# Supplementary material for: The relative contribution of DNA methylation and genetic variants on protein biomarkers for human diseases
Source: PLoS Genet. 2017 Sep 15;13(9):e1007005. doi: 10.1371/journal.pgen.1007005 (PMC5617224; doi:10.1371/journal.pgen.1007005)
Supplement: S1 Table — (XLSX) [file pgen.1007005.s008.xlsx]

## Sheet: Supplemental Table S1
Supplemental Table S1. Summary of the analyzed biomarkers.
Passed QC indicates if the biomarker passed the quality control
EWAS (N) is the number of individuals that had overlapping biomarker and EWAS data (post QC) and have been included in the statistical analyses)
GWAS (N) is the number of individuals that had overlapping biomarker and GWAS data (post QC and have been included in the statistical analyses)
Biomarker/Short name	Long name / Alternative name	Chip	HGNC Symbol	Gene location (Build 37)	Passed QC	EWAS (N)	GWAS (N)	Inflation factor lambda EWAS	Inflation factor lambda GWAS
AM	Adrenomedullin	cardiovascular,oncology	ADM	chr11:10326227-10328944	Yes	689	953	1.16304	1.01142
AGRP	Agouti-related protein	cardiovascular	AGRP	chr16:67516474-67517716	Yes	698	961	1.0064	1.01925
AR	Amphiregulin	oncology	AREG	chr4:75310851-75320726	Yes	660	922	1.08157	0.99496
BAFF	B-cell activating factor	oncology	TNFSF13B	chr13:108903588-108960832	Yes	686	953	0.981164	0.997132
Beta-NGF	Beta-nerve growth factor	cardiovascular,inflamation	NGF	chr1:115828539-115880857	No
BTC	Probetacellulin	oncology	BTC	chr4:75669969-75719896	No
BNP	Natriuretic peptides B	cardiovascular	NPPB	chr1:11917521-11918988	No
CA-125	Ovarian cancer-related tumor marker CA 125	cardiovascular	MUC16	chr19:8959520-9092018	No
CA242	Carbohydrate antigen 242	oncology			No
CAIX	Carbonic anhydrase IX	oncology	CA9	chr9:35673853-35681156	Yes	473	656	1.05171	1.00322
CASP-8	Caspase 8	cardiovascular,inflamation	CASP8	chr2:202098166-202152434	Yes	561	818	0.981966	1.053
CASP-3	Caspase-3	oncology	CASP3	chr4:185548850-185570663	Yes	690	953	1.09287	1.02421
Cathepsin D	Cathepsin D	cardiovascular	CTSD	chr11:1773982-1785222	Yes	688	952	1.11958	1.01211
CCL19	C-C motif chemokine 19	oncology	CCL19	chr9:34689567-34691274	Yes	690	953	0.959702	1.0036
CCL20	C-C motif chemokine 20	cardiovascular,inflamation	CCL20	chr2:228678558-228682280	Yes	698	961	1.13118	0.996999
CCL21	C-C motif chemokine 21	oncology	CCL21	chr9:34709002-34710121	Yes	689	952	0.981358	1.00686
CCL24	C-C motif chemokine 24	oncology	CCL24	chr7:75440983-75452674	Yes	690	953	0.912339	1.03562
CCL3	C-C motif chemokine 3	cardiovascular,inflamation	CCL3	chr17:34415602-34417515	Yes	597	829	1.10793	1.01043
CCL4	C-C motif chemokine 4	cardiovascular,inflamation	CCL4	chr17:34430983-34433014	Yes	698	961	0.925866	1.00474
CD30-L	Tumor necrosis factor ligand superfamily member 8	oncology	TNFSF8	chr9:117656003-117692697	Yes	219	319	1.2364	1.01324
CD40	CD40L receptor	cardiovascular,inflamation	CD40	chr20:44746911-44758502	Yes	677	961	1.10275	0.991122
CD40-L	CD40 ligand	cardiovascular,oncology	CD40LG	chrX:135730352-135742549	Yes	698	942	0.923351	1.01323
CD69	Early activation antigen CD69	oncology	CD69	chr12:9905082-9913497	Yes	690	953	1.09638	1.02535
CEA	Carcinoembryonic antigen	oncology	CEACAM5	chr19:42212504-42233718	No
CHI3L1	Chitinase-3-like protein 1	cardiovascular	CHI3L1	chr1:203148059-203155877	Yes	696	959	0.987716	1.00843
CSF-1	Macrophage colony-stimulating factor 1	cardiovascular,inflamation,oncology	CSF1	chr1:110452864-110473614	Yes	686	953	0.995219	1.00587
Cystatin B	Cystatin B	cardiovascular,oncology	CSTB	chr21:45192393-45196326	Yes	682	949	1.05837	1.00375
CTSL1	Cathepsin L1	cardiovascular	CTSL	chr9:90340434-90346308	Yes	697	960	1.00112	1.00909
CX3CL1	Fractalkine	cardiovascular,inflamation	CX3CL1	chr16:57406370-57418960	Yes	698	961	1.3017	1.00106
CXCL1	C-X-C motif chemokine 1	cardiovascular,inflamation	CXCL1	chr4:74735110-74736959	Yes	698	961	1.13295	1.01525
CXCL10	C-X-C motif chemokine 10	inflamation,oncology	CXCL10	chr4:76942270-76944650	Yes	690	953	0.947764	1.01194
CXCL11	C-X-C motif chemokine 11	inflamation,oncology	CXCL11	chr4:76954835-76962568	Yes	690	953	0.966473	0.990772
CXCL13	C-X-C motif chemokine 13	oncology	CXCL13	chr4:78432907-78532988	Yes	690	953	1.03149	0.994466
CXCL16	C-X-C motif chemokine 16	cardiovascular	CXCL16	chr17:4636821-4643217	Yes	698	961	1.00222	1.00133
CXCL5	C-X-C motif chemokine 5	inflamation,oncology	CXCL5	chr4:74861359-74864496	Yes	690	953	1.05978	1.03812
CXCL6	C-X-C motif chemokine 6	cardiovascular,inflamation	CXCL6	chr4:74702214-74714781	Yes	698	961	1.12159	1.01582
CXCL9	C-X-C motif chemokine 9	inflamation,oncology	CXCL9	chr4:76922428-76928641	Yes	690	953	1.03453	0.998511
Dkk-1	Dickkopf-related protein 1	cardiovascular	DKK1	chr10:54074056-54077802	Yes	698	961	1.41181	1.02306
E-selectin	E-selectin	cardiovascular,oncology	SELE	chr1:169691782-169733846	Yes	690	953	1.00891	1.01187
ECP	Eosinophil cationic protein	cardiovascular	RNASE3	chr14:21359558-21360507	Yes	698	961	1.14278	1.01774
EGF	Pro-epidermal growth factor	cardiovascular	EGF	chr4:110834040-110933422	Yes	690	953	1.19436	1.0274
EGFR	Epidermal growth factor receptor	oncology	EGFR	chr7:55086714-55279321	Yes	688	953	1.1467	0.993191
EMMPRIN	Extracellular matrix metalloproteinase inducer	oncology	BSG	chr19:571309-583493	Yes	690	953	0.953356	0.997393
EN-RAGE	Protein S100-A12	cardiovascular,inflamation	S100A12	chr1:153346182-153348125	Yes	697	960	0.972089	1.01907
Ep-CAM	Epithelial cell adhesion molecule	oncology	EPCAM	chr2:47572297-47614740	Yes	690	953	1.1544	1.00798
EPR	Proepiregulin	oncology	EREG	chr4:75230860-75254468	No
EPO	Erythropoietin	oncology	EPO	chr7:100318423-100321323	No
ErbB2/Her2	Receptor tyrosine-protein kinase erbB-2	oncology	ERBB2	chr17:37844167-37886679	Yes	690	953	1.0389	1.0064
ErbB3/Her3	Receptor tyrosine-protein kinase erbB-3	oncology	ERBB3	chr12:56473641-56497289	Yes	690	953	1.16765	0.996981
ErbB4/Her4	Receptor tyrosine-protein kinase erbB-4	oncology	ERBB4	chr2:212240442-213403565	Yes	690	953	1.05251	0.990052
ESM-1	Endothelial cell-specific molecule 1	cardiovascular	ESM1	chr5:54273692-54318499	Yes	698	961	1.52836	0.995372
ER	Estrogen receptor	oncology	ESR1	chr6:151977826-152450754	No
FABP4	Fatty acid-binding protein, adipocyte	cardiovascular	FABP4	chr8:82390654-82395498	Yes	688	953	1.02278	0.992346
FAS	Tumor necrosis factor receptor superfamily member 6	cardiovascular,oncology	FAS	chr10:90750414-90775542	Yes	690	953	0.994042	0.990743
FasL	Fas antigen ligand	oncology	FASLG	chr1:172628158-172636014	No
FGF-23	Fibroblast growth factor 23	cardiovascular	FGF23	chr12:4477393-4488894	Yes	698	961	1.14678	1.0051
Flt3L	Fms-related tyrosine kinase 3 ligand	inflamation,oncology	FLT3LG	chr19:49977464-49989488	Yes	690	953	1.38158	0.995162
FS	Follistatin	cardiovascular,oncology	FST	chr5:52776239-52782964	Yes	545	701	1.0549	0.996323
FR-alpha	Folate receptor alpha	oncology	FOLR1	chr11:71900602-71907345	Yes	323	451	0.974512	0.999999
GAL	Galanin peptides	cardiovascular	GAL	chr11:68451247-68458643	Yes	698	961	1.05677	0.998068
Gal-3	Galectin-3	cardiovascular	LGALS3	chr14:55590828-55612131	Yes	689	953	0.987346	1.00338
GDF-15	Growth/differentiation factor 15	cardiovascular,oncology	GDF15	chr19:18485541-18499986	Yes	689	953	1.47686	0.995111
GM-CSF	Cytokine receptor common subunit beta	oncology	CSF2RB	chr22:37309670-37336491	No
GH	Growth Hormone (Somatotropin)	cardiovascular,oncology	GH1	chr17:61994560-61996179	Yes	690	953	0.938864	1.02071
HB-EGF	Heparin-binding EGF-like growth factor	cardiovascular,oncology	HBEGF	chr5:139712428-139726216	Yes	698	953	1.17647	0.997433
WFDC2	WAP four-disulfide core domain protein 2	oncology	WFDC2	chr20:44098346-44110172	Yes	689	953	0.999825	0.986955
HGF	Hepatocyte growth factor	cardiovascular,inflamation,oncology	HGF	chr7:81328322-81399754	Yes	690	949	1.063	1.00532
HGF receptor	Hepatocyte growth factor receptor	oncology	MET	chr7:116312444-116438440	Yes	681	953	1.01914	1.02375
HSP 27	Heat shock protein beta-1	cardiovascular	HSPB1	chr7:75931861-75933612	Yes	677	919	1.2441	1.05859
IFN-gamma	Interferon gamma	inflamation,oncology	IFNG	chr12:68548548-68553527	No
IL-12	Interleukin-12	inflamation,oncology	IL12B	chr5:158741791-158757895	Yes	689	953	1.20826	0.99311
IL-16	Pro-interleukin-16	cardiovascular	IL16	chr15:81451916-81606399	Yes	698	961	0.934501	1.01953
IL-18	Interleukin-18	cardiovascular,inflamation	IL18	chr11:112013974-112034840	Yes	698	961	1.06881	0.989623
IL-1ra	Interleukin-1 receptor antagonist protein	cardiovascular,oncology	IL1R	chr2:113864791-113891593	Yes	629	891	1.17572	1.00577
IL-2	Interleukin-2	inflamation,oncology	IL2	chr4:123372625-123377880	No
IL-4	Interleukin-4	cardiovascular,inflamation	IL4	chr5:132009678-132018368	No
IL-6	Interleukin-6	cardiovascular,inflamation,oncology	IL6	chr7:22765503-22771621	Yes	677	943	0.99561	0.998635
IL-7	Interleukin-7	inflamation,oncology	IL7	chr8:79587978-79717758	No
IL-8	Interleukin-8	cardiovascular,inflamation,oncology	CXCL8	chr4:74606223-74609433	Yes	690	953	1.2781	1.00937
IL17RB	Interleukin-17 receptor B	oncology	IL17RB	chr3:53880607-53899827	Yes	435	609	1.0483	1.00133
IL27-A	Interleukin-27 subunit alpha	cardiovascular	IL27	chr16:28510683-28523372	Yes	698	961	0.955834	0.998621
IL2RA	Interleukin 2 Receptor, Alpha	oncology	IL2RA	chr10:6052652-6104288	Yes	690	953	1.05066	0.994763
IL6RA	IL-6 receptor subunit alpha	cardiovascular,oncology	IL6R	chr1:154377669-154441926	Yes	690	953	0.910625	1.01817
ITGB1BP2	Integrin beta-1-binding protein 2	cardiovascular	ITGB1BP2	chrX:70521584-70525221	No
KLK11	Kallikrein-11	cardiovascular,oncology	KLK11	chr19:51525472-51531295	Yes	676	943	1.06906	0.983328
KLK6	Kallikrein-6	cardiovascular,oncology	KLK6	chr19:51461887-51472929	Yes	689	953	0.96402	0.981546
LAP/TGFB1	Transforming growth factor beta-1	inflamation,oncology	TGFB1	chr19:41807492-41859816	Yes	688	953	1.0577	1.01123
LEP	Leptin	cardiovascular	LEP	chr7:127881337-127897681	Yes	645	899	0.986627	0.996043
LOX-1	Oxidized low-density lipoprotein receptor 1	cardiovascular	OLR1	chr12:10310900-10324737	Yes	698	961	0.91529	0.997521
mAmP	Membrane-bound aminopeptidase P	cardiovascular	XPNPEP2	chrX:128872950-128903514	Yes	576	788	1.18156	0.999559
MB	myoglobin	cardiovascular	MB	chr22:36002811-36033998	Yes	697	959	0.958176	0.991025
MCP-1	Monocyte chemotactic protein 1	cardiovascular,inflamation,oncology	CCL2	chr17:32582237-32584222	Yes	690	953	1.21933	1.01314
MIA	Melanoma-derived growth regulatory protein	oncology	MIA	chr19:41277553-41283395	Yes	685	949	1.1447	1.00911
MIC-A	MHC class I polypeptide-related sequence A	oncology	MICA	chr6:31361303-31377758	Yes	379	530	0.954635	1.04543
MK	Midkine	oncology	MDK	chr11:46402306-46405375	Yes	687	953	1.0772	0.986288
MMP-1	Matrix metalloproteinase-1	cardiovascular,inflamation,oncology	MMP1	chr11:102660651-102668891	Yes	678	931	1.15659	1.03611
MMP-10	Matrix metalloproteinase-10	cardiovascular,inflamation	MMP10	chr11:102641234-102651359	Yes	698	961	1.06103	0.997612
MMP-12	Matrix metalloproteinase-12	cardiovascular	MMP12	chr11:102733467-102745764	Yes	698	961	1.22138	1.00711
MMP-3	Matrix metalloproteinase-3	cardiovascular	MMP3	chr11:102706532-102714534	No
MMP-7	Matrix metalloproteinase-7	cardiovascular	MMP7	chr11:102391239-102401484	Yes	698	961	1.02223	1.0015
MPO	Myeloperoxidase	cardiovascular	MPO	chr17:56347217-56358296	Yes	683	951	1.00376	1.01009
MYD88	Myeloid differentiation primary response protein MyD88	oncology	MYD88	chr3:38179969-38184513	No
NEMO	NF-kappa-B essential modulator	cardiovascular,oncology	IKBKG	chrX:153769414-153793261	Yes	698	961	1.03758	1.0391
NT-proBNP	N-terminal pro B-type natriuretic peptide	cardiovascular	NPPB	chr1:11917521-11918992	No
TR11B	Osteoprotegerin (Tumor necrosis factor receptor superfamily member 11B)	cardiovascular,inflamation	TNFRSF11B	chr8:119935796-119964439	Yes	690	953	0.986636	1.01448
PAPPA	Pappalysin-1	cardiovascular	PAPPA	chr9:118916083-119164601	No
PAR-1	Proteinase-activated receptor 1	cardiovascular	F2R	chr5:76011868-76031606	Yes	698	961	1.26037	1.00818
PDGFB	Platelet-derived growth factor subunit B	cardiovascular,oncology	PDGFB	chr22:39619364-39640756	Yes	689	953	1.03416	1.00799
PECAM-1	Platelet endothelial cell adhesion molecule	cardiovascular,oncology	PECAM1	chr17:62396775-62491136	Yes	688	953	0.933964	0.996628
PlGF	Placenta growth factor	cardiovascular,oncology	PGF	chr14:75408537-75422487	Yes	690	953	1.05092	0.995439
PRL	Prolactin	cardiovascular,oncology	PRL	chr6:22287480-22297730	Yes	677	943	0.952865	0.994828
PRSS8	Prostasin	oncology	PRSS8	chr16:31142754-31147083	Yes	690	953	1.00456	1.00596
PSA	Prostate-specific antigen	oncology	KLK3	chr19:51358171-51364020	Yes	308	424	0.970058	0.993145
PSGL-1	P-selectin glycoprotein ligand 1	cardiovascular	SELPLG	chr12:109016053-109027735	Yes	290	409	1.13542	0.977011
PTX3	Pentraxin-related protein	cardiovascular	PTX3	chr3:157154578-157161417	No
RAGE	Receptor for advanced glycosylation end products	cardiovascular	AGER	chr6:32156417-32159773	Yes	698	961	1.25061	0.997042
REG-4	Regenerating islet-derived protein 4	oncology	REG4	chr1:120336641-120354283	No
REN	Renin	cardiovascular	REN	chr1:204123947-204135450	Yes	698	961	0.991271	1.02918
RETN	Resistin	cardiovascular	RETN	chr19:7733930-7735340	Yes	698	961	1.02471	0.999939
SIRT2	SIR2-like protein 2	cardiovascular	SIRT2	chr19:39369197-39390502	Yes	549	787	0.931453	1.03597
SPON1	Spondin-1	cardiovascular	SPON1	chr11:13984236-14289430	Yes	698	961	1.05622	1.00028
SRC	Proto-oncogene tyrosine-protein kinase Src	cardiovascular	SRC	chr20:35973088-36034453	Yes	698	961	1.13961	1.01915
ST2	ST2 protein	cardiovascular	IL1RL1	chr2:102927962-102968497	Yes	698	961	1.01324	1.0271
SCF	Stem cell factor (Kit ligand)	cardiovascular,inflamation,oncology	KITLG	chr12:88886570-88974628	Yes	690	953	1.00569	0.992462
t-PA	Tissue-type plasminogen activator	cardiovascular	PLAT	chr8:42032751-42065242	Yes	698	961	1.01881	1.01057
TGF-alpha	Transforming growth factor alpha	inflamation,oncology	TGFA	chr2:70674412-70781325	Yes	109	201	0.989559	0.908551
TPO	Thrombopoietin	oncology	THPO	chr3:184089723-184095932	Yes	661	916	0.954986	1.01329
TIE2	Angiopoietin-1 receptor	cardiovascular,oncology	TEK	chr9:27109139-27230173	Yes	690	953	1.03902	1.00208
TIM	Hepatitis A virus cellular receptor 1	cardiovascular	HAVCR1	chr5:156456424-156486130	Yes	695	959	1.07368	1.01533
TF	Tissue factor	cardiovascular,oncology	F3	chr1:94994781-95007356	Yes	690	953	1.04971	0.98446
TM	Thrombomodulin	cardiovascular	THBD	chr20:23026270-23030378	Yes	698	961	1.11155	0.995206
TNF	Tumor necrosis factor	inflamation,oncology	TNF	chr6:31534089-31536858	No
TNF-R2	Tumor necrosis factor receptor 2	cardiovascular,oncology	TNFRSF1B	chr1:12227060-12269285	Yes	672	939	0.989337	0.998558
TNF-RI	Tumor necrosis factor receptor 1	cardiovascular,oncology	TNFRSF1A	chr12:6437923-6451280	Yes	690	953	1.01706	0.9977
TNFRSF4	Tumor necrosis factor receptor superfamily member 4	oncology	TNFRSF4	chr1:1146706-1149518	Yes	643	895	1.16287	0.999694
TNFSF14	Tumor necrosis factor ligand superfamily member 14	cardiovascular,inflamation,oncology	TNFSF14	chr19:6661264-6670599	Yes	272	443	1.01233	1.02524
TR-AP	Tartrate-resistant acid phosphatase type 5	oncology	ACP5	chr19:11685475-11689823	Yes	684	950	1.03542	1.00094
TRAIL	TNF-related apoptosis-inducing ligand	cardiovascular,inflamation	TNFSF10	chr3:172223298-172241297	Yes	698	961	1.25022	1.02564
TRAIL-R2	TNF-related apoptosis-inducing ligand receptor 2	cardiovascular,oncology	TNFRSF10B	chr8:22877646-22926692	Yes	697	960	1.08023	1.00285
TRANCE	TNF-related activation-induced cytokine	cardiovascular,inflamation	TNFSF11	chr13:43136872-43182148	Yes	694	955	1.30353	0.992301
U-PAR	Urokinase plasminogen activator surface receptor	cardiovascular,oncology	PLAUR	chr19:44150247-44174699	Yes	690	953	1.07112	1.00683
VEGF-A	Vascular endothelial growth factor A	cardiovascular,inflamation,oncology	VEGFA	chr6:43737921-43754224	Yes	690	953	1.09123	1.01891
VEGF-D	Vascular endothelial growth factor D	cardiovascular,oncology	FIGF	chrX:15363713-15402498	Yes	690	953	1.01412	1.00333
VEGFR-2	Vascular endothelial growth factor receptor 2	oncology	KDR	chr4:55944644-55991756	Yes	687	953	1.26471	1.00085
