# Supplementary material for: The relative contribution of DNA methylation and genetic variants on protein biomarkers for human diseases
Source: PLoS Genet. 2017 Sep 15;13(9):e1007005. doi: 10.1371/journal.pgen.1007005 (PMC5617224; doi:10.1371/journal.pgen.1007005)
Supplement: S2 Table — (XLSX) [file pgen.1007005.s009.xlsx]

## Sheet: Supplemental Table S2
Supplemental Table S2. Number of individuals in each omics-dataset (post-QC [pre-QC]) and the overlap between pairwise omics-datasets analyzed, basic characteristics, disease prevalence and co-morbidity.
Overlap between all three omics-datasets are N=698, since only individuals that had passed the genotype QC were selected for DNA methylation and proteomics analyses.
NSPHS	Biomarkers	GWAS	EWAS
Biomarkers	961 [1004]
GWAS	961	1033 [1037]
EWAS	698	729	729 [743]
Age distribution	Minimum	1st Quartile	Median	Mean	3rd quartile	Max
NSPHS (N=1037)	14	36	51	50.44	68	94
Participants with biomarker and EWAS data (N=698)	14	29	48	47.63	66	94
Sex distribution	Percentage females
NSPHS (N=1037)	0.527
Participants with biomarker and EWAS data (N=698)	0.533
Disease prevalence and co-morbidity in the total cohort (N=1037) and [in the participants with biomarker and EWAS data (N=698)]
	Diabetes	Myocardial infarction	Stroke	Cancer	Allergy	Asthma
Diabetes	75 [47]	13 [ 11]	7 [ 6]	10 [ 6]	1 [ 1]	7 [ 3]
Myocardial infarction	13 [ 11]	67 [48]	12 [ 11]	9 [ 6]	2 [ 2]	5 [ 4]
Stroke	7 [ 6]	12 [ 11]	36 [27]	4 [ 4]	1 [ 1]	3 [ 2]
Cancer	10 [ 6]	9 [ 6]	4 [ 4]	39 [ 20]	1 [ 0]	5 [ 4]
Allergy	1 [ 1]	2 [ 2]	1 [ 1]	1 [ 0]	20 [12]	3 [ 2]
Asthma	7 [ 3]	5 [ 4]	3 [ 2]	5 [ 4]	3 [ 2]	78 [54]
