# Supplementary material for: The relative contribution of DNA methylation and genetic variants on protein biomarkers for human diseases
Source: PLoS Genet. 2017 Sep 15;13(9):e1007005. doi: 10.1371/journal.pgen.1007005 (PMC5617224; doi:10.1371/journal.pgen.1007005)
Supplement: S3 Table — (XLSX) [file pgen.1007005.s010.xlsx]

## Sheet: Supplemental Table S3
Supplemental Table S3. Primary GWAS signals
A1 is the variant of the first allele
A2 is the variant of the second allele
Freq1 is the frequency of A1
MAF is the minor allele frequency
HWE -log10(P) is the P-value for Hardy-Weinberg Equilibrium
Rsquare is a quality score from Impute 2
N is the number of individuals analyzed for respective SNP and biomarker
Beta SNP is the average increase in biomarkers (in standard deviations) per copy of the minor allele
SE beta SNP is the standard deviation of beta SNP
P is the unadjusted P-value for the association between respective biomarker and SNP
P_adj_1 is the P-value when adjusting for the total number of SNPs (11,901,634) included
P_adj_2 is the P-value when adjusting for the total nubmer of independent SNPs and 121 biomarkers.
Biomarker	SNP	A1	A2	Freq1	MAF	HWE -log10(P)	Rsquare	N	Chromosome	Position	Beta SNP	SE Beta SNP	P	P_adj_1	P_adj_2
AGRP	rs180908923	C	A	0.993497	0.0065034	4.8216e-17	0.93173	961	16	66670987	2.76749	0.299402	2.38816e-20	2.8423e-13	5.77934e-11
AGRP	rs147994580	C	T	0.992955	0.0070453	4.8216e-17	0.93303	961	16	66725294	2.65269	0.287135	2.50076e-20	2.97631e-13	6.05183e-11
AGRP	rs71649618	G	A	0.993353	0.0066466	0	0.9774	961	16	67007652	2.66316	0.288434	2.62703e-20	3.12659e-13	6.3574e-11
AGRP	rs145498856	C	T	0.993732	0.0062681	4.8216e-17	1	961	16	67322413	2.69781	0.29441	5.0267e-20	5.9826e-13	1.21646e-10
AGRP	rs35079605	C	T	0.992684	0.0073158	4.8216e-17	0.865	961	16	67517538	2.67168	0.293068	7.77693e-20	9.25581e-13	1.88202e-10
AGRP	rs189716823	A	T	0.993814	0.0061856	4.8216e-17	0.9302	961	16	66765347	2.79868	0.307483	8.87689e-20	1.05649e-12	2.14821e-10
AGRP	16:67028471	A	G	0.994004	0.0059957	0	0.98012	961	16	67028471	2.69436	0.304726	9.4109e-19	1.12005e-11	2.27744e-09
AGRP	rs193281485	T	G	0.994037	0.0059629	0	0.9811	961	16	67121501	2.69873	0.305521	1.01729e-18	1.21074e-11	2.46185e-09
AGRP	rs144444211	C	T	0.994271	0.0057285	0	0.99113	961	16	68265912	2.70824	0.310539	2.75524e-18	3.27918e-11	6.66768e-09
AGRP	16:67967635	C	T	0.994263	0.0057367	0	0.99165	961	16	67967635	2.70473	0.310215	2.80934e-18	3.34358e-11	6.79861e-09
AGRP	rs186940737	A	G	0.994263	0.0057367	0	0.99165	961	16	67968194	2.70473	0.310215	2.80934e-18	3.34358e-11	6.79861e-09
AGRP	rs183345429	C	T	0.994259	0.0057411	0	0.99135	961	16	67927959	2.70376	0.310142	2.83622e-18	3.37556e-11	6.86364e-09
AGRP	rs3743738	G	A	0.994214	0.0057859	0	1	961	16	68265239	2.67936	0.307422	2.89264e-18	3.44272e-11	7.0002e-09
AGRP	16:68254993	A	T	0.994445	0.0055554	0	0.97318	961	16	68254993	2.7633	0.318464	4.06475e-18	4.83771e-11	9.83668e-09
AGRP	rs182583352	G	T	0.994445	0.005555	0	0.9731	961	16	68047443	2.76346	0.318489	4.07134e-18	4.84556e-11	9.85264e-09
AGRP	rs181745297	C	T	0.994343	0.0056572	0	0.95111	961	16	68430306	2.75994	0.31935	5.50549e-18	6.55243e-11	1.33233e-08
AGRP	rs142099452	C	T	0.993953	0.0060473	4.8216e-17	0.9593	961	16	67929068	2.65201	0.307023	5.72939e-18	6.81891e-11	1.38651e-08
AGRP	16:67497490	G	A	0.994141	0.0058592	0	0.89643	961	16	67497490	2.77684	0.323323	8.81716e-18	1.04939e-10	2.13375e-08
AGRP	16:67497507	G	A	0.994141	0.0058592	0	0.89643	961	16	67497507	2.77684	0.323323	8.81716e-18	1.04939e-10	2.13375e-08
AGRP	rs138635727	C	T	0.994618	0.0053819	0	0.96987	961	16	67700069	2.77228	0.324015	1.16842e-17	1.39061e-10	2.82757e-08
AGRP	rs146589304	C	T	0.994619	0.0053814	0	0.97061	961	16	68240758	2.7707	0.323917	1.19173e-17	1.41836e-10	2.88399e-08
AGRP	16:68217471	A	G	0.994623	0.0053766	0	0.96993	961	16	68217471	2.77192	0.324154	1.21767e-17	1.44923e-10	2.94677e-08
AGRP	rs138542230	D	C	0.992619	0.0073809	4.8216e-17	0.80646	961	16	68024300	2.59582	0.303614	1.23344e-17	1.468e-10	2.98494e-08
AGRP	rs140854967	G	A	0.994609	0.0053915	0	0.96618	961	16	68377333	2.77119	0.324328	1.29197e-17	1.53766e-10	3.12658e-08
AGRP	16:67867848	C	G	0.992597	0.0074026	4.8216e-17	0.79588	961	16	67867848	2.60364	0.305588	1.59392e-17	1.89702e-10	3.85728e-08
AGRP	rs117762768	A	C	0.992771	0.007229	4.8216e-17	0.77624	961	16	67764633	2.65455	0.313373	2.43535e-17	2.89846e-10	5.89354e-08
AGRP	rs187793447	C	T	0.994696	0.0053038	0	0.98538	961	16	68491296	2.71031	0.323654	5.56489e-17	6.62313e-10	1.3467e-07
AGRP	rs147924298	G	T	0.99463	0.0053698	0	0.96421	961	16	68806245	2.7171	0.325148	6.46029e-17	7.6888e-10	1.56339e-07
AGRP	16:69171061	T	C	0.994801	0.0051991	0	0.98416	961	16	69171061	2.72519	0.326765	7.43508e-17	8.84896e-10	1.79929e-07
AGRP	16:69452862	D	T	0.994507	0.0054932	0	0.96967	961	16	69452862	2.66535	0.322151	1.29951e-16	1.54663e-09	3.14482e-07
AGRP	16:68357143	G	A	0.99073	0.0092705	0	0.88982	961	16	68357143	2.03033	0.262837	1.12145e-14	1.33471e-07	2.71391e-05
AGRP	rs146542524	C	T	0.994201	0.0057994	0	0.99467	961	16	68890042	2.3662	0.307199	1.33437e-14	1.58812e-07	3.22917e-05
AGRP	rs117257691	C	G	0.993693	0.0063071	4.8216e-17	0.92184	961	16	69075603	2.34162	0.305671	1.85066e-14	2.20258e-07	4.47859e-05
AGRP	rs145249240	G	A	0.991036	0.0089638	0	0.69704	961	16	68659409	2.25318	0.29947	5.31815e-14	6.32946e-07	0.000128699
AGRP	rs185291920	G	A	0.99414	0.0058602	0	0.96594	961	16	68768142	2.27635	0.309928	2.06108e-13	2.45302e-06	0.00049878
AGRP	rs146444942	G	C	0.99414	0.0058602	0	0.96594	961	16	68768504	2.27635	0.309928	2.06108e-13	2.45302e-06	0.00049878
AGRP	rs117312729	A	C	0.9898	0.0102	0	0.70847	961	16	68416203	2.02592	0.277207	2.70509e-13	3.2195e-06	0.000654631
AGRP	rs3890213	C	T	0.977456	0.022544	0	0.84272	961	16	66966799	1.12721	0.180431	4.17664e-10	0.00497088	1
AGRP	rs142674134	D	A	0.985199	0.014801	0	0.52015	961	16	68555037	1.67397	0.269079	4.93627e-10	0.00587497	1
AGRP	16:63816853	T	G	0.996468	0.0035323	0	0.91832	961	16	63816853	2.38534	0.402201	3.016e-09	0.0358953	1
AGRP	rs116925373	C	G	0.983955	0.016045	9.6433e-17	0.86463	961	16	66510454	1.22401	0.208049	4.02232e-09	0.0478722	1
CCL19	rs2395201	A	G	0.82076	0.17924	0.85519	0.95068	953	6	32451897	0.579204	0.0692314	5.95093e-17	7.08257e-10	1.44012e-07
CCL19	6:32629544	G	A	0.84293	0.15707	0.45897	0.98042	953	6	32629544	0.585536	0.0716851	3.13087e-16	3.72624e-09	7.5767e-07
CCL19	rs9469127	C	G	0.83859	0.16141	0.68624	0.99443	953	6	32444093	0.574129	0.0704045	3.5e-16	4.16557e-09	8.47e-07
CCL19	rs4713535	C	T	0.83858	0.16142	0.68624	0.99442	953	6	32445957	0.574095	0.0704017	3.50444e-16	4.17086e-09	8.48075e-07
CCL19	rs117468562	C	T	0.83858	0.16142	0.68624	0.99442	953	6	32446600	0.574076	0.0704003	3.50782e-16	4.17488e-09	8.48893e-07
CCL19	6:32454023	A	G	0.84187	0.15813	0.53193	0.98196	953	6	32454023	0.581552	0.0713355	3.56903e-16	4.24773e-09	8.63706e-07
CCL19	6:32453467	A	C	0.84188	0.15812	0.53193	0.98202	953	6	32453467	0.581535	0.0713345	3.57284e-16	4.25226e-09	8.64627e-07
CCL19	6:32453570	C	T	0.84188	0.15812	0.53193	0.98202	953	6	32453570	0.581535	0.0713345	3.57284e-16	4.25226e-09	8.64627e-07
CCL19	rs3129713	C	T	0.83218	0.16782	0.92068	0.99916	953	6	32657255	0.565619	0.0693876	3.59156e-16	4.27454e-09	8.69156e-07
CCL19	rs3129715	G	T	0.8322	0.1678	0.92068	0.99934	953	6	32657281	0.565397	0.0693837	3.67412e-16	4.3728e-09	8.89137e-07
CCL19	rs12529318	C	T	0.8422	0.1578	0.53193	0.98269	953	6	32434314	0.581061	0.0713462	3.81642e-16	4.54216e-09	9.23573e-07
CCL19	6:32454069	C	T	0.83958	0.16042	0.60682	0.99435	953	6	32454069	0.574672	0.0705787	3.87868e-16	4.61627e-09	9.38641e-07
CCL19	6:32453238	C	A	0.83972	0.16028	0.60694	0.99543	953	6	32453238	0.574448	0.0705739	3.96362e-16	4.71736e-09	9.59197e-07
CCL19	6:32448886	C	A	0.83978	0.16022	0.60694	0.99585	953	6	32448886	0.574305	0.0705756	4.0375e-16	4.80528e-09	9.77075e-07
CCL19	rs73731413	T	A	0.83976	0.16024	0.60694	0.99569	953	6	32454232	0.574108	0.0705726	4.11964e-16	4.90305e-09	9.96954e-07
CCL19	rs140761059	A	T	0.83976	0.16024	0.60694	0.99568	953	6	32454166	0.574102	0.0705726	4.12215e-16	4.90604e-09	9.97561e-07
CCL19	rs115649989	C	A	0.83985	0.16015	0.60694	0.99619	953	6	32431488	0.573849	0.0705533	4.16863e-16	4.96135e-09	1.00881e-06
CCL19	rs114685974	G	A	0.83985	0.16015	0.60694	0.99619	953	6	32429516	0.573843	0.070553	4.17054e-16	4.96362e-09	1.00927e-06
CCL19	rs9968904	C	A	0.83847	0.16153	0.37483	0.99982	953	6	32392710	0.570201	0.0701115	4.196e-16	4.99393e-09	1.01543e-06
CCL19	rs148781980	A	G	0.83897	0.16103	0.52083	0.99741	953	6	32667577	0.572535	0.0704445	4.38403e-16	5.21771e-09	1.06093e-06
CCL19	rs9272518	G	C	0.81661	0.18339	0.21839	0.99276	953	6	32606446	0.537089	0.0662514	5.19546e-16	6.18345e-09	1.2573e-06
CCL19	rs36030018	G	C	0.84198	0.15802	0.53148	0.98445	953	6	32667964	0.578727	0.0714336	5.42389e-16	6.45532e-09	1.31258e-06
CCL19	rs12527228	C	T	0.83966	0.16034	0.68561	0.99858	953	6	32679992	0.5717	0.0705789	5.48867e-16	6.53242e-09	1.32826e-06
CCL19	rs116540263	G	A	0.8397	0.1603	0.60694	0.99821	953	6	32671372	0.571773	0.0706	5.55198e-16	6.60776e-09	1.34358e-06
CCL19	rs140882479	A	G	0.84008	0.15992	0.60694	0.9963	953	6	32663083	0.572091	0.0706638	5.68165e-16	6.76209e-09	1.37496e-06
CCL19	rs4713588	C	A	0.8401	0.1599	0.60694	0.9961	953	6	32659502	0.572129	0.0706764	5.72389e-16	6.81237e-09	1.38518e-06
CCL19	rs2395226	T	C	0.83997	0.16003	0.60694	0.99913	953	6	32590640	0.571153	0.0705651	5.77377e-16	6.87173e-09	1.39725e-06
CCL19	rs34139413	T	G	0.84029	0.15971	0.60754	0.99824	953	6	32555861	0.571016	0.0705592	5.83474e-16	6.94429e-09	1.41201e-06
CCL19	rs115350662	A	T	0.83942	0.16058	0.68561	0.99956	953	6	32597078	0.570887	0.0705452	5.84481e-16	6.95628e-09	1.41444e-06
CCL19	6:32637290	A	G	0.84129	0.15871	0.53139	0.99719	953	6	32637290	0.57275	0.0707837	5.89037e-16	7.0105e-09	1.42547e-06
CCL19	rs191809968	G	A	0.84038	0.15962	0.60754	0.99733	953	6	32586595	0.571947	0.0706844	5.89096e-16	7.01121e-09	1.42561e-06
CCL19	rs184329235	C	G	0.84038	0.15962	0.60754	0.99733	953	6	32586596	0.571947	0.0706844	5.89096e-16	7.01121e-09	1.42561e-06
CCL19	rs200395319	D	A	0.8404	0.1596	0.60754	0.99726	953	6	32585704	0.571966	0.0706884	5.89934e-16	7.02118e-09	1.42764e-06
CCL19	rs115577932	C	T	0.83988	0.16012	0.60694	0.99751	953	6	32663819	0.571342	0.0706182	5.93808e-16	7.06729e-09	1.43702e-06
CCL19	rs141748883	T	C	0.83991	0.16009	0.60694	0.99732	953	6	32663156	0.571435	0.07063	5.93989e-16	7.06944e-09	1.43745e-06
CCL19	rs114801596	T	G	0.83991	0.16009	0.60694	0.99732	953	6	32663093	0.571428	0.0706302	5.94592e-16	7.07662e-09	1.43891e-06
CCL19	rs6926894	T	A	0.83944	0.16056	0.68561	0.99997	953	6	32612430	0.570656	0.0705349	5.94652e-16	7.07734e-09	1.43906e-06
CCL19	rs115962869	T	G	0.83992	0.16008	0.60694	0.99721	953	6	32661432	0.571477	0.0706366	5.94743e-16	7.07841e-09	1.43928e-06
CCL19	rs79951097	T	C	0.83991	0.16009	0.60694	0.99732	953	6	32662954	0.571425	0.0706302	5.94743e-16	7.07841e-09	1.43928e-06
CCL19	rs115328288	A	G	0.83992	0.16008	0.60694	0.9972	953	6	32661335	0.571476	0.0706368	5.94954e-16	7.08093e-09	1.43979e-06
CCL19	rs112117693	C	T	0.83991	0.16009	0.60694	0.99731	953	6	32662754	0.571427	0.0706308	5.95015e-16	7.08165e-09	1.43994e-06
CCL19	rs184950714	G	A	0.83943	0.16057	0.68561	0.99985	953	6	32636728	0.570661	0.0705365	5.95256e-16	7.08452e-09	1.44052e-06
CCL19	rs114289808	A	T	0.83991	0.16009	0.60694	0.9973	953	6	32662613	0.571424	0.0706312	5.95438e-16	7.08668e-09	1.44096e-06
CCL19	rs114744294	A	G	0.83992	0.16008	0.60694	0.99719	953	6	32660866	0.571467	0.0706377	5.96133e-16	7.09496e-09	1.44264e-06
CCL19	6:32662076	T	G	0.83991	0.16009	0.60694	0.99729	953	6	32662076	0.571421	0.0706322	5.96193e-16	7.09568e-09	1.44279e-06
CCL19	rs12525220	G	A	0.83944	0.16056	0.68561	1	953	6	32675470	0.570619	0.0705338	5.96617e-16	7.10072e-09	1.44381e-06
CCL19	rs138256019	G	A	0.83949	0.16051	0.68561	0.99958	953	6	32673055	0.570808	0.0705573	5.96647e-16	7.10108e-09	1.44389e-06
CCL19	rs114933571	A	G	0.8405	0.1595	0.60754	0.99697	953	6	32582616	0.572051	0.0707109	5.96708e-16	7.1018e-09	1.44403e-06
CCL19	rs112466823	C	T	0.83992	0.16008	0.60694	0.99716	953	6	32660104	0.571467	0.0706396	5.97132e-16	7.10685e-09	1.44506e-06
CCL19	rs112032264	G	C	0.83992	0.16008	0.60694	0.99716	953	6	32660115	0.571467	0.0706396	5.97132e-16	7.10685e-09	1.44506e-06
CCL19	rs113194380	C	T	0.83949	0.16051	0.68561	0.99959	953	6	32671391	0.570794	0.0705564	5.97132e-16	7.10685e-09	1.44506e-06
CCL19	rs4713586	A	G	0.83993	0.16007	0.60694	0.99714	953	6	32659582	0.571471	0.0706413	5.97829e-16	7.11514e-09	1.44675e-06
CCL19	rs77329518	C	T	0.8395	0.1605	0.68561	0.99934	953	6	32637136	0.570704	0.0705474	5.98345e-16	7.12128e-09	1.448e-06
CCL19	rs116459302	C	T	0.83958	0.16042	0.68561	0.99902	953	6	32666559	0.570908	0.0705727	5.98376e-16	7.12165e-09	1.44807e-06
CCL19	rs115842332	G	A	0.83967	0.16033	0.68561	0.99853	953	6	32666213	0.570931	0.0705764	5.98922e-16	7.12815e-09	1.44939e-06
CCL19	rs114325417	C	A	0.83967	0.16033	0.68561	0.99856	953	6	32666222	0.570923	0.0705761	5.99287e-16	7.1325e-09	1.45027e-06
CCL19	rs115262684	G	A	0.83958	0.16042	0.68561	0.99804	953	6	32666235	0.570923	0.0705761	5.99287e-16	7.1325e-09	1.45027e-06
CCL19	rs112317305	T	C	0.83951	0.16049	0.68561	0.9993	953	6	32667199	0.570882	0.0705712	5.99348e-16	7.13322e-09	1.45042e-06
CCL19	rs199923808	C	G	0.83985	0.16015	0.60694	0.99729	953	6	32663798	0.571293	0.070624	6.00474e-16	7.14662e-09	1.45315e-06
CCL19	rs17427494	T	A	0.83978	0.16022	0.60694	0.99825	953	6	32665001	0.570949	0.0705846	6.02213e-16	7.16732e-09	1.45736e-06
CCL19	rs112608098	C	A	0.83978	0.16022	0.60694	0.99828	953	6	32665270	0.570923	0.0705815	6.02366e-16	7.16914e-09	1.45773e-06
CCL19	rs114996593	T	C	0.83975	0.16025	0.60694	0.99818	953	6	32658360	0.570987	0.0705896	6.02427e-16	7.16987e-09	1.45787e-06
CCL19	rs116147199	A	G	0.83975	0.16025	0.60694	0.99821	953	6	32658355	0.570969	0.0705879	6.02733e-16	7.17351e-09	1.45861e-06
CCL19	rs115777056	C	A	0.83983	0.16017	0.60694	0.99792	953	6	32664154	0.571085	0.0706024	6.02825e-16	7.1746e-09	1.45884e-06
CCL19	rs114218404	A	T	0.83983	0.16017	0.60694	0.99791	953	6	32664119	0.571089	0.070603	6.02886e-16	7.17533e-09	1.45898e-06
CCL19	rs77537414	G	C	0.83981	0.16019	0.60694	0.99805	953	6	32664356	0.571024	0.0705959	6.03468e-16	7.18225e-09	1.46039e-06
CCL19	rs74756176	G	T	0.83981	0.16019	0.60694	0.99805	953	6	32664373	0.571024	0.0705959	6.03468e-16	7.18225e-09	1.46039e-06
CCL19	rs149005483	A	T	0.83947	0.16053	0.68561	0.99961	953	6	32674166	0.570692	0.0705551	6.03529e-16	7.18298e-09	1.46054e-06
CCL19	rs115276762	C	T	0.83947	0.16053	0.68561	0.99962	953	6	32674178	0.570684	0.0705551	6.04111e-16	7.18991e-09	1.46195e-06
CCL19	rs117296796	A	G	0.83947	0.16053	0.68561	0.99964	953	6	32674192	0.570676	0.0705542	6.04203e-16	7.191e-09	1.46217e-06
CCL19	rs115911154	A	G	0.83947	0.16053	0.68561	0.99969	953	6	32674194	0.570624	0.0705512	6.06138e-16	7.21403e-09	1.46685e-06
CCL19	rs141345764	G	T	0.8395	0.1605	0.68561	0.99924	953	6	32673811	0.570811	0.0705747	6.06322e-16	7.21622e-09	1.4673e-06
CCL19	rs146797694	C	T	0.84004	0.15996	0.60694	0.99632	953	6	32658866	0.571592	0.0706733	6.07431e-16	7.22942e-09	1.46998e-06
CCL19	rs143607013	C	T	0.84001	0.15999	0.60694	0.99652	953	6	32658807	0.571628	0.0706814	6.09592e-16	7.25514e-09	1.47521e-06
CCL19	rs149999552	T	C	0.84002	0.15998	0.60694	0.99641	953	6	32658763	0.571662	0.0706878	6.10831e-16	7.26988e-09	1.47821e-06
CCL19	rs145250786	G	A	0.84001	0.15999	0.60694	0.99649	953	6	32658793	0.571607	0.0706831	6.12041e-16	7.28429e-09	1.48114e-06
CCL19	rs75084410	G	A	0.83947	0.16053	0.68561	0.99956	953	6	32636018	0.570566	0.0705545	6.12134e-16	7.28539e-09	1.48136e-06
CCL19	rs75128960	C	A	0.83947	0.16053	0.68561	0.99956	953	6	32636087	0.570566	0.0705545	6.12134e-16	7.28539e-09	1.48136e-06
CCL19	rs75098126	T	G	0.83947	0.16053	0.68561	0.99956	953	6	32636108	0.570566	0.0705545	6.12134e-16	7.28539e-09	1.48136e-06
CCL19	rs112574398	G	T	0.84004	0.15996	0.60694	0.9963	953	6	32658610	0.571677	0.0706966	6.14811e-16	7.31726e-09	1.48784e-06
CCL19	rs372252089	D	C	0.83976	0.16024	0.60694	0.99912	953	6	32420303	0.569838	0.0704736	6.17375e-16	7.34777e-09	1.49405e-06
CCL19	rs28635450	T	A	0.83955	0.16045	0.60682	0.9969	953	6	32592633	0.570616	0.0705788	6.22629e-16	7.4103e-09	1.50676e-06
CCL19	rs117504034	A	G	0.84036	0.15964	0.60754	0.99886	953	6	32578569	0.570552	0.0705752	6.25161e-16	7.44044e-09	1.51289e-06
CCL19	rs28383903	C	T	0.8403	0.1597	0.60704	0.99755	953	6	32608392	0.571808	0.0707316	6.25764e-16	7.44762e-09	1.51435e-06
CCL19	rs115691564	C	T	0.8398	0.1602	0.6853	0.99767	953	6	32610122	0.571739	0.0707239	6.26272e-16	7.45367e-09	1.51558e-06
CCL19	rs146811934	T	C	0.84417	0.15583	0.54344	0.9876	953	6	32573153	0.578936	0.0716241	6.32019e-16	7.52206e-09	1.52949e-06
CCL19	6:32605030	A	D	0.82679	0.17321	0.34941	0.95808	953	6	32605030	0.561262	0.0694431	6.3546e-16	7.56301e-09	1.53781e-06
CCL19	rs145649164	C	T	0.87533	0.12467	0.80403	0.90692	953	6	32601918	0.6584	0.0814629	6.36041e-16	7.56992e-09	1.53922e-06
CCL19	rs116080026	C	T	0.83991	0.16009	0.60694	0.99706	953	6	32637492	0.570658	0.0706412	6.56936e-16	7.81861e-09	1.58978e-06
CCL19	rs193243151	C	A	0.84043	0.15957	0.60754	0.99937	953	6	32569394	0.569815	0.0705415	6.59842e-16	7.8532e-09	1.59682e-06
CCL19	rs7775228	T	C	0.83269	0.16731	0.83451	1	953	6	32658079	0.559803	0.0693292	6.77245e-16	8.06032e-09	1.63893e-06
CCL19	rs148822548	G	A	0.84031	0.15969	0.60754	0.99933	953	6	32568265	0.568826	0.0705338	7.34825e-16	8.74562e-09	1.77828e-06
CCL19	rs1130381	G	A	0.84089	0.15911	0.45002	0.99685	953	6	32632691	0.57077	0.0707763	7.35833e-16	8.75761e-09	1.78071e-06
CCL19	rs7775055	T	C	0.8393	0.1607	0.68561	0.99839	953	6	32657916	0.568949	0.0705568	7.40252e-16	8.81021e-09	1.79141e-06
CCL19	rs7754496	A	T	0.83929	0.16071	0.68561	0.99842	953	6	32657893	0.5688	0.0705547	7.5157e-16	8.94491e-09	1.8188e-06
CCL19	rs1130382	G	A	0.84078	0.15922	0.45011	0.99617	953	6	32632672	0.570545	0.0707911	7.65698e-16	9.11306e-09	1.85299e-06
CCL19	rs116763083	T	A	0.84108	0.15892	0.60699	0.99491	953	6	32569932	0.571337	0.0708961	7.70532e-16	9.17059e-09	1.86469e-06
CCL19	rs41489451	G	T	0.84108	0.15892	0.60699	0.99491	953	6	32569948	0.571337	0.0708961	7.70532e-16	9.17059e-09	1.86469e-06
CCL19	rs74444089	C	G	0.84189	0.15811	0.53193	0.9921	953	6	32580859	0.573129	0.071154	7.96252e-16	9.47669e-09	1.92693e-06
CCL19	rs151025335	C	T	0.84283	0.15717	0.62074	0.98904	953	6	32556364	0.575231	0.0714529	8.24586e-16	9.81392e-09	1.9955e-06
CCL19	rs114895478	A	T	0.84055	0.15945	0.60754	0.99522	953	6	32661440	0.569831	0.0707897	8.30423e-16	9.88339e-09	2.00962e-06
CCL19	rs201980192	C	T	0.83935	0.16065	0.68561	0.99793	953	6	32609063	0.568379	0.0706194	8.38299e-16	9.97713e-09	2.02868e-06
CCL19	rs113666293	G	C	0.83864	0.16136	0.51978	0.99571	953	6	32656477	0.567181	0.0704868	8.51073e-16	1.01292e-08	2.0596e-06
CCL19	6:32608989	C	T	0.83922	0.16078	0.68561	0.99826	953	6	32608989	0.567766	0.0705765	8.647e-16	1.02913e-08	2.09257e-06
CCL19	rs143895212	C	T	0.84019	0.15981	0.60694	0.99522	953	6	32673761	0.569706	0.070849	8.9017e-16	1.05945e-08	2.15421e-06
CCL19	rs113773636	C	G	0.8402	0.1598	0.60694	0.99519	953	6	32673719	0.569689	0.0708509	8.93474e-16	1.06338e-08	2.16221e-06
CCL19	rs1794510	C	A	0.83887	0.16113	0.68624	0.99868	953	6	32652171	0.566722	0.0705066	9.14207e-16	1.08806e-08	2.21238e-06
CCL19	rs115341895	C	T	0.839	0.161	0.68624	0.9997	953	6	32649824	0.566661	0.0705034	9.17973e-16	1.09254e-08	2.22149e-06
CCL19	rs1694113	C	A	0.839	0.161	0.68624	0.9997	953	6	32650101	0.566661	0.0705034	9.17973e-16	1.09254e-08	2.22149e-06
CCL19	rs113529604	G	A	0.83878	0.16122	0.68589	0.99833	953	6	32652971	0.566421	0.0705068	9.46789e-16	1.12683e-08	2.29123e-06
CCL19	rs115503527	G	A	0.84222	0.15778	0.70094	0.98773	953	6	32602899	0.573973	0.0714488	9.4852e-16	1.12889e-08	2.29542e-06
CCL19	rs111335405	A	G	0.83878	0.16122	0.68624	0.99668	953	6	32655722	0.566555	0.0705276	9.50399e-16	1.13113e-08	2.29997e-06
CCL19	rs1142338	C	T	0.83975	0.16025	0.6853	0.99454	953	6	32609322	0.568433	0.0707773	9.6454e-16	1.14796e-08	2.33419e-06
CCL19	rs4246055	C	T	0.7905	0.2095	1.1218	0.96004	953	6	32592360	0.520315	0.0648533	1.03232e-15	1.22862e-08	2.4982e-06
CCL19	rs147552591	C	G	0.8517	0.1483	0.40781	0.92159	953	6	32541678	0.606338	0.0756021	1.05638e-15	1.25726e-08	2.55644e-06
CCL19	rs17205373	C	G	0.82879	0.17121	0.72338	0.98558	953	6	32626210	0.553186	0.0689973	1.07925e-15	1.28448e-08	2.61178e-06
CCL19	rs1826961	C	A	0.83826	0.16174	0.68556	0.99907	953	6	32603866	0.563863	0.0703451	1.09536e-15	1.30366e-08	2.65078e-06
CCL19	rs114262419	G	T	0.84066	0.15934	0.60699	0.98317	953	6	32623235	0.570123	0.0712214	1.19523e-15	1.42252e-08	2.89245e-06
CCL19	rs201307552	T	D	0.81627	0.18373	0.21829	0.99184	953	6	32609371	0.528212	0.0660489	1.27184e-15	1.5137e-08	3.07785e-06
CCL19	rs9272716	T	G	0.81496	0.18504	0.16712	0.98315	953	6	32609367	0.529049	0.0662083	1.34201e-15	1.59721e-08	3.24766e-06
CCL19	rs116485389	A	G	0.83734	0.16266	0.59509	0.99544	953	6	32600457	0.56005	0.0701287	1.39352e-15	1.65852e-08	3.37232e-06
CCL19	rs199526678	A	G	0.83783	0.16217	0.37414	0.99576	953	6	32653823	0.558671	0.0699597	1.3982e-15	1.66408e-08	3.38364e-06
CCL19	rs76384124	G	A	0.83784	0.16216	0.37414	0.99574	953	6	32653855	0.558664	0.0699598	1.39962e-15	1.66577e-08	3.38707e-06
CCL19	rs34100078	A	G	0.82064	0.17936	0.53468	0.9972	953	6	32653792	0.534628	0.0669594	1.41254e-15	1.68115e-08	3.41834e-06
CCL19	rs78798979	C	T	0.83657	0.16343	0.5947	0.99279	953	6	32593094	0.559999	0.0701386	1.41462e-15	1.68362e-08	3.42337e-06
CCL19	rs371989651	T	C	0.83707	0.16293	0.59519	0.99422	953	6	32598510	0.560013	0.0701489	1.42586e-15	1.69701e-08	3.45059e-06
CCL19	rs113140854	C	T	0.8479	0.1521	0.73459	0.95933	953	6	32634588	0.59186	0.0741704	1.46653e-15	1.74541e-08	3.549e-06
CCL19	rs114968544	T	C	0.83737	0.16263	0.59509	0.99627	953	6	32596711	0.559383	0.0701292	1.50576e-15	1.7921e-08	3.64393e-06
CCL19	rs114310549	G	A	0.83727	0.16273	0.59509	0.99488	953	6	32600248	0.559332	0.070143	1.53399e-15	1.8257e-08	3.71227e-06
CCL19	rs114088880	C	G	0.8373	0.1627	0.59509	0.99507	953	6	32600279	0.559287	0.0701443	1.54399e-15	1.83761e-08	3.73647e-06
CCL19	6:32600597	C	T	0.83735	0.16265	0.59509	0.99353	953	6	32600597	0.559766	0.0702207	1.56745e-15	1.86552e-08	3.79323e-06
CCL19	rs115624624	G	A	0.83803	0.16197	0.59429	0.9997	953	6	32599083	0.558727	0.0700919	1.56968e-15	1.86817e-08	3.79862e-06
CCL19	rs116202168	C	T	0.83803	0.16197	0.59429	0.9997	953	6	32599088	0.558727	0.0700919	1.56968e-15	1.86817e-08	3.79862e-06
CCL19	6:32602809	A	C	0.83817	0.16183	0.59429	0.99863	953	6	32602809	0.558723	0.0701057	1.59029e-15	1.89271e-08	3.84851e-06
CCL19	6:32602810	C	T	0.83817	0.16183	0.59429	0.99863	953	6	32602810	0.558723	0.0701057	1.59029e-15	1.89271e-08	3.84851e-06
CCL19	rs139692935	T	A	0.83808	0.16192	0.59429	0.99941	953	6	32598983	0.558684	0.070112	1.60668e-15	1.91222e-08	3.88817e-06
CCL19	6:32598985	G	A	0.83808	0.16192	0.59429	0.99941	953	6	32598985	0.558684	0.070112	1.60668e-15	1.91222e-08	3.88817e-06
CCL19	rs115315696	A	G	0.83806	0.16194	0.59429	0.99943	953	6	32599028	0.558642	0.070108	1.60856e-15	1.91445e-08	3.89272e-06
CCL19	6:32599041	T	G	0.83806	0.16194	0.59429	0.99943	953	6	32599041	0.558642	0.070108	1.60856e-15	1.91445e-08	3.89272e-06
CCL19	6:32608548	G	A	0.83822	0.16178	0.59429	0.99645	953	6	32608548	0.559982	0.0702781	1.6115e-15	1.91795e-08	3.89984e-06
CCL19	rs116334170	G	A	0.83781	0.16219	0.59429	0.99867	953	6	32598500	0.558347	0.0700791	1.62069e-15	1.92889e-08	3.92207e-06
CCL19	rs114307375	C	G	0.83793	0.16207	0.59429	0.9995	953	6	32597081	0.558331	0.0700774	1.62118e-15	1.92947e-08	3.92327e-06
CCL19	rs115908946	T	C	0.83799	0.16201	0.59429	0.99996	953	6	32600615	0.558194	0.0700756	1.64423e-15	1.9569e-08	3.97903e-06
CCL19	rs368699425	G	A	0.84056	0.15944	0.60699	0.984	953	6	32602553	0.565697	0.0710191	1.64673e-15	1.95988e-08	3.98509e-06
CCL19	rs115231411	C	T	0.83799	0.16201	0.59429	0.99998	953	6	32600409	0.558167	0.0700751	1.64857e-15	1.96207e-08	3.98954e-06
CCL19	rs367728179	T	G	0.83799	0.16201	0.59429	0.99998	953	6	32600771	0.558164	0.070075	1.64907e-15	1.96267e-08	3.99076e-06
CCL19	rs145397816	D	A	0.83884	0.16116	0.52105	0.99778	953	6	32587833	0.559101	0.0701931	1.64974e-15	1.96347e-08	3.99238e-06
CCL19	rs9271386	T	A	0.83888	0.16112	0.52105	0.99759	953	6	32587416	0.559187	0.0702048	1.65108e-15	1.96506e-08	3.99563e-06
CCL19	rs116517496	G	A	0.83797	0.16203	0.59429	0.99979	953	6	32595773	0.558136	0.0700752	1.65469e-15	1.96936e-08	4.00436e-06
CCL19	rs12526593	A	G	0.83852	0.16148	0.52079	0.99964	953	6	32590893	0.558216	0.0700887	1.65999e-15	1.97566e-08	4.01718e-06
CCL19	rs4959029	T	C	0.83801	0.16199	0.59429	0.99984	953	6	32591682	0.558147	0.0700807	1.66101e-15	1.97687e-08	4.01963e-06
CCL19	rs28421666	A	G	0.83799	0.16201	0.59429	1	953	6	32592737	0.558088	0.0700746	1.66303e-15	1.97928e-08	4.02453e-06
CCL19	6:32598984	T	D	0.83799	0.16201	0.59429	1	953	6	32598984	0.558088	0.0700746	1.66303e-15	1.97928e-08	4.02453e-06
CCL19	6:32598986	G	A	0.83799	0.16201	0.59429	1	953	6	32598986	0.558088	0.0700746	1.66303e-15	1.97928e-08	4.02453e-06
CCL19	rs114308959	A	G	0.83799	0.16201	0.59429	1	953	6	32599445	0.558088	0.0700746	1.66303e-15	1.97928e-08	4.02453e-06
CCL19	rs2395521	C	G	0.83799	0.16201	0.59429	1	953	6	32601700	0.558088	0.0700746	1.66303e-15	1.97928e-08	4.02453e-06
CCL19	rs146566004	G	A	0.8386	0.1614	0.52113	0.99706	953	6	32587249	0.558702	0.0701524	1.66404e-15	1.98048e-08	4.02698e-06
CCL19	rs114991247	T	C	0.83902	0.16098	0.52105	0.997	953	6	32583504	0.559409	0.0702413	1.66413e-15	1.98058e-08	4.02719e-06
CCL19	rs141308633	G	A	0.8386	0.1614	0.52113	0.99706	953	6	32587269	0.558698	0.070152	1.66413e-15	1.98058e-08	4.02719e-06
CCL19	rs146217951	A	D	0.83798	0.16202	0.59429	0.99989	953	6	32601039	0.558094	0.070076	1.66413e-15	1.98058e-08	4.02719e-06
CCL19	rs114762033	G	A	0.83803	0.16197	0.59429	0.99957	953	6	32602753	0.558094	0.070076	1.66413e-15	1.98058e-08	4.02719e-06
CCL19	rs371537406	T	G	0.83798	0.16202	0.59429	0.99989	953	6	32602839	0.558094	0.070076	1.66413e-15	1.98058e-08	4.02719e-06
CCL19	rs144934262	C	T	0.8386	0.1614	0.52113	0.99706	953	6	32587279	0.558693	0.0701516	1.66447e-15	1.98099e-08	4.02801e-06
CCL19	rs114307619	T	A	0.838	0.162	0.59429	0.99997	953	6	32596625	0.558088	0.0700765	1.66599e-15	1.9828e-08	4.03169e-06
CCL19	rs115609519	A	G	0.83805	0.16195	0.59429	0.99965	953	6	32596968	0.558088	0.0700765	1.66599e-15	1.9828e-08	4.03169e-06
CCL19	6:32602990	D	T	0.8381	0.1619	0.59429	0.99909	953	6	32602990	0.558494	0.070128	1.66683e-15	1.9838e-08	4.03374e-06
CCL19	6:32603001	D	T	0.8381	0.1619	0.59429	0.99909	953	6	32603001	0.558494	0.070128	1.66683e-15	1.9838e-08	4.03374e-06
CCL19	rs115368651	A	G	0.83914	0.16086	0.68561	0.99324	953	6	32602040	0.562659	0.0706566	1.67523e-15	1.9938e-08	4.05406e-06
CCL19	rs117125720	T	A	0.83935	0.16065	0.52093	0.99498	953	6	32581090	0.56051	0.0703907	1.68137e-15	2.0011e-08	4.06891e-06
CCL19	rs375608727	A	G	0.83848	0.16152	0.68556	0.99317	953	6	32608735	0.56253	0.0706477	1.68641e-15	2.0071e-08	4.08111e-06
CCL19	rs144238786	C	T	0.83824	0.16176	0.59429	0.99826	953	6	32601770	0.558808	0.0701982	1.71446e-15	2.04049e-08	4.149e-06
CCL19	rs186564411	A	G	0.83824	0.16176	0.59429	0.99826	953	6	32601771	0.558808	0.0701982	1.71446e-15	2.04049e-08	4.149e-06
CCL19	rs199950886	T	G	0.83823	0.16177	0.59429	0.9982	953	6	32603075	0.558814	0.0701992	1.71473e-15	2.0408e-08	4.14964e-06
CCL19	6:32609789	A	G	0.83797	0.16203	0.59429	0.99643	953	6	32609789	0.559246	0.0702591	1.72363e-15	2.0514e-08	4.17118e-06
CCL19	rs200274238	D	A	0.83819	0.16181	0.59429	0.99862	953	6	32605369	0.558396	0.0701526	1.72415e-15	2.05202e-08	4.17245e-06
CCL19	rs1142335	G	A	0.84116	0.15884	0.53198	0.98985	953	6	32609278	0.563916	0.0708468	1.72529e-15	2.05338e-08	4.1752e-06
CCL19	rs114027542	C	T	0.84069	0.15931	0.53128	0.98298	953	6	32602231	0.565601	0.071059	1.72617e-15	2.05442e-08	4.17732e-06
CCL19	rs191032570	T	A	0.83794	0.16206	0.59429	0.99646	953	6	32610632	0.559249	0.0702703	1.74069e-15	2.0717e-08	4.21246e-06
CCL19	rs4959031	C	T	0.83744	0.16256	0.59457	0.99628	953	6	32597411	0.557244	0.0700256	1.75257e-15	2.08584e-08	4.24122e-06
CCL19	rs201291779	D	T	0.84005	0.15995	0.60694	0.9924	953	6	32561374	0.563207	0.070797	1.78779e-15	2.12777e-08	4.32646e-06
CCL19	rs147493459	A	G	0.83785	0.16215	0.59429	0.999	953	6	32598335	0.557284	0.0700866	1.84487e-15	2.19569e-08	4.46458e-06
CCL19	rs116573360	A	G	0.83785	0.16215	0.59429	0.999	953	6	32598366	0.557284	0.0700866	1.84487e-15	2.19569e-08	4.46458e-06
CCL19	rs143117432	C	T	0.83766	0.16234	0.59457	0.99763	953	6	32598186	0.557107	0.0700974	1.90154e-15	2.26315e-08	4.60173e-06
CCL19	rs116240177	A	C	0.83948	0.16052	0.68561	0.99193	953	6	32561662	0.561273	0.0707138	2.06717e-15	2.46027e-08	5.00255e-06
CCL19	rs191329273	T	C	0.84544	0.15456	0.46846	0.98291	953	6	32627227	0.571921	0.0720601	2.07579e-15	2.47053e-08	5.02342e-06
CCL19	6:32631415	T	C	0.84628	0.15372	0.63518	0.97216	953	6	32631415	0.57975	0.0730511	2.08424e-15	2.48059e-08	5.04387e-06
CCL19	rs201140648	D	A	0.84633	0.15367	0.82089	0.97996	953	6	32570986	0.580834	0.0732141	2.13295e-15	2.53856e-08	5.16174e-06
CCL19	rs116651290	C	T	0.83943	0.16057	0.68561	0.99157	953	6	32561772	0.561005	0.07072	2.14337e-15	2.55096e-08	5.18696e-06
CCL19	rs150015489	T	D	0.83857	0.16143	0.52079	0.99614	953	6	32602175	0.557347	0.0702653	2.15581e-15	2.56577e-08	5.21707e-06
CCL19	rs114799674	C	A	0.83827	0.16173	0.52079	0.9979	953	6	32602880	0.556569	0.0701997	2.22047e-15	2.64272e-08	5.37353e-06
CCL19	rs115573799	T	C	0.83827	0.16173	0.52079	0.9979	953	6	32602884	0.556569	0.0701997	2.22047e-15	2.64272e-08	5.37353e-06
CCL19	6:32577205	T	A	0.84382	0.15618	0.38966	0.98351	953	6	32577205	0.566952	0.0715229	2.24769e-15	2.67512e-08	5.43941e-06
CCL19	rs115711192	C	T	0.83849	0.16151	0.52079	0.99669	953	6	32602161	0.55678	0.0702492	2.26706e-15	2.69817e-08	5.48628e-06
CCL19	rs117926830	C	T	0.83969	0.16031	0.52034	0.98827	953	6	32625884	0.560436	0.070729	2.30513e-15	2.74348e-08	5.57841e-06
CCL19	rs139025848	C	T	0.87967	0.12033	0.51748	0.89274	953	6	32613234	0.659565	0.0832401	2.30653e-15	2.74515e-08	5.58181e-06
CCL19	rs9272140	A	G	0.81477	0.18523	0.51869	0.92412	953	6	32600780	0.548956	0.0692964	2.33992e-15	2.78488e-08	5.66259e-06
CCL19	rs2858327	A	G	0.83045	0.16955	1.01	0.99502	953	6	32658935	0.548743	0.0692776	2.35744e-15	2.80574e-08	5.70502e-06
CCL19	rs77455945	T	G	0.83842	0.16158	0.51978	0.99324	953	6	32608798	0.557966	0.0704508	2.37619e-15	2.82806e-08	5.75038e-06
CCL19	rs141274999	A	G	0.83842	0.16158	0.51978	0.99324	953	6	32608808	0.557966	0.0704508	2.37619e-15	2.82806e-08	5.75038e-06
CCL19	rs114929610	C	A	0.83877	0.16123	0.52079	0.99469	953	6	32602075	0.556992	0.0703655	2.45867e-15	2.92621e-08	5.94997e-06
CCL19	rs115596571	C	T	0.83872	0.16128	0.52079	0.99501	953	6	32602104	0.556992	0.0703655	2.45867e-15	2.92621e-08	5.94997e-06
CCL19	rs117773289	A	G	0.84295	0.15705	0.7007	0.99342	953	6	32675292	0.566014	0.0716662	2.83587e-15	3.37515e-08	6.86282e-06
CCL19	rs28720766	C	T	0.83312	0.16688	0.83495	0.97605	953	6	32595063	0.55635	0.0704432	2.83732e-15	3.37687e-08	6.8663e-06
CCL19	rs145878889	T	C	0.83972	0.16028	0.52034	0.99184	953	6	32609446	0.55746	0.0706112	2.90806e-15	3.46106e-08	7.0375e-06
CCL19	6:32609452	T	C	0.83972	0.16028	0.52034	0.99184	953	6	32609452	0.55746	0.0706112	2.90806e-15	3.46106e-08	7.0375e-06
CCL19	6:32609581	C	T	0.83815	0.16185	0.59429	0.99271	953	6	32609581	0.555878	0.070466	3.05581e-15	3.63692e-08	7.39507e-06
CCL19	rs116728358	A	G	0.8375	0.1625	0.59509	0.99995	953	6	32600062	0.551507	0.0699801	3.25012e-15	3.86818e-08	7.8653e-06
CCL19	rs115214276	G	C	0.83751	0.16249	0.59509	0.99998	953	6	32600032	0.551379	0.0699795	3.29616e-15	3.92297e-08	7.97672e-06
CCL19	rs4959110	A	C	0.83742	0.16258	0.59509	0.99934	953	6	32597599	0.551294	0.0699877	3.35289e-15	3.99048e-08	8.11399e-06
CCL19	rs200607887	G	D	0.85239	0.14761	0.66607	0.98335	953	6	32386869	0.5849	0.074338	3.60031e-15	4.28495e-08	8.71274e-06
CCL19	rs114926982	A	G	0.84736	0.15264	0.73342	0.98518	953	6	32390197	0.572696	0.0728991	3.96602e-15	4.72022e-08	9.59778e-06
CCL19	rs115596275	G	C	0.84789	0.15211	0.73342	0.98348	953	6	32420218	0.573357	0.0730011	4.02671e-15	4.79244e-08	9.74463e-06
CCL19	rs146335245	T	C	0.84378	0.15622	0.54232	0.97838	953	6	32662357	0.566626	0.0721676	4.11018e-15	4.89178e-08	9.94663e-06
CCL19	rs117023022	T	G	0.83835	0.16165	0.76697	0.99482	953	6	32567751	0.551783	0.0703915	4.54985e-15	5.41506e-08	1.10106e-05
CCL19	rs2935907	T	A	0.83652	0.16348	0.85208	0.99916	953	6	32651136	0.549443	0.0701324	4.71212e-15	5.60819e-08	1.14033e-05
CCL19	6:32631217	A	T	0.84897	0.15103	0.4797	0.96656	953	6	32631217	0.577281	0.0737448	4.95336e-15	5.8953e-08	1.19871e-05
CCL19	rs6926611	G	A	0.83493	0.16507	0.4329	0.99859	953	6	32386433	0.54242	0.0693576	5.25637e-15	6.25594e-08	1.27204e-05
CCL19	rs139025277	A	G	0.83702	0.16298	0.44139	0.9735	953	6	32646859	0.550058	0.0703816	5.4802e-15	6.52234e-08	1.32621e-05
CCL19	rs114263604	C	T	0.83461	0.16539	0.43304	0.98562	953	6	32644859	0.541609	0.0695397	6.78243e-15	8.0722e-08	1.64135e-05
CCL19	rs372332783	C	T	0.84385	0.15615	0.54232	0.97856	953	6	32603074	0.561223	0.0720773	6.89428e-15	8.20532e-08	1.66842e-05
CCL19	rs114352945	A	T	0.84292	0.15708	0.62074	0.98113	953	6	32602648	0.55907	0.0718803	7.38031e-15	8.78377e-08	1.78603e-05
CCL19	rs28383456	C	T	0.84582	0.15418	0.71631	0.97126	953	6	32609453	0.569892	0.0732766	7.41074e-15	8.81999e-08	1.7934e-05
CCL19	rs7774573	T	C	0.8367	0.1633	0.76717	0.99688	953	6	32657627	0.545268	0.0701875	7.92715e-15	9.43461e-08	1.91837e-05
CCL19	rs190293957	G	A	0.84873	0.15127	0.39868	0.95369	953	6	32641526	0.575145	0.0740442	7.99876e-15	9.51983e-08	1.9357e-05
CCL19	rs116230912	A	G	0.84274	0.15726	0.62074	0.98522	953	6	32601690	0.557975	0.0718757	8.29086e-15	9.86748e-08	2.00639e-05
CCL19	rs2840230	G	A	0.83551	0.16449	0.67178	0.99948	953	6	32596145	0.541253	0.069722	8.29339e-15	9.87049e-08	2.007e-05
CCL19	6:32601705	A	T	0.84274	0.15726	0.62074	0.98522	953	6	32601705	0.557967	0.0718758	8.29887e-15	9.87701e-08	2.00833e-05
CCL19	rs6922257	G	A	0.83546	0.16454	0.67178	0.9991	953	6	32595682	0.54124	0.0697223	8.3073e-15	9.88705e-08	2.01037e-05
CCL19	rs146343230	T	A	0.83896	0.16104	0.52105	0.98674	953	6	32645702	0.54715	0.0705388	8.71587e-15	1.03733e-07	2.10924e-05
CCL19	6:32558648	C	T	0.85217	0.14783	0.56871	0.94222	953	6	32558648	0.59014	0.0761292	9.05807e-15	1.07806e-07	2.19205e-05
CCL19	rs9469109	A	T	0.82784	0.17216	0.99023	0.99971	953	6	32393161	0.533366	0.0689071	9.91394e-15	1.17992e-07	2.39917e-05
CCL19	rs9501400	G	A	0.82737	0.17263	0.80377	0.9998	953	6	32394184	0.533347	0.0689048	9.91495e-15	1.18004e-07	2.39942e-05
CCL19	rs9501622	T	A	0.82784	0.17216	0.99023	0.99975	953	6	32394251	0.533347	0.0689048	9.91495e-15	1.18004e-07	2.39942e-05
CCL19	rs9296027	C	G	0.82784	0.17216	0.99023	0.99971	953	6	32393062	0.533368	0.0689077	9.91696e-15	1.18028e-07	2.3999e-05
CCL19	rs189546613	G	C	0.84265	0.15735	0.5315	0.98566	953	6	32601735	0.555621	0.071783	9.91898e-15	1.18052e-07	2.40039e-05
CCL19	rs76822178	C	T	0.8308	0.1692	0.42463	0.97285	953	6	32601188	0.536674	0.0693435	9.99283e-15	1.18931e-07	2.41826e-05
CCL19	rs78692977	T	A	0.83074	0.16926	0.42463	0.97246	953	6	32601164	0.536688	0.0693492	1.00259e-14	1.19324e-07	2.42626e-05
CCL19	6:32613130	A	G	0.88606	0.11394	0.66237	0.8547	953	6	32613130	0.681319	0.088075	1.02865e-14	1.22426e-07	2.48933e-05
CCL19	rs181562347	A	G	0.84261	0.15739	0.5315	0.98542	953	6	32601738	0.554929	0.0717905	1.07689e-14	1.28167e-07	2.60607e-05
CCL19	rs183885674	A	G	0.84261	0.15739	0.5315	0.98542	953	6	32601732	0.554926	0.0717903	1.07705e-14	1.28187e-07	2.60647e-05
CCL19	rs149534879	C	A	0.8703	0.1297	0.77546	0.9288	953	6	32620237	0.612893	0.0792974	1.08358e-14	1.28964e-07	2.62227e-05
CCL19	rs115016190	T	C	0.8309	0.1691	0.42463	0.97352	953	6	32600959	0.535298	0.0693389	1.16306e-14	1.38423e-07	2.81461e-05
CCL19	rs77639852	C	T	0.83084	0.16916	0.42463	0.97313	953	6	32601094	0.535311	0.0693444	1.16697e-14	1.38888e-07	2.82406e-05
CCL19	rs115805770	C	T	0.87888	0.12112	0.51589	0.89984	953	6	32608432	0.636415	0.0824475	1.17214e-14	1.39504e-07	2.83657e-05
CCL19	rs192376296	G	A	0.85213	0.14787	0.6659	0.97039	953	6	32577467	0.574323	0.0744206	1.18857e-14	1.41459e-07	2.87634e-05
CCL19	rs138816958	T	C	0.83072	0.16928	0.42463	0.97179	953	6	32598798	0.535095	0.0693713	1.22418e-14	1.45698e-07	2.96253e-05
CCL19	rs9501626	C	A	0.8298	0.1702	0.81822	1	953	6	32400344	0.533566	0.0691971	1.25021e-14	1.48796e-07	3.02551e-05
CCL19	rs138238823	T	C	0.83062	0.16938	0.42463	0.97109	953	6	32598837	0.534834	0.0693799	1.27038e-14	1.51196e-07	3.07433e-05
CCL19	rs115910284	C	A	0.83182	0.16818	0.42535	0.97565	953	6	32601655	0.535594	0.0694857	1.27822e-14	1.52129e-07	3.09329e-05
CCL19	rs138487125	G	T	0.82985	0.17015	0.49243	0.96715	953	6	32599812	0.535124	0.0694346	1.28924e-14	1.53441e-07	3.11997e-05
CCL19	rs114493852	G	A	0.83229	0.16771	0.36088	0.97629	953	6	32589327	0.534123	0.0693652	1.35893e-14	1.61735e-07	3.28862e-05
CCL19	rs2027856	G	A	0.83025	0.16975	0.8191	0.9998	953	6	32402705	0.532518	0.0691676	1.37198e-14	1.63288e-07	3.32019e-05
CCL19	rs114866528	T	C	0.83156	0.16844	0.42536	0.97793	953	6	32599267	0.533331	0.0692816	1.38199e-14	1.64479e-07	3.34441e-05
CCL19	rs116633385	G	A	0.83156	0.16844	0.42536	0.97793	953	6	32599268	0.533331	0.0692816	1.38199e-14	1.64479e-07	3.34441e-05
CCL19	rs4959100	C	T	0.83026	0.16974	0.8191	0.99986	953	6	32397813	0.532403	0.0691615	1.38241e-14	1.64529e-07	3.34543e-05
CCL19	rs9469110	G	T	0.83026	0.16974	0.8191	0.99987	953	6	32398525	0.532403	0.0691615	1.38241e-14	1.64529e-07	3.34543e-05
CCL19	rs732163	G	A	0.82978	0.17022	0.81822	0.99979	953	6	32394911	0.532411	0.0691631	1.38311e-14	1.64613e-07	3.34713e-05
CCL19	rs1130391	C	T	0.84239	0.15761	0.5315	0.97386	953	6	32632624	0.553528	0.0719267	1.407e-14	1.67456e-07	3.40494e-05
CCL19	rs146406015	C	T	0.83143	0.16857	0.42536	0.9765	953	6	32598870	0.533165	0.0693138	1.44813e-14	1.72351e-07	3.50448e-05
CCL19	6:32631264	A	G	0.85429	0.14571	0.58284	0.94783	953	6	32631264	0.587592	0.076403	1.46337e-14	1.74165e-07	3.54136e-05
CCL19	rs116109088	C	T	0.83146	0.16854	0.42536	0.97725	953	6	32599900	0.532579	0.0692912	1.51691e-14	1.80537e-07	3.67091e-05
CCL19	rs79473311	C	G	0.83164	0.16836	0.42535	0.97685	953	6	32601382	0.532825	0.0693451	1.54601e-14	1.84001e-07	3.74135e-05
CCL19	rs79573551	C	T	0.83164	0.16836	0.42535	0.97685	953	6	32601416	0.532825	0.0693451	1.54601e-14	1.84001e-07	3.74135e-05
CCL19	rs146650659	A	G	0.83333	0.16667	0.43234	0.95615	953	6	32646807	0.540735	0.0704566	1.65791e-14	1.97318e-07	4.01214e-05
CCL19	rs375846271	A	T	0.84216	0.15784	0.70094	0.96069	953	6	32640725	0.557065	0.0726298	1.72101e-14	2.04829e-07	4.16485e-05
CCL19	rs139455771	C	T	0.85339	0.14661	0.667	0.93762	953	6	32631775	0.586673	0.0765652	1.82497e-14	2.17201e-07	4.41643e-05
CCL19	6:32609403	D	T	0.85061	0.14939	0.65015	0.95605	953	6	32609403	0.574955	0.0750642	1.86624e-14	2.22113e-07	4.51631e-05
CCL19	rs201414107	G	A	0.82895	0.17105	0.56227	0.97087	953	6	32647866	0.530527	0.0692975	1.9212e-14	2.28654e-07	4.6493e-05
CCL19	rs115421755	C	A	0.82852	0.17148	0.56227	0.96781	953	6	32647108	0.53002	0.0692465	1.94665e-14	2.31684e-07	4.7109e-05
CCL19	rs28362132	G	T	0.82599	0.17401	0.55263	0.95101	953	6	32595276	0.53168	0.0696599	2.30216e-14	2.73995e-07	5.57123e-05
CCL19	6:32607733	G	A	0.84913	0.15087	0.65029	0.96058	953	6	32607733	0.567571	0.0743655	2.30814e-14	2.74706e-07	5.58569e-05
CCL19	rs9272608	T	G	0.84913	0.15087	0.65029	0.96058	953	6	32607737	0.567571	0.0743655	2.30814e-14	2.74706e-07	5.58569e-05
CCL19	rs115738641	A	G	0.83108	0.16892	0.42463	0.97795	953	6	32599980	0.526896	0.0691927	2.63883e-14	3.14063e-07	6.38596e-05
CCL19	rs374097269	D	D	0.85226	0.14774	0.56871	0.95087	953	6	32607756	0.573579	0.0753515	2.69783e-14	3.21086e-07	6.52875e-05
CCL19	6:32368841	C	T	0.83168	0.16832	1.449	0.99378	953	6	32368841	0.533068	0.0700528	2.75115e-14	3.27432e-07	6.65778e-05
CCL19	rs3828785	G	A	0.8271	0.1729	0.34941	0.93531	953	6	32628907	0.535215	0.0704017	2.90908e-14	3.46228e-07	7.03998e-05
CCL19	6:32641196	G	A	0.85222	0.14778	0.33807	0.94376	953	6	32641196	0.572926	0.0753831	2.9571e-14	3.51943e-07	7.15617e-05
CCL19	rs28417660	C	T	0.88956	0.11044	0.6921	0.88273	953	6	32603044	0.665422	0.0875833	3.01692e-14	3.59063e-07	7.30096e-05
CCL19	rs28635391	G	A	0.88956	0.11044	0.6921	0.88273	953	6	32603048	0.665422	0.0875833	3.01692e-14	3.59063e-07	7.30096e-05
CCL19	rs115653647	C	T	0.8298	0.1702	1.3177	1	953	6	32370993	0.526822	0.0693521	3.04621e-14	3.62548e-07	7.37182e-05
CCL19	rs116708054	T	C	0.85387	0.14613	0.58392	0.96313	953	6	32603761	0.56259	0.0741429	3.25103e-14	3.86926e-07	7.86749e-05
CCL19	rs146353211	D	G	0.85007	0.14993	0.65033	0.96702	953	6	32602403	0.556404	0.0734645	3.62508e-14	4.31443e-07	8.77269e-05
CCL19	rs185635851	C	T	0.85347	0.14653	0.86541	0.94877	953	6	32597724	0.575291	0.0759632	3.63893e-14	4.33092e-07	8.8062e-05
CCL19	6:32553670	A	T	0.86403	0.13597	0.4516	0.91926	953	6	32553670	0.601591	0.0794492	3.67462e-14	4.3734e-07	8.89259e-05
CCL19	6:32353463	G	C	0.82899	0.17101	1.0995	0.99116	953	6	32353463	0.525426	0.0693968	3.69429e-14	4.39681e-07	8.94019e-05
CCL19	6:32374289	D	D	0.826	0.174	0.88652	0.99454	953	6	32374289	0.519477	0.0686588	3.84727e-14	4.57888e-07	9.31039e-05
CCL19	rs116239570	G	A	0.82758	0.17242	1.196	0.98299	953	6	32344331	0.524435	0.0694289	4.23556e-14	5.041e-07	0.0001025
CCL19	rs66806105	A	D	0.87064	0.12936	0.77595	0.91218	953	6	32604047	0.610724	0.0811613	5.27961e-14	6.2836e-07	0.000127767
CCL19	rs6912382	C	T	0.83006	0.16994	0.64672	0.99879	953	6	32389375	0.515567	0.0686917	6.11831e-14	7.28178e-07	0.000148063
CCL19	6:32545962	T	G	0.86417	0.13583	0.94563	0.85679	953	6	32545962	0.617954	0.0825886	7.30186e-14	8.69041e-07	0.000176705
CCL19	rs73726893	A	T	0.87209	0.12791	0.67869	0.87912	953	6	32548069	0.62326	0.083323	7.42999e-14	8.84291e-07	0.000179806
CCL19	rs116607050	T	C	0.82836	0.17164	1.1941	0.99993	953	6	32369077	0.515618	0.0689408	7.48081e-14	8.90338e-07	0.000181036
CCL19	rs114366563	G	T	0.82836	0.17164	1.1941	0.99993	953	6	32371390	0.515618	0.0689408	7.48081e-14	8.90338e-07	0.000181036
CCL19	6:32551899	T	C	0.84823	0.15177	0.55607	0.93036	953	6	32551899	0.567191	0.0758533	7.57616e-14	9.01686e-07	0.000183343
CCL19	rs149503020	T	G	0.88534	0.11466	0.53908	0.81905	953	6	32625802	0.669014	0.089526	7.84798e-14	9.34037e-07	0.000189921
CCL19	rs74395243	G	A	0.88327	0.11673	0.34576	0.86872	953	6	32608116	0.635266	0.0850117	7.85756e-14	9.35178e-07	0.000190153
CCL19	6:32608153	G	A	0.88461	0.11539	0.53925	0.86417	953	6	32608153	0.64066	0.0858559	8.51991e-14	1.01401e-06	0.000206182
CCL19	rs4959028	A	G	0.82325	0.17675	0.69847	0.99854	953	6	32383138	0.504257	0.067578	8.53206e-14	1.01545e-06	0.000206476
CCL19	6:32545327	G	A	0.86526	0.13474	0.84605	0.86168	953	6	32545327	0.615566	0.0825899	9.1047e-14	1.08361e-06	0.000220334
CCL19	rs114612036	T	C	0.88079	0.11921	0.33405	0.87112	953	6	32607350	0.623919	0.0838684	1.01245e-13	1.20498e-06	0.000245013
CCL19	6:32603447	G	T	0.88266	0.11734	0.63444	0.89427	953	6	32603447	0.626805	0.0842685	1.02073e-13	1.21483e-06	0.000247016
CCL19	rs9272305	C	A	0.85733	0.14267	0.5038	0.93765	953	6	32603879	0.566424	0.0761698	1.03527e-13	1.23213e-06	0.000250534
CCL19	rs9469164	C	T	0.86549	0.13451	1.0852	0.85988	953	6	32546147	0.617466	0.0830492	1.04612e-13	1.24505e-06	0.000253161
CCL19	rs116236894	G	A	0.88278	0.11722	0.63444	0.89316	953	6	32603461	0.627106	0.0843835	1.07274e-13	1.27674e-06	0.000259604
CCL19	rs115296161	C	T	0.88278	0.11722	0.63444	0.89316	953	6	32603463	0.627106	0.0843835	1.07274e-13	1.27674e-06	0.000259604
CCL19	rs181107089	G	T	0.83204	0.16796	0.50029	0.95336	953	6	32599677	0.524661	0.0706194	1.09074e-13	1.29816e-06	0.000263959
CCL19	6:32598750	A	C	0.82792	0.17208	0.29015	0.96644	953	6	32598750	0.509751	0.0686211	1.09848e-13	1.30737e-06	0.000265832
CCL19	rs28534011	G	A	0.85674	0.14326	0.88995	0.95501	953	6	32602947	0.564192	0.0760323	1.1674e-13	1.38939e-06	0.00028251
CCL19	rs112825390	T	C	0.7758	0.2242	0.6102	1	953	6	32287612	0.45638	0.0615203	1.18577e-13	1.41126e-06	0.000286957
CCL19	rs570963	A	G	0.7758	0.2242	0.6102	1	953	6	32289594	0.45638	0.0615203	1.18577e-13	1.41126e-06	0.000286957
CCL19	6:32609400	T	D	0.85502	0.14498	0.50298	0.93622	953	6	32609400	0.568576	0.0766587	1.19814e-13	1.42599e-06	0.000289951
CCL19	rs115240119	C	T	0.88272	0.11728	0.63444	0.8864	953	6	32605945	0.627593	0.0846661	1.23881e-13	1.47439e-06	0.000299792
CCL19	rs116519496	C	T	0.88972	0.11028	0.279	0.85941	953	6	32607762	0.647611	0.0876142	1.45047e-13	1.72629e-06	0.000351013
CCL19	rs184315023	G	T	0.83464	0.16536	0.7518	0.95334	953	6	32599644	0.528651	0.0715265	1.45749e-13	1.73466e-06	0.000352714
CCL19	rs375703547	T	C	0.88896	0.11104	0.80455	0.84232	953	6	32608217	0.662903	0.0896973	1.46344e-13	1.74173e-06	0.000354152
CCL19	rs115493697	G	A	0.85227	0.14773	0.66607	0.96496	953	6	32603359	0.548713	0.0743192	1.54533e-13	1.83919e-06	0.00037397
CCL19	rs116607676	C	A	0.85758	0.14242	0.59861	0.94124	953	6	32604139	0.565313	0.0766013	1.58354e-13	1.88467e-06	0.000383217
CCL19	rs373813924	G	T	0.85262	0.14738	0.66607	0.96241	953	6	32602332	0.549642	0.0745158	1.62898e-13	1.93876e-06	0.000394214
CCL19	rs114579035	T	C	0.86485	0.13515	0.8443	0.85286	953	6	32545832	0.613162	0.0831495	1.6532e-13	1.96758e-06	0.000400075
CCL19	rs115139056	G	A	0.85254	0.14746	0.66607	0.96301	953	6	32603425	0.548333	0.0744578	1.78026e-13	2.1188e-06	0.000430822
CCL19	rs118090646	G	A	0.8662	0.1338	0.74675	0.84614	953	6	32545605	0.618274	0.0839661	1.79317e-13	2.13416e-06	0.000433947
CCL19	rs114025574	G	A	0.85479	0.14521	0.58395	0.96133	953	6	32603230	0.55036	0.0749188	2.04093e-13	2.42904e-06	0.000493905
CCL19	rs114774960	A	T	0.85479	0.14521	0.58395	0.96133	953	6	32603234	0.55036	0.0749188	2.04093e-13	2.42904e-06	0.000493905
CCL19	rs138925198	A	G	0.8663	0.1337	1.0846	0.85583	953	6	32545794	0.614122	0.0836769	2.1487e-13	2.5573e-06	0.000519984
CCL19	6:32603558	A	T	0.89254	0.10746	0.59257	0.86384	953	6	32603558	0.656507	0.0895766	2.31869e-13	2.75963e-06	0.000561124
CCL19	rs139727756	C	A	0.89254	0.10746	0.59257	0.86384	953	6	32603562	0.656497	0.0895758	2.31952e-13	2.76061e-06	0.000561324
CCL19	rs115223053	T	C	0.85482	0.14518	0.77313	0.9611	953	6	32602624	0.548476	0.0749182	2.46148e-13	2.92956e-06	0.000595677
CCL19	rs117055012	A	G	0.85487	0.14513	0.77313	0.96082	953	6	32602628	0.548476	0.0749182	2.46148e-13	2.92956e-06	0.000595677
CCL19	rs113358109	C	A	0.79723	0.20277	0.8224	0.99504	953	6	32371528	0.472134	0.0645737	2.64087e-13	3.14306e-06	0.00063909
CCL19	rs112894468	C	T	0.79723	0.20277	0.8224	0.99504	953	6	32371533	0.472134	0.0645737	2.64087e-13	3.14306e-06	0.00063909
CCL19	rs115700874	C	A	0.79723	0.20277	0.8224	0.99504	953	6	32371538	0.472134	0.0645737	2.64087e-13	3.14306e-06	0.00063909
CCL19	rs116826930	G	A	0.79723	0.20277	0.8224	0.99504	953	6	32371539	0.472134	0.0645737	2.64087e-13	3.14306e-06	0.00063909
CCL19	rs114671487	C	A	0.86774	0.13226	0.97865	0.85067	953	6	32545543	0.616541	0.0844475	2.85913e-13	3.40284e-06	0.00069191
CCL19	rs28445646	C	G	0.82454	0.17546	0.34401	0.95198	953	6	32593952	0.500004	0.0685874	3.09876e-13	3.68803e-06	0.0007499
CCL19	rs115290336	T	G	0.84708	0.15292	0.39769	0.93778	953	6	32605107	0.533121	0.0731926	3.24503e-13	3.86212e-06	0.000785298
CCL19	rs138296677	T	C	0.87549	0.12451	1.0548	0.82638	953	6	32713598	0.63236	0.0868986	3.41348e-13	4.0626e-06	0.000826061
CCL19	rs142901825	T	C	0.87549	0.12451	1.0548	0.82638	953	6	32713602	0.63236	0.0868986	3.41365e-13	4.0628e-06	0.000826103
CCL19	rs4959112	C	T	0.82071	0.17929	0.46768	0.93519	953	6	32597747	0.501196	0.0688973	3.47644e-13	4.13753e-06	0.000841298
CCL19	6:32571403	A	C	0.85476	0.14524	0.77303	0.91034	953	6	32571403	0.567527	0.0782424	4.06316e-13	4.83582e-06	0.000983284
CCL19	rs76391884	A	G	0.8562	0.1438	0.50421	0.94321	953	6	32604085	0.550336	0.0759184	4.1971e-13	4.99524e-06	0.0010157
CCL19	6:32601902	C	D	0.89101	0.10899	0.96521	0.84409	953	6	32601902	0.663559	0.0916211	4.40737e-13	5.24549e-06	0.00106658
CCL19	rs145586726	C	T	0.87592	0.12408	0.32276	0.81887	953	6	32489796	0.624579	0.0862453	4.42468e-13	5.26609e-06	0.00107077
CCL19	rs58110932	A	T	0.80018	0.19982	1.0974	0.98561	953	6	32371292	0.474091	0.0654777	4.47043e-13	5.32054e-06	0.00108184
CCL19	rs60234039	C	G	0.80018	0.19982	1.0974	0.98561	953	6	32371294	0.474091	0.0654777	4.47043e-13	5.32054e-06	0.00108184
CCL19	rs185779937	T	A	0.8726	0.1274	0.67979	0.88219	953	6	32551693	0.607135	0.0838596	4.49005e-13	5.34389e-06	0.00108659
CCL19	rs140215683	G	T	0.88944	0.11056	0.279	0.85312	953	6	32607806	0.633309	0.0874796	4.5031e-13	5.35942e-06	0.00108975
CCL19	rs145266520	T	G	0.88944	0.11056	0.279	0.85312	953	6	32607812	0.633309	0.0874796	4.5031e-13	5.35942e-06	0.00108975
CCL19	rs375955233	G	T	0.900923	0.099077	1.0911	0.83705	953	6	32603002	0.692184	0.0957581	4.88485e-13	5.81377e-06	0.00118213
CCL19	rs28479136	G	A	0.84715	0.15285	0.14349	0.86484	953	6	32625051	0.539632	0.0748981	5.80949e-13	6.91424e-06	0.0014059
CCL19	rs369062139	G	T	0.909044	0.090956	0.5902	0.88005	953	6	32544289	0.684699	0.0950803	5.9654e-13	7.0998e-06	0.00144363
CCL19	rs182013486	T	C	0.89575	0.10425	0.39491	0.87754	953	6	32603534	0.646893	0.0898491	6.03138e-13	7.17833e-06	0.0014596
CCL19	rs28629976	T	C	0.86604	0.13396	0.37555	0.8713	953	6	32625221	0.570551	0.0793233	6.35073e-13	7.55841e-06	0.00153688
CCL19	6:32607901	G	C	0.89715	0.10285	0.62517	0.81975	953	6	32607901	0.675891	0.093974	6.37017e-13	7.58154e-06	0.00154158
CCL19	rs138081466	T	C	0.89715	0.10285	0.62517	0.81975	953	6	32607906	0.675891	0.093974	6.37017e-13	7.58154e-06	0.00154158
CCL19	6:32605366	T	C	0.84883	0.15117	0.39826	0.92535	953	6	32605366	0.531444	0.0739006	6.41641e-13	7.63657e-06	0.00155277
CCL19	rs139558884	T	C	0.86063	0.13937	0.43934	0.92746	953	6	32604167	0.557563	0.0776125	6.77373e-13	8.06184e-06	0.00163924
CCL19	rs114895321	A	G	0.85658	0.14342	0.50455	0.95107	953	6	32603154	0.543149	0.0756777	7.11934e-13	8.47318e-06	0.00172288
CCL19	rs115717621	G	T	0.85659	0.14341	0.50455	0.95101	953	6	32603163	0.543177	0.0756826	7.1237e-13	8.47836e-06	0.00172393
CCL19	rs75074972	A	G	0.89251	0.10749	0.3784	0.82564	953	6	32607264	0.652169	0.0909012	7.25812e-13	8.63835e-06	0.00175646
CCL19	rs114795214	C	T	0.88279	0.11721	0.87445	0.84868	953	6	32543759	0.629251	0.0877093	7.26922e-13	8.65156e-06	0.00175915
CCL19	rs114618396	C	T	0.89352	0.10648	0.84755	0.83737	953	6	32608053	0.661042	0.09218	7.4336e-13	8.8472e-06	0.00179893
CCL19	rs116178934	A	T	0.87963	0.12037	0.51748	0.85638	953	6	32605904	0.607252	0.084709	7.57233e-13	9.01231e-06	0.0018325
CCL19	rs538473	G	A	0.76567	0.23433	0.71206	1	953	6	32285879	0.433777	0.0605326	7.7223e-13	9.1908e-06	0.0018688
CCL19	rs115222936	G	T	0.85954	0.14046	0.51781	0.93966	953	6	32605039	0.549696	0.0767322	7.84601e-13	9.33803e-06	0.00189873
CCL19	6:32605025	A	G	0.85954	0.14046	0.51781	0.93966	953	6	32605025	0.549687	0.0767328	7.85521e-13	9.34898e-06	0.00190096
CCL19	rs9501178	A	C	0.78638	0.21362	0.85637	0.99988	953	6	32292917	0.453566	0.0633343	7.98227e-13	9.5002e-06	0.00193171
CCL19	rs10947251	G	A	0.7864	0.2136	0.85637	1	953	6	32261952	0.453466	0.0633295	8.04309e-13	9.57259e-06	0.00194643
CCL19	rs11751697	C	T	0.7864	0.2136	0.85637	1	953	6	32266425	0.453466	0.0633295	8.04309e-13	9.57259e-06	0.00194643
CCL19	rs11759575	C	T	0.7864	0.2136	0.85637	1	953	6	32269848	0.453466	0.0633295	8.04309e-13	9.57259e-06	0.00194643
CCL19	rs11759612	C	T	0.7864	0.2136	0.85637	1	953	6	32270009	0.453466	0.0633295	8.04309e-13	9.57259e-06	0.00194643
CCL19	rs11755505	G	T	0.7864	0.2136	0.85637	1	953	6	32277479	0.453466	0.0633295	8.04309e-13	9.57259e-06	0.00194643
CCL19	rs9501173	G	A	0.7864	0.2136	0.85637	1	953	6	32279902	0.453466	0.0633295	8.04309e-13	9.57259e-06	0.00194643
CCL19	rs2021905	A	G	0.7864	0.2136	0.85637	1	953	6	32281201	0.453466	0.0633295	8.04309e-13	9.57259e-06	0.00194643
CCL19	rs9501174	G	A	0.7864	0.2136	0.85637	1	953	6	32283014	0.453466	0.0633295	8.04309e-13	9.57259e-06	0.00194643
CCL19	rs3749967	T	C	0.7864	0.2136	0.85637	1	953	6	32283844	0.453466	0.0633295	8.04309e-13	9.57259e-06	0.00194643
CCL19	rs9501176	G	C	0.7864	0.2136	0.85637	1	953	6	32286944	0.453466	0.0633295	8.04309e-13	9.57259e-06	0.00194643
CCL19	rs9501179	G	A	0.7864	0.2136	0.85637	1	953	6	32292993	0.453466	0.0633295	8.04309e-13	9.57259e-06	0.00194643
CCL19	rs28394230	C	A	0.7864	0.2136	0.85637	1	953	6	32294069	0.453466	0.0633295	8.04309e-13	9.57259e-06	0.00194643
CCL19	rs9500895	G	A	0.7864	0.2136	0.85637	1	953	6	32225729	0.453466	0.0633297	8.0435e-13	9.57307e-06	0.00194653
CCL19	rs9469156	C	T	0.86998	0.13002	0.77546	0.863	953	6	32545255	0.600505	0.0839247	8.35037e-13	9.9383e-06	0.00202079
CCL19	rs73400892	G	A	0.79518	0.20482	0.89738	0.99896	953	6	32374262	0.459652	0.064295	8.73412e-13	1.0395e-05	0.00211366
CCL19	rs73400890	G	A	0.79506	0.20494	0.89738	0.99952	953	6	32374205	0.458597	0.064211	9.19575e-13	1.09444e-05	0.00222537
CCL19	rs77331864	G	A	0.79506	0.20494	0.89738	0.99954	953	6	32374191	0.458588	0.0642102	9.1995e-13	1.09489e-05	0.00222628
CCL19	rs62404577	A	G	0.79507	0.20493	0.89738	0.99959	953	6	32374160	0.458561	0.0642081	9.21216e-13	1.0964e-05	0.00222934
CCL19	rs73400844	A	G	0.79557	0.20443	0.89794	0.99995	953	6	32371572	0.458463	0.0641951	9.21732e-13	1.09701e-05	0.00223059
CCL19	rs76542357	C	G	0.79557	0.20443	0.89794	0.99995	953	6	32371599	0.458463	0.0641951	9.21732e-13	1.09701e-05	0.00223059
CCL19	rs78002668	G	A	0.79557	0.20443	0.89794	0.99995	953	6	32371604	0.458463	0.0641951	9.21732e-13	1.09701e-05	0.00223059
CCL19	rs73400852	C	T	0.79557	0.20443	0.89794	0.99995	953	6	32371800	0.458463	0.0641951	9.21732e-13	1.09701e-05	0.00223059
CCL19	rs73400855	G	C	0.79557	0.20443	0.89794	0.99995	953	6	32371818	0.458463	0.0641951	9.21732e-13	1.09701e-05	0.00223059
CCL19	rs114394166	C	T	0.79557	0.20443	0.89794	0.99995	953	6	32371840	0.458463	0.0641951	9.21732e-13	1.09701e-05	0.00223059
CCL19	rs116109251	C	T	0.79557	0.20443	0.89794	0.99995	953	6	32371865	0.458463	0.0641951	9.21732e-13	1.09701e-05	0.00223059
CCL19	rs115117407	G	A	0.79557	0.20443	0.89794	0.99995	953	6	32371867	0.458463	0.0641951	9.21732e-13	1.09701e-05	0.00223059
CCL19	rs116391620	G	T	0.79557	0.20443	0.89794	0.99995	953	6	32371898	0.458463	0.0641951	9.21732e-13	1.09701e-05	0.00223059
CCL19	rs73400859	G	A	0.79557	0.20443	0.89794	0.99995	953	6	32371954	0.458463	0.0641951	9.21732e-13	1.09701e-05	0.00223059
CCL19	rs62404575	T	A	0.79556	0.20444	0.89794	0.99998	953	6	32372635	0.458377	0.0641929	9.29087e-13	1.10577e-05	0.00224839
CCL19	rs62404576	G	T	0.79556	0.20444	0.89794	0.99996	953	6	32373829	0.458382	0.0641941	9.29466e-13	1.10622e-05	0.00224931
CCL19	rs12529850	G	T	0.79556	0.20444	0.89794	1	953	6	32370347	0.458359	0.0641923	9.30555e-13	1.10751e-05	0.00225194
CCL19	rs115237266	G	A	0.79556	0.20444	0.89794	1	953	6	32370521	0.458359	0.0641923	9.30555e-13	1.10751e-05	0.00225194
CCL19	rs115530896	C	G	0.79508	0.20492	0.89738	1	953	6	32370522	0.458359	0.0641923	9.30555e-13	1.10751e-05	0.00225194
CCL19	rs62404561	A	G	0.79508	0.20492	0.89738	1	953	6	32370646	0.458359	0.0641923	9.30555e-13	1.10751e-05	0.00225194
CCL19	rs60036207	C	T	0.79556	0.20444	0.89794	1	953	6	32370794	0.458359	0.0641923	9.30555e-13	1.10751e-05	0.00225194
CCL19	rs28362680	G	A	0.79508	0.20492	0.89738	1	953	6	32370816	0.458359	0.0641923	9.30555e-13	1.10751e-05	0.00225194
CCL19	rs28362681	C	T	0.79556	0.20444	0.89794	1	953	6	32370879	0.458359	0.0641923	9.30555e-13	1.10751e-05	0.00225194
CCL19	rs59129682	T	A	0.79556	0.20444	0.89794	1	953	6	32370908	0.458359	0.0641923	9.30555e-13	1.10751e-05	0.00225194
CCL19	rs60740710	D	T	0.79556	0.20444	0.89794	1	953	6	32370969	0.458359	0.0641923	9.30555e-13	1.10751e-05	0.00225194
CCL19	exm-IND6-32478947	D	D	0.20444	0.20444	0.89794	1	953	6	32370970	-0.458359	0.0641923	9.30555e-13	1.10751e-05	0.00225194
CCL19	rs60263670	C	T	0.79556	0.20444	0.89794	1	953	6	32370975	0.458359	0.0641923	9.30555e-13	1.10751e-05	0.00225194
CCL19	rs57116766	C	A	0.79556	0.20444	0.89794	1	953	6	32370986	0.458359	0.0641923	9.30555e-13	1.10751e-05	0.00225194
CCL19	rs59400022	T	A	0.79556	0.20444	0.89794	1	953	6	32371372	0.458359	0.0641923	9.30555e-13	1.10751e-05	0.00225194
CCL19	rs140128970	D	C	0.79556	0.20444	0.89794	1	953	6	32371373	0.458359	0.0641923	9.30555e-13	1.10751e-05	0.00225194
CCL19	6:32371406	T	D	0.79556	0.20444	0.89794	1	953	6	32371406	0.458359	0.0641923	9.30555e-13	1.10751e-05	0.00225194
CCL19	rs79445387	A	T	0.79556	0.20444	0.89794	1	953	6	32371444	0.458359	0.0641923	9.30555e-13	1.10751e-05	0.00225194
CCL19	rs115293482	T	G	0.79556	0.20444	0.89794	1	953	6	32371739	0.458359	0.0641923	9.30555e-13	1.10751e-05	0.00225194
CCL19	rs74506038	C	G	0.79556	0.20444	0.89794	1	953	6	32371743	0.458359	0.0641923	9.30555e-13	1.10751e-05	0.00225194
CCL19	rs73400861	G	A	0.79556	0.20444	0.89794	1	953	6	32371987	0.458359	0.0641923	9.30555e-13	1.10751e-05	0.00225194
CCL19	rs73400863	T	C	0.79556	0.20444	0.89794	1	953	6	32372007	0.458359	0.0641923	9.30555e-13	1.10751e-05	0.00225194
CCL19	rs73400865	A	G	0.79556	0.20444	0.89794	1	953	6	32372032	0.458359	0.0641923	9.30555e-13	1.10751e-05	0.00225194
CCL19	rs73400869	A	G	0.79556	0.20444	0.89794	1	953	6	32372112	0.458359	0.0641923	9.30555e-13	1.10751e-05	0.00225194
CCL19	rs374045892	D	C	0.79556	0.20444	0.89794	1	953	6	32372186	0.458359	0.0641923	9.30555e-13	1.10751e-05	0.00225194
CCL19	rs62404569	C	T	0.79556	0.20444	0.89794	1	953	6	32372236	0.458359	0.0641923	9.30555e-13	1.10751e-05	0.00225194
CCL19	rs62404570	T	C	0.79556	0.20444	0.89794	1	953	6	32372251	0.458359	0.0641923	9.30555e-13	1.10751e-05	0.00225194
CCL19	rs62404571	C	T	0.79556	0.20444	0.89794	1	953	6	32372321	0.458359	0.0641923	9.30555e-13	1.10751e-05	0.00225194
CCL19	rs62404572	G	A	0.79556	0.20444	0.89794	1	953	6	32372328	0.458359	0.0641923	9.30555e-13	1.10751e-05	0.00225194
CCL19	rs62404573	G	A	0.79556	0.20444	0.89794	1	953	6	32372337	0.458359	0.0641923	9.30555e-13	1.10751e-05	0.00225194
CCL19	rs62404574	A	G	0.79556	0.20444	0.89794	1	953	6	32372353	0.458359	0.0641923	9.30555e-13	1.10751e-05	0.00225194
CCL19	rs73400875	T	C	0.79556	0.20444	0.89794	1	953	6	32372396	0.458359	0.0641923	9.30555e-13	1.10751e-05	0.00225194
CCL19	rs73400877	C	G	0.79556	0.20444	0.89794	1	953	6	32372422	0.458359	0.0641923	9.30555e-13	1.10751e-05	0.00225194
CCL19	rs28362682	A	T	0.79556	0.20444	0.89794	1	953	6	32372863	0.458359	0.0641923	9.30555e-13	1.10751e-05	0.00225194
CCL19	rs28362683	G	A	0.79556	0.20444	0.89794	1	953	6	32372963	0.458359	0.0641923	9.30555e-13	1.10751e-05	0.00225194
CCL19	rs10947260	T	C	0.79556	0.20444	0.89794	1	953	6	32373185	0.458359	0.0641923	9.30555e-13	1.10751e-05	0.00225194
CCL19	rs10947261	G	T	0.79508	0.20492	0.89738	1	953	6	32373232	0.458359	0.0641923	9.30555e-13	1.10751e-05	0.00225194
CCL19	rs10947262	C	T	0.79508	0.20492	0.89738	1	953	6	32373312	0.458359	0.0641923	9.30555e-13	1.10751e-05	0.00225194
CCL19	rs10947263	C	T	0.79508	0.20492	0.89738	1	953	6	32373374	0.458359	0.0641923	9.30555e-13	1.10751e-05	0.00225194
CCL19	rs10947264	A	G	0.79508	0.20492	0.89738	1	953	6	32373529	0.458359	0.0641923	9.30555e-13	1.10751e-05	0.00225194
CCL19	rs201879185	D	T	0.79508	0.20492	0.89738	1	953	6	32373576	0.458359	0.0641923	9.30555e-13	1.10751e-05	0.00225194
CCL19	rs201313770	A	D	0.84977	0.15023	0.33135	0.92167	953	6	32605387	0.529408	0.0741782	9.54078e-13	1.13551e-05	0.00230887
CCL19	rs73400847	G	A	0.79671	0.20329	0.82206	0.99412	953	6	32371640	0.460581	0.0645389	9.57535e-13	1.13962e-05	0.00231724
CCL19	rs78982396	C	A	0.79671	0.20329	0.82206	0.99412	953	6	32371652	0.460581	0.0645389	9.57535e-13	1.13962e-05	0.00231724
CCL19	rs74389891	G	A	0.79671	0.20329	0.82206	0.99412	953	6	32371667	0.460581	0.0645389	9.57535e-13	1.13962e-05	0.00231724
CCL19	rs186817096	G	A	0.85884	0.14116	0.79495	0.93754	953	6	32558827	0.556881	0.0781049	1.00435e-12	1.19535e-05	0.00243054
CCL19	rs187272234	T	C	0.8321	0.1679	0.50029	0.9497	953	6	32599617	0.499068	0.0706715	1.64353e-12	1.95607e-05	0.00397733
CCL19	rs144404284	G	A	0.87367	0.12633	0.8045	0.91016	953	6	32553401	0.58253	0.0825166	1.67047e-12	1.98813e-05	0.00404253
CCL19	rs373880870	C	T	0.8293	0.1707	0.35525	0.94579	953	6	32599763	0.492025	0.0698576	1.87794e-12	2.23506e-05	0.00454463
CCL19	rs149071466	T	C	0.906759	0.093241	0.71006	0.81775	953	6	32542272	0.701789	0.0996493	1.88706e-12	2.24591e-05	0.00456668
CCL19	rs139599717	C	T	0.86154	0.13846	0.44001	0.92593	953	6	32604992	0.546457	0.0776314	1.93449e-12	2.30236e-05	0.00468146
CCL19	6:32546489	T	C	0.87488	0.12512	0.80403	0.84856	953	6	32546489	0.609793	0.0868344	2.17967e-12	2.59416e-05	0.0052748
CCL19	rs144206820	C	D	0.74108	0.25892	0.2862	1	953	6	32276076	0.40954	0.0583923	2.32261e-12	2.76429e-05	0.00562072
CCL19	rs73729308	T	C	0.8781	0.1219	0.83768	0.87986	953	6	32551378	0.602804	0.0861823	2.6617e-12	3.16786e-05	0.00644131
CCL19	rs114598250	C	T	0.85176	0.14824	0.26721	0.92094	953	6	32605458	0.520888	0.0747022	3.10542e-12	3.69596e-05	0.00751512
CCL19	6:32605450	T	C	0.85182	0.14818	0.26721	0.92057	953	6	32605450	0.520663	0.0747255	3.22237e-12	3.83515e-05	0.00779814
CCL19	6:32611362	C	T	0.8976	0.1024	1.2207	0.83973	953	6	32611362	0.658614	0.0947975	3.71599e-12	4.42264e-05	0.0089927
CCL19	6:32543874	T	C	0.88936	0.11064	0.6921	0.84598	953	6	32543874	0.624236	0.0899138	3.84947e-12	4.5815e-05	0.00931572
CCL19	rs9271701	T	C	0.37834	0.37834	0.29316	0.99912	953	6	32593199	-0.361304	0.0521915	4.43246e-12	5.27535e-05	0.0107265
CCL19	rs116707510	G	C	0.88163	0.11837	0.42999	0.84427	953	6	32605552	0.594383	0.0859154	4.573e-12	5.44261e-05	0.0110666
CCL19	rs28724203	C	A	0.87464	0.12536	1.0548	0.84569	953	6	32556419	0.59113	0.085747	5.42903e-12	6.46143e-05	0.0131383
CCL19	rs149941420	T	G	0.87464	0.12536	1.0548	0.84569	953	6	32556454	0.59113	0.085747	5.42903e-12	6.46143e-05	0.0131383
CCL19	rs115976249	G	A	0.89923	0.10077	1.2244	0.82283	953	6	32608013	0.666186	0.0966704	5.52824e-12	6.57951e-05	0.0133783
CCL19	rs78412103	T	C	0.87442	0.12558	0.40046	0.82674	953	6	32489695	0.589239	0.0855466	5.66095e-12	6.73745e-05	0.0136995
CCL19	6:32642025	C	T	0.88289	0.11711	0.76287	0.86429	953	6	32642025	0.59344	0.0862834	6.07818e-12	7.23403e-05	0.0147092
CCL19	rs145097304	T	C	0.7995	0.2005	0.75985	0.98288	953	6	32371724	0.447961	0.0651527	6.17476e-12	7.34897e-05	0.0149429
CCL19	rs145026354	A	G	0.7995	0.2005	0.75985	0.98288	953	6	32371727	0.447961	0.0651527	6.17476e-12	7.34897e-05	0.0149429
CCL19	rs115020225	C	T	0.7995	0.2005	0.75985	0.98288	953	6	32371731	0.447961	0.0651527	6.17476e-12	7.34897e-05	0.0149429
CCL19	rs191517186	T	C	0.88581	0.11419	0.44864	0.80347	953	6	32606859	0.614144	0.0895206	6.86816e-12	8.17423e-05	0.0166209
CCL19	rs146080923	T	C	0.89551	0.10449	1.0183	0.83899	953	6	32605997	0.64805	0.0944821	6.93613e-12	8.25512e-05	0.0167854
CCL19	6:32606006	T	A	0.89551	0.10449	1.0183	0.83899	953	6	32606006	0.64805	0.0944827	6.9379e-12	8.25723e-05	0.0167897
CCL19	6:32606007	A	G	0.89551	0.10449	1.0183	0.83898	953	6	32606007	0.648033	0.0944838	6.95065e-12	8.27241e-05	0.0168206
CCL19	rs115872586	G	A	0.86966	0.13034	0.23384	0.93284	953	6	32604933	0.538724	0.078793	8.07479e-12	9.61032e-05	0.019541
CCL19	rs138477983	A	D	0.71007	0.28993	1.9859	0.9994	953	6	32573725	0.387026	0.0566486	8.371e-12	9.96285e-05	0.0202578
CCL19	rs77888377	T	C	0.84509	0.15491	0.91161	0.86554	953	6	32607055	0.517371	0.0757552	8.52098e-12	0.000101414	0.0206208
CCL19	rs17879702	G	A	0.86822	0.13178	0.65659	0.88354	953	6	32552123	0.560549	0.0821179	8.72248e-12	0.000103812	0.0211084
CCL19	rs74606007	T	C	0.85514	0.14486	0.34633	0.90502	953	6	32603973	0.521593	0.0765842	9.71118e-12	0.000115579	0.0235011
CCL19	rs71542417	A	G	0.71299	0.28701	1.909	0.98218	953	6	32566892	0.388146	0.0573118	1.26547e-11	0.000150612	0.0306244
CCL19	rs9268486	C	G	0.85505	0.14495	1.2273	0.93162	953	6	32368560	0.515639	0.0764423	1.52538e-11	0.000181545	0.0369141
CCL19	rs9268487	A	T	0.85505	0.14495	1.2273	0.93162	953	6	32368561	0.515639	0.0764423	1.52538e-11	0.000181545	0.0369141
CCL19	rs139779501	T	C	0.71428	0.28572	1.8333	0.9767	953	6	32565690	0.388001	0.0575614	1.57669e-11	0.000187651	0.0381558
CCL19	rs7764819	T	G	0.79122	0.20878	0.72315	1	953	6	32680576	0.428821	0.0636692	1.63765e-11	0.000194907	0.0396311
CCL19	rs7765379	T	G	0.79122	0.20878	0.72315	1	953	6	32680928	0.428821	0.0636692	1.63765e-11	0.000194907	0.0396311
CCL19	rs17212937	C	T	0.79122	0.20878	0.72315	1	953	6	32681339	0.428821	0.0636692	1.63765e-11	0.000194907	0.0396311
CCL19	rs3129880	T	C	0.34204	0.34204	9.6433e-17	0.9993	953	6	32408917	-0.355771	0.0528392	1.66089e-11	0.000197673	0.0401935
CCL19	6:32567379	A	G	0.71886	0.28114	1.5908	0.96707	953	6	32567379	0.389814	0.0579486	1.73323e-11	0.000206283	0.0419442
CCL19	rs114208363	T	C	0.7312	0.2688	1.3936	0.95368	953	6	32568937	0.397092	0.0591112	1.84605e-11	0.00021971	0.0446745
CCL19	rs145704749	C	T	0.40926	0.40926	0.2836	0.87877	953	6	32454744	-0.366042	0.0545015	1.86548e-11	0.000222022	0.0451446
CCL19	6:32263619	D	C	0.55234	0.44766	0.27579	0.85902	953	6	32263619	0.370968	0.0553561	2.06323e-11	0.000245558	0.0499301
CCL19	rs9469118	T	G	0.80459	0.19541	0.49116	0.99263	953	6	32427154	0.429917	0.0644447	2.5389e-11	0.00030217	0.0614414
CCL19	rs9469119	C	A	0.80467	0.19533	0.49116	0.99305	953	6	32427155	0.429368	0.0644411	2.68372e-11	0.000319406	0.0649459
CCL19	rs74729707	C	T	0.70874	0.29126	1.9756	0.99383	953	6	32566501	0.376983	0.0566967	2.94865e-11	0.000350938	0.0713574
CCL19	rs58302219	C	A	0.81089	0.18911	0.89326	0.99647	953	6	32430368	0.437419	0.0659587	3.31816e-11	0.000394916	0.0802995
CCL19	rs79720539	A	T	0.70852	0.29148	1.9772	0.99421	953	6	32567603	0.375672	0.0566804	3.40506e-11	0.000405258	0.0824025
CCL19	rs116387455	T	C	0.70851	0.29149	1.9772	0.99424	953	6	32567650	0.375624	0.0566795	3.42215e-11	0.000407292	0.0828161
CCL19	rs9469131	G	C	0.81125	0.18875	0.8941	0.99398	953	6	32445790	0.436976	0.0659923	3.55293e-11	0.000422856	0.0859808
CCL19	6:32490028	T	C	0.83127	0.16873	0.2954	0.72049	953	6	32490028	0.527401	0.0796647	3.58557e-11	0.000426742	0.0867708
CCL19	rs148871091	G	A	0.71692	0.28308	1.4896	0.97264	953	6	32568806	0.379892	0.0574463	3.76641e-11	0.000448264	0.0911471
CCL19	rs4632888	T	C	0.81093	0.18907	0.72772	0.99677	953	6	32426873	0.43419	0.0656967	3.86921e-11	0.000460499	0.0936349
CCL19	rs144549083	G	A	0.81099	0.18901	0.72772	0.99705	953	6	32426355	0.433873	0.0656936	3.98865e-11	0.000474715	0.0965254
CCL19	rs7774268	T	C	0.8127	0.1873	0.8151	0.99513	953	6	32449754	0.435708	0.0661126	4.38637e-11	0.00052205	0.10615
CCL19	rs117429202	T	C	0.808	0.192	0.63633	0.9966	953	6	32426100	0.428793	0.065129	4.58696e-11	0.000545924	0.111005
CCL19	rs113928914	G	A	0.81132	0.18868	0.72808	0.99898	953	6	32423195	0.431711	0.0656687	4.89531e-11	0.000582622	0.118467
CCL19	rs200004305	A	G	0.90942	0.09058	0.59233	0.80106	953	6	32605204	0.674402	0.102622	4.97374e-11	0.000591957	0.120365
CCL19	rs7197	T	C	0.32417	0.32417	0.20764	0.99946	953	6	32412580	-0.352838	0.0537182	5.08894e-11	0.000605667	0.123152
CCL19	rs9274407	A	T	0.32594	0.32594	0.079847	1	953	6	32632832	-0.352946	0.053735	5.08998e-11	0.000605791	0.123178
CCL19	rs199661956	T	C	0.81146	0.18854	0.72808	0.99988	953	6	32416739	0.430723	0.065655	5.36622e-11	0.000638668	0.129863
CCL19	rs9461747	C	T	0.81146	0.18854	0.72808	0.99988	953	6	32417937	0.430723	0.065655	5.36622e-11	0.000638668	0.129863
CCL19	rs9469114	G	T	0.81146	0.18854	0.72808	0.99988	953	6	32418188	0.430723	0.065655	5.36622e-11	0.000638668	0.129863
CCL19	rs12528026	A	G	0.81146	0.18854	0.72808	0.99988	953	6	32419116	0.430723	0.065655	5.36622e-11	0.000638668	0.129863
CCL19	rs12524661	G	A	0.81146	0.18854	0.72808	0.99988	953	6	32419204	0.430723	0.065655	5.36622e-11	0.000638668	0.129863
CCL19	rs9469116	G	A	0.81146	0.18854	0.72808	0.99988	953	6	32419994	0.430723	0.065655	5.36622e-11	0.000638668	0.129863
CCL19	rs7760600	G	A	0.81146	0.18854	0.72808	0.99988	953	6	32421345	0.430723	0.065655	5.36622e-11	0.000638668	0.129863
CCL19	rs7776297	C	T	0.80827	0.19173	0.63633	0.99807	953	6	32424108	0.427054	0.065113	5.42885e-11	0.000646121	0.131378
CCL19	rs59281193	C	T	0.80834	0.19166	0.56952	0.9985	953	6	32423601	0.426601	0.0651071	5.66615e-11	0.000674364	0.137121
CCL19	6:32594597	T	D	0.36855	0.36855	0.26102	0.92076	953	6	32594597	-0.358104	0.0546633	5.71239e-11	0.000679868	0.13824
CCL19	rs1557551	A	G	0.75772	0.24228	2.1672	0.99446	953	6	32452190	0.396406	0.0605152	5.73374e-11	0.000682409	0.138757
CCL19	rs1557550	C	T	0.75772	0.24228	2.1672	0.99446	953	6	32452202	0.396406	0.0605152	5.73374e-11	0.000682409	0.138757
CCL19	rs57723712	A	C	0.80837	0.19163	0.56952	0.99865	953	6	32423409	0.42644	0.0651054	5.7543e-11	0.000684855	0.139254
CCL19	6:32624327	G	T	0.8629	0.1371	0.36557	0.80319	953	6	32624327	0.544887	0.0831916	5.76195e-11	0.000685766	0.139439
CCL19	rs2395199	C	G	0.75736	0.24264	2.1672	0.99624	953	6	32451849	0.395423	0.0604456	6.07842e-11	0.000723432	0.147098
CCL19	rs1557549	A	G	0.75727	0.24273	2.1672	0.99665	953	6	32452282	0.394299	0.0603873	6.59886e-11	0.000785372	0.159692
CCL19	rs1557548	T	G	0.75727	0.24273	2.1672	0.99665	953	6	32452286	0.394299	0.0603873	6.59886e-11	0.000785372	0.159692
CCL19	rs6938382	G	A	0.80875	0.19125	0.56952	0.99929	953	6	32418227	0.424961	0.065086	6.61102e-11	0.000786819	0.159987
CCL19	rs9461748	T	C	0.8092	0.1908	0.56927	0.99937	953	6	32418948	0.424961	0.065086	6.61102e-11	0.000786819	0.159987
CCL19	rs7760260	G	A	0.80862	0.19138	0.56952	0.99979	953	6	32421071	0.424961	0.065086	6.61102e-11	0.000786819	0.159987
CCL19	rs7764351	A	G	0.80859	0.19141	0.56952	0.99995	953	6	32421631	0.424961	0.065086	6.61102e-11	0.000786819	0.159987
CCL19	rs6457590	G	T	0.80858	0.19142	0.56952	1	953	6	32421798	0.424961	0.065086	6.61102e-11	0.000786819	0.159987
CCL19	rs9271363	G	C	0.32692	0.32692	0.20645	0.99829	953	6	32586732	-0.34934	0.0536554	7.47484e-11	0.000889628	0.180891
CCL19	rs9271775	C	T	0.32996	0.32996	0.20545	0.99395	953	6	32594328	-0.347673	0.053735	9.79127e-11	0.00116532	0.236949
CCL19	rs201125976	G	A	0.921419	0.078581	0.17293	0.81348	953	6	32557510	0.696347	0.107747	1.02766e-10	0.00122309	0.248695
CCL19	rs9281832	T	D	0.76967	0.23033	0.72456	0.98693	953	6	32429154	0.397022	0.061493	1.07234e-10	0.00127626	0.259506
CCL19	rs28724235	T	C	0.82968	0.17032	0.039765	0.90507	953	6	32628915	0.458049	0.0710543	1.14496e-10	0.00136268	0.277079
CCL19	rs9271771	T	C	0.35795	0.35795	0.33925	0.94199	953	6	32594274	-0.35114	0.0545281	1.19773e-10	0.0014255	0.289851
CCL19	rs9271772	G	A	0.35795	0.35795	0.33925	0.94199	953	6	32594275	-0.35114	0.0545281	1.19773e-10	0.0014255	0.289851
CCL19	rs9271695	A	G	0.33559	0.33559	0.27482	0.98128	953	6	32593080	-0.347667	0.054015	1.22274e-10	0.00145526	0.295904
CCL19	rs9271697	G	A	0.33572	0.33572	0.27489	0.98075	953	6	32593095	-0.347333	0.0540281	1.28659e-10	0.00153126	0.311355
CCL19	rs3135359	T	C	0.33628	0.33628	0.52814	0.99929	953	6	32390578	-0.344679	0.0536249	1.2965e-10	0.00154305	0.313754
CCL19	rs1974459	C	G	0.75372	0.24628	2.127	0.99499	953	6	32452142	0.386348	0.0602609	1.44326e-10	0.00171771	0.349269
CCL19	rs9271622	G	A	0.33037	0.33037	0.27783	0.9995	953	6	32591845	-0.343881	0.0537078	1.52533e-10	0.0018154	0.369131
CCL19	rs9271536	A	T	0.33046	0.33046	0.27783	0.99762	953	6	32589978	-0.34424	0.0537659	1.52791e-10	0.00181846	0.369754
CCL19	rs9271731	A	G	0.34564	0.34564	0.42917	0.95668	953	6	32593612	-0.349296	0.0545669	1.54118e-10	0.00183426	0.372966
CCL19	rs9271640	T	C	0.33041	0.33041	0.27783	0.99939	953	6	32592200	-0.343716	0.0537063	1.55456e-10	0.00185019	0.376205
CCL19	rs9271641	A	G	0.33041	0.33041	0.27783	0.99939	953	6	32592209	-0.343716	0.0537062	1.55456e-10	0.00185019	0.376205
CCL19	rs2105898	T	G	0.32985	0.32985	0.3564	0.99881	953	6	32590498	-0.343321	0.0537275	1.65843e-10	0.00197381	0.401341
CCL19	rs9271700	G	C	0.34415	0.34415	0.34733	0.95765	953	6	32593198	-0.348189	0.0545422	1.72703e-10	0.00205544	0.417941
CCL19	rs3129765	A	G	0.33078	0.33078	0.27655	0.99779	953	6	32591428	-0.342716	0.0536948	1.74042e-10	0.00207139	0.421183
CCL19	rs9271702	T	G	0.34256	0.34256	0.30949	0.96348	953	6	32593220	-0.346697	0.0543595	1.79589e-10	0.0021374	0.434604
CCL19	rs2105899	T	C	0.33033	0.33033	0.31598	0.99759	953	6	32590473	-0.342319	0.0537049	1.84064e-10	0.00219066	0.445435
CCL19	rs9271635	C	G	0.33653	0.33653	0.3126	0.97962	953	6	32592116	-0.343839	0.0539973	1.91874e-10	0.00228362	0.464336
CCL19	rs9271634	A	G	0.33653	0.33653	0.3126	0.97962	953	6	32592112	-0.343839	0.0539973	1.91884e-10	0.00228373	0.464359
CCL19	rs9271721	G	A	0.33896	0.33896	0.20236	0.97504	953	6	32593519	-0.342781	0.0538698	1.97686e-10	0.00235278	0.478399
CCL19	rs9271673	C	G	0.33527	0.33527	0.39463	0.98468	953	6	32592833	-0.34465	0.0541662	1.9807e-10	0.00235736	0.47933
CCL19	rs9271639	A	G	0.33691	0.33691	0.35157	0.97853	953	6	32592143	-0.344281	0.0541433	2.03475e-10	0.00242169	0.49241
CCL19	rs9271650	T	C	0.33674	0.33674	0.35157	0.97938	953	6	32592383	-0.344309	0.0541531	2.043e-10	0.0024315	0.494405
CCL19	rs9271645	C	G	0.33634	0.33634	0.39326	0.98008	953	6	32592345	-0.344755	0.0542389	2.06772e-10	0.00246092	0.500388
CCL19	rs9271631	A	G	0.33217	0.33217	0.27579	0.99322	953	6	32591996	-0.341514	0.0537857	2.15988e-10	0.00257061	0.522692
CCL19	rs9271629	C	A	0.33217	0.33217	0.27579	0.99322	953	6	32591976	-0.341511	0.0537859	2.16077e-10	0.00257167	0.522906
CCL19	6:32368767	C	T	0.88752	0.11248	0.5628	0.88199	953	6	32368767	0.560695	0.0883831	2.23994e-10	0.00266589	0.542064
CCL19	6:32368771	A	G	0.88752	0.11248	0.5628	0.88199	953	6	32368771	0.560695	0.0883831	2.23994e-10	0.00266589	0.542064
CCL19	rs2036202	C	T	0.32507	0.32507	0.40256	0.98904	953	6	32596309	-0.343791	0.0543142	2.45689e-10	0.0029241	0.594567
CCL19	rs56357381	C	T	0.84042	0.15958	0.08759	0.91525	953	6	32368708	0.46439	0.0733888	2.48675e-10	0.00295964	0.601794
CCL19	6:32368801	C	T	0.88789	0.11211	0.56401	0.8823	953	6	32368801	0.557897	0.0884003	2.77199e-10	0.00329912	0.670821
CCL19	rs113490055	T	C	0.88789	0.11211	0.56401	0.88235	953	6	32368809	0.557897	0.0884003	2.77199e-10	0.00329912	0.670821
CCL19	6:32368811	T	C	0.88789	0.11211	0.56401	0.88235	953	6	32368811	0.557897	0.0884003	2.77199e-10	0.00329912	0.670821
CCL19	rs9271529	G	A	0.33272	0.33272	0.35458	0.99153	953	6	32589937	-0.340223	0.0539253	2.80568e-10	0.00333922	0.678975
CCL19	rs9271766	A	G	0.33416	0.33416	0.39589	0.97994	953	6	32594169	-0.342216	0.0542837	2.89647e-10	0.00344728	0.700947
CCL19	rs9271664	T	C	0.3351	0.3351	0.31315	0.98487	953	6	32592656	-0.339611	0.0538805	2.91836e-10	0.00347332	0.706242
CCL19	rs9271770	G	A	0.33423	0.33423	0.39589	0.97967	953	6	32594248	-0.341947	0.0542822	2.98745e-10	0.00355555	0.722963
CCL19	rs9271678	C	T	0.36663	0.36663	0.29777	0.92609	953	6	32592908	-0.343164	0.0545303	3.11221e-10	0.00370404	0.753154
CCL19	rs9271679	A	G	0.36663	0.36663	0.29777	0.92609	953	6	32592909	-0.343164	0.0545303	3.11221e-10	0.00370404	0.753154
CCL19	rs9271719	C	T	0.34029	0.34029	0.31006	0.97149	953	6	32593479	-0.340115	0.0540575	3.13958e-10	0.00373661	0.759778
CCL19	rs117317282	A	T	0.87436	0.12564	0.80458	0.80484	953	6	32497719	0.557533	0.0886287	3.1612e-10	0.00376234	0.765009
CCL19	rs9271774	A	C	0.36123	0.36123	0.049144	0.93813	953	6	32594309	-0.339924	0.0540461	3.18459e-10	0.00379018	0.770671
CCL19	rs3129768	G	T	0.33437	0.33437	0.43798	0.96864	953	6	32595083	-0.343088	0.0546632	3.46484e-10	0.00412372	0.838491
CCL19	rs3104390	A	T	0.33797	0.33797	0.39224	0.96122	953	6	32595031	-0.342262	0.0546518	3.78642e-10	0.00450646	0.916313
CCL19	rs28577241	A	G	0.87978	0.12022	0.51748	0.81039	953	6	32709352	0.553122	0.0883304	3.80157e-10	0.00452449	0.919981
CCL19	rs9271429	A	G	0.33505	0.33505	0.23844	0.97859	953	6	32587985	-0.336694	0.0537791	3.83305e-10	0.00456196	0.927598
CCL19	6:32490048	A	G	0.82196	0.17804	0.22424	0.68358	953	6	32490048	0.500187	0.0799108	3.86677e-10	0.00460209	0.935758
CCL19	rs3129764	G	A	0.33799	0.33799	0.16917	0.98112	953	6	32591300	-0.334178	0.0535421	4.33621e-10	0.0051608	1
CCL19	rs9271513	C	G	0.33609	0.33609	0.20337	0.98487	953	6	32589523	-0.333772	0.0535125	4.45236e-10	0.00529903	1
CCL19	rs35406650	A	G	0.80571	0.19429	0.56199	0.85185	953	6	32557291	0.435599	0.0699945	4.86721e-10	0.00579278	1
CCL19	rs148725154	T	D	0.33738	0.33738	0.52665	0.98675	953	6	32589877	-0.335396	0.0539843	5.20323e-10	0.00619269	1
CCL19	rs186722453	T	A	0.88287	0.11713	0.34661	0.76803	953	6	32489497	0.554954	0.0893878	5.35331e-10	0.00637131	1
CCL19	rs17212014	C	T	0.78448	0.21552	0.1064	0.98109	953	6	32637472	0.385629	0.0622064	5.67532e-10	0.00675456	1
CCL19	rs9275149	C	T	0.74769	0.25231	0.99734	0.97932	953	6	32651616	0.36705	0.0595795	7.24324e-10	0.00862064	1
CCL19	rs9275150	A	G	0.74769	0.25231	0.99734	0.97932	953	6	32651617	0.36705	0.0595795	7.24324e-10	0.00862064	1
CCL19	rs9271683	C	T	0.35057	0.35057	0.16591	0.94757	953	6	32592950	-0.332074	0.0540763	8.20827e-10	0.00976918	1
CCL19	rs28755168	G	T	0.82499	0.17501	0.17634	0.8437	953	6	32621793	0.441726	0.0720118	8.56551e-10	0.0101944	1
CCL19	rs41548618	C	G	0.81985	0.18015	0.27736	0.79706	953	6	32489745	0.454702	0.0742773	9.2597e-10	0.0110206	1
CCL19	rs9275613	C	A	0.84233	0.15767	0	0.91775	953	6	32684105	0.45342	0.0741376	9.59954e-10	0.011425	1
CCL19	rs1064994	T	C	0.79606	0.20394	0.29852	0.96205	953	6	32611195	0.40002	0.0654171	9.66127e-10	0.0114985	1
CCL19	rs191306205	C	T	0.89831	0.10169	0	0.91956	953	6	31739684	0.542377	0.0887501	9.88323e-10	0.0117627	1
CCL19	rs376875344	D	G	0.907937	0.092063	0.71107	0.83665	953	6	32382335	0.603359	0.0990156	1.1042e-09	0.0131418	1
CCL19	rs9273310	G	A	0.88109	0.11891	0.73372	0.88305	953	6	32622954	0.504673	0.0829491	1.17134e-09	0.0139408	1
CCL19	rs9271680	G	C	0.35113	0.35113	0.19813	0.94711	953	6	32592915	-0.328809	0.054051	1.17724e-09	0.0140111	1
CCL19	rs9275140	G	A	0.7552	0.2448	0.88208	0.9911	953	6	32651018	0.363429	0.0598383	1.25139e-09	0.0148936	1
CCL19	rs9271689	C	G	0.34913	0.34913	0.10529	0.9479	953	6	32592999	-0.328902	0.0541773	1.27236e-09	0.0151432	1
CCL19	rs9271686	T	C	0.35298	0.35298	0.076597	0.941	953	6	32592973	-0.328239	0.0541089	1.30924e-09	0.0155821	1
CCL19	rs41285663	T	C	0.84968	0.15032	0	0.88189	953	6	32552231	0.463116	0.0767117	1.56915e-09	0.0186754	1
CCL19	rs6926251	T	C	0.35302	0.35302	0.049612	0.9365	953	6	32595429	-0.326813	0.0541807	1.62028e-09	0.019284	1
CCL19	rs9270220	A	T	0.75416	0.24584	0.61919	0.8737	953	6	32556632	0.386975	0.0641672	1.63229e-09	0.019427	1
CCL19	rs9268159	A	T	0.70738	0.29262	0.34422	0.97182	953	6	32269487	0.347428	0.0576898	1.71911e-09	0.0204603	1
CCL19	rs9271658	T	C	0.36761	0.36761	0.023753	0.92504	953	6	32592588	-0.32368	0.0537593	1.73435e-09	0.0206416	1
CCL19	rs9275137	G	C	0.75444	0.24556	1.0305	0.98991	953	6	32650880	0.36049	0.0600323	1.91423e-09	0.0227824	1
CCL19	rs146910480	G	D	0.67596	0.32404	0.36076	0.9172	953	6	32572023	0.3346	0.0557298	1.92556e-09	0.0229173	1
CCL19	rs28371211	C	A	0.7852	0.2148	0.10638	0.97971	953	6	32637528	0.374771	0.0625178	2.03948e-09	0.0242732	1
CCL19	rs9271732	G	A	0.40472	0.40472	0.47595	0.95615	953	6	32593627	-0.319659	0.0533968	2.14436e-09	0.0255213	1
CCL19	6:32632659	C	T	0.78415	0.21585	0.1898	0.97112	953	6	32632659	0.382217	0.063938	2.25985e-09	0.0268959	1
CCL19	rs9271655	G	A	0.36829	0.36829	0.074971	0.91791	953	6	32592567	-0.324212	0.0542983	2.35869e-09	0.0280723	1
CCL19	rs9274390	T	G	0.78406	0.21594	0.23454	0.97113	953	6	32632660	0.381479	0.06393	2.41456e-09	0.0287372	1
CCL19	rs685810	A	G	0.7137	0.2863	0.59477	0.99646	953	6	32584952	0.337965	0.0568677	2.79859e-09	0.0333079	1
CCL19	rs28752526	A	G	0.71343	0.28657	0.54021	0.99706	953	6	32584918	0.33768	0.0568226	2.80348e-09	0.033366	1
CCL19	rs9268073	T	C	0.69274	0.30726	0.6676	0.97557	953	6	32232758	0.335087	0.0563865	2.80392e-09	0.0333712	1
CCL19	rs373951017	D	T	0.82091	0.17909	0.27811	0.96465	953	6	32701148	0.402813	0.067796	2.82342e-09	0.0336033	1
CCL19	rs9273371	C	T	0.772	0.228	0.14044	0.98891	953	6	32626565	0.368493	0.062045	2.86533e-09	0.0341022	1
CCL19	rs9274742	T	C	0.75874	0.24126	0.45631	0.99173	953	6	32638037	0.352205	0.0593328	2.91894e-09	0.0347402	1
CCL19	6:32597087	D	C	0.71304	0.28696	0.59478	0.99782	953	6	32597087	0.336372	0.0568016	3.18292e-09	0.037882	1
CCL19	rs199680107	G	A	0.83321	0.16679	0.3	0.78988	953	6	32489919	0.451243	0.0763451	3.40933e-09	0.0405765	1
CCL19	rs9281961	A	D	0.41478	0.41478	0.071578	0.87225	953	6	32592902	-0.322079	0.0545093	3.44842e-09	0.0410418	1
CCL19	6:32584936	G	D	0.71393	0.28607	0.49061	0.99698	953	6	32584936	0.334905	0.0568042	3.7292e-09	0.0443835	1
CCL19	rs2856691	G	A	0.75991	0.24009	0.9043	0.99379	953	6	32653435	0.354305	0.0600992	3.73898e-09	0.0445	1
CCL19	rs9275144	T	A	0.75909	0.24091	1.1314	0.99809	953	6	32651218	0.353653	0.0600209	3.8117e-09	0.0453654	1
CCL19	rs9268100	A	G	0.67599	0.32401	0.44737	1	953	6	32242676	0.32358	0.0549392	3.86692e-09	0.0460227	1
CCL19	rs521828	C	T	0.67599	0.32401	0.44737	1	953	6	32291643	0.32358	0.0549392	3.86692e-09	0.0460227	1
CCL19	rs511874	G	C	0.67599	0.32401	0.44737	1	953	6	32293255	0.32358	0.0549392	3.86692e-09	0.0460227	1
CCL19	rs9274789	G	C	0.72063	0.27937	0.35497	0.94997	953	6	32639143	0.332749	0.0565999	4.12825e-09	0.0491329	1
CCL19	rs9268652	A	G	0.37174	0.37174	0.19269	0.99999	953	6	32409056	-0.302754	0.0515204	4.19323e-09	0.0499062	1
CCL24	rs10755885	A	G	0.0562	0.0562	0	0.99506	953	7	75463505	-1.3938	0.106033	1.81808e-39	2.16381e-32	4.39975e-30
CCL24	rs6467887	A	G	0.056684	0.056684	0.24932	0.99461	953	7	75473955	-1.33734	0.104231	1.10577e-37	1.31605e-30	2.67597e-28
CCL24	rs6467885	T	C	0.05668	0.05668	0.24932	0.99485	953	7	75469451	-1.33733	0.104232	1.11023e-37	1.32136e-30	2.68676e-28
CCL24	rs2868169	C	T	0.056684	0.056684	0.24462	0.99505	953	7	75464349	-1.33732	0.104234	1.11359e-37	1.32535e-30	2.69488e-28
CCL24	rs10808297	A	G	0.056685	0.056685	0.24462	0.99505	953	7	75463299	-1.33733	0.104238	1.12089e-37	1.33404e-30	2.71256e-28
CCL24	rs7809058	C	T	0.056691	0.056691	0.24462	0.9949	953	7	75462520	-1.3373	0.104243	1.13279e-37	1.34821e-30	2.74136e-28
CCL24	rs7780383	A	G	0.05669	0.05669	0.24462	0.99493	953	7	75462574	-1.3373	0.104243	1.13279e-37	1.34821e-30	2.74136e-28
CCL24	rs4388383	A	G	0.056693	0.056693	0.24462	0.99484	953	7	75462195	-1.33729	0.104245	1.13851e-37	1.35501e-30	2.75519e-28
CCL24	rs2024050	A	G	0.056708	0.056708	0.24462	0.99456	953	7	75460393	-1.33726	0.104256	1.1634e-37	1.38464e-30	2.81543e-28
CCL24	rs6970107	T	C	0.046422	0.046422	0.14243	0.98324	953	7	75481660	-1.49249	0.116443	1.3107e-37	1.55994e-30	3.17189e-28
CCL24	rs6467889	A	G	0.049496	0.049496	0.29322	0.99407	953	7	75479208	-1.45145	0.113897	3.3881e-37	4.03239e-30	8.1992e-28
CCL24	rs6969965	T	C	0.049493	0.049493	0.29382	0.99332	953	7	75481612	-1.45135	0.113929	3.58627e-37	4.26825e-30	8.67878e-28
CCL24	rs6968020	G	T	0.049251	0.049251	0.29384	0.98497	953	7	75491565	-1.45208	0.114568	8.19595e-37	9.75452e-30	1.98342e-27
CCL24	rs6946822	C	T	0.56557	0.43443	1.366	1	953	7	75479448	-0.631909	0.0500011	1.30461e-36	1.5527e-29	3.15716e-27
CCL24	rs6968130	C	G	0.5657	0.4343	1.366	0.99915	953	7	75483327	-0.631586	0.050043	1.62051e-36	1.92867e-29	3.92163e-27
CCL24	rs7786982	C	T	0.6006	0.3994	1.6308	0.99901	953	7	75468116	-0.632074	0.0500933	1.68197e-36	2.00182e-29	4.07038e-27
CCL24	rs9655917	G	A	0.60061	0.39939	1.6308	0.99888	953	7	75465532	-0.632119	0.050099	1.69386e-36	2.01597e-29	4.09915e-27
CCL24	rs10272110	T	G	0.60877	0.39123	1.0443	0.99281	953	7	75449338	-0.641543	0.0508933	1.96586e-36	2.3397e-29	4.75739e-27
CCL24	rs757973	A	G	0.048906	0.048906	0.29406	0.98091	953	7	75495667	-1.45032	0.115243	2.55629e-36	3.0424e-29	6.18622e-27
CCL24	rs13228034	C	T	0.56259	0.43741	1.1693	0.99732	953	7	75488984	-0.624953	0.0501042	1.04738e-35	1.24655e-28	2.53465e-26
CCL24	rs10262690	G	A	0.56845	0.43155	1.3654	0.99864	953	7	75492662	-0.626396	0.0502818	1.26999e-35	1.51149e-28	3.07337e-26
CCL24	rs7790373	G	A	0.56792	0.43208	1.3673	0.99732	953	7	75489446	-0.625568	0.050269	1.50014e-35	1.78541e-28	3.63035e-26
CCL24	rs2024049	C	T	0.56847	0.43153	1.3654	1	953	7	75496097	-0.620621	0.0502522	4.86257e-35	5.78725e-28	1.17674e-25
CCL24	rs7799486	G	C	0.26833	0.26833	0.32104	0.99255	953	7	75490752	-0.692146	0.0560494	4.94151e-35	5.8812e-28	1.19585e-25
CCL24	rs10224179	T	C	0.26641	0.26641	0.23715	0.99057	953	7	75491957	-0.692677	0.056178	6.24122e-35	7.42807e-28	1.51037e-25
CCL24	rs757589	T	C	0.2611	0.2611	0.28457	0.98506	953	7	75495524	-0.683776	0.0565558	1.18873e-33	1.41478e-26	2.87673e-24
CCL24	rs62479391	G	A	0.57711	0.42289	1.7309	0.95101	953	7	75493260	-0.615175	0.0512461	3.37173e-33	4.01291e-26	8.15959e-24
CCL24	rs10266630	C	T	0.7043	0.2957	1.358	0.9161	953	7	75485156	-0.68668	0.0572465	3.76852e-33	4.48516e-26	9.11983e-24
CCL24	rs11773441	C	T	0.57797	0.42203	1.3125	0.98132	953	7	75498980	-0.605714	0.0510717	1.90841e-32	2.27131e-25	4.61834e-23
CCL24	rs10281069	C	T	0.57857	0.42143	1.1894	0.97973	953	7	75499311	-0.605722	0.0512116	2.80233e-32	3.33523e-25	6.78163e-23
CCL24	rs10231817	T	C	0.57774	0.42226	1.3125	0.97805	953	7	75499519	-0.603837	0.0511601	3.77173e-32	4.48898e-25	9.12759e-23
CCL24	rs145197659	G	A	0.69589	0.30411	2.0794	0.9521	953	7	75464030	-0.653303	0.0555161	5.71713e-32	6.80431e-25	1.38354e-22
CCL24	rs34845257	D	G	0.25889	0.25889	0.028927	0.93487	953	7	75494430	-0.669602	0.0580072	7.96742e-31	9.48253e-24	1.92812e-21
CCL24	rs73359714	T	C	0.87738	0.12262	0.32538	0.97684	953	7	75447156	0.827968	0.0733499	1.50568e-29	1.792e-22	3.64374e-20
CCL24	rs113446740	G	C	0.87747	0.12253	0.32538	0.97835	953	7	75449631	0.827268	0.0733234	1.60195e-29	1.90658e-22	3.87671e-20
CCL24	rs145932505	G	D	0.68684	0.31316	1.8558	0.87569	953	7	75496583	-0.649013	0.0575419	1.667e-29	1.984e-22	4.03414e-20
CCL24	rs7811626	G	T	0.87763	0.12237	0.17861	0.98062	953	7	75453254	0.826139	0.073288	1.79426e-29	2.13546e-22	4.3421e-20
CCL24	rs113774457	C	A	0.87777	0.12223	0.17861	0.98198	953	7	75461021	0.825401	0.0732801	1.9835e-29	2.36069e-22	4.80007e-20
CCL24	rs112189412	G	A	0.87781	0.12219	0.17861	0.98228	953	7	75462879	0.825268	0.0732805	2.02694e-29	2.41239e-22	4.9052e-20
CCL24	rs10247854	C	G	0.87785	0.12215	0.17861	0.98265	953	7	75464929	0.824977	0.0732772	2.10713e-29	2.50783e-22	5.09926e-20
CCL24	rs17458804	G	C	0.87785	0.12215	0.17861	0.98273	953	7	75465485	0.824963	0.0732778	2.11458e-29	2.51669e-22	5.11728e-20
CCL24	rs6943657	C	T	0.87787	0.12213	0.17861	0.98288	953	7	75466617	0.824851	0.073276	2.14462e-29	2.55245e-22	5.18999e-20
CCL24	rs75594677	A	G	0.87791	0.12209	0.17861	0.98327	953	7	75468800	0.82471	0.0732766	2.19491e-29	2.61231e-22	5.31169e-20
CCL24	rs28541778	C	T	0.87793	0.12207	0.17861	0.98339	953	7	75469681	0.824599	0.0732754	2.22722e-29	2.65076e-22	5.38988e-20
CCL24	rs10226984	C	T	0.87794	0.12206	0.17861	0.98352	953	7	75470646	0.824511	0.0732765	2.26229e-29	2.69249e-22	5.47474e-20
CCL24	rs140578407	C	T	0.87798	0.12202	0.17861	0.98384	953	7	75471658	0.824485	0.073275	2.26571e-29	2.69656e-22	5.48302e-20
CCL24	rs4732459	A	G	0.50929	0.49071	1.2021	0.97387	953	7	75493831	-0.573159	0.0511568	3.89851e-29	4.63986e-22	9.43439e-20
CCL24	rs143726593	D	A	0.8766	0.1234	0.24715	0.97609	953	7	75450134	0.820913	0.0732841	3.99597e-29	4.75586e-22	9.67025e-20
CCL24	rs62477635	C	T	0.87286	0.12714	0.16946	0.94625	953	7	75445194	0.814176	0.0732902	1.13473e-28	1.35051e-21	2.74604e-19
CCL24	rs76312007	A	G	0.87297	0.12703	0.17092	0.94522	953	7	75444905	0.814401	0.0733542	1.22261e-28	1.4551e-21	2.95871e-19
CCL24	rs12530862	T	C	0.63453	0.36547	0.54631	0.86849	953	7	75422318	-0.614925	0.0554785	1.49946e-28	1.7846e-21	3.62869e-19
CCL24	rs111501759	G	A	0.87391	0.12609	0.31945	0.97958	953	7	75461263	0.794947	0.0719116	2.08492e-28	2.4814e-21	5.04551e-19
CCL24	rs873973	C	T	0.87196	0.12804	0.10788	0.93972	953	7	75444384	0.810011	0.0733595	2.40579e-28	2.86328e-21	5.822e-19
CCL24	rs73359750	C	T	0.87804	0.12196	0.053328	0.98484	953	7	75478242	0.811772	0.0736111	2.80558e-28	3.33909e-21	6.7895e-19
CCL24	rs140235847	C	D	0.87808	0.12192	0.053328	0.98532	953	7	75480059	0.811387	0.0736062	2.94913e-28	3.50995e-21	7.13689e-19
CCL24	rs73359756	C	T	0.87821	0.12179	0.11206	0.98612	953	7	75480971	0.810982	0.0736	3.10159e-28	3.6914e-21	7.50585e-19
CCL24	rs111464481	C	T	0.87831	0.12169	0.11206	0.9871	953	7	75484696	0.809497	0.0735759	3.72997e-28	4.43928e-21	9.02653e-19
CCL24	rs58574691	G	A	0.87844	0.12156	0.11206	0.98845	953	7	75486694	0.8079	0.0735485	4.53342e-28	5.39551e-21	1.09709e-18
CCL24	rs73359762	C	T	0.8819	0.1181	0.18444	0.99038	953	7	75488590	0.807449	0.0739351	9.1448e-28	1.08838e-20	2.21304e-18
CCL24	rs6978853	T	C	0.88448	0.11552	0.34744	0.97349	953	7	75495615	0.809677	0.0748393	2.80203e-27	3.33488e-20	6.78092e-18
CCL24	rs146708220	C	D	0.87387	0.12613	0.31737	0.96027	953	7	75480034	0.786835	0.0734886	9.45062e-27	1.12478e-19	2.28705e-17
CCL24	rs7793676	T	C	0.11538	0.11538	0.34744	0.97149	953	7	75497225	-0.797724	0.0749355	1.83061e-26	2.17873e-19	4.43008e-17
CCL24	rs28453160	A	T	0.51866	0.48134	0.45445	0.9053	953	7	75440271	0.517444	0.0524136	5.48776e-23	6.53134e-16	1.32804e-13
CCL24	rs3043386	C	T	0.54401	0.45599	0.87625	0.81036	953	7	75419540	-0.530389	0.0552522	8.03941e-22	9.56821e-15	1.94554e-12
CCL24	rs13225747	G	A	0.73313	0.26687	2.3764	0.88519	953	7	75426678	-0.584258	0.0615747	2.34161e-21	2.7869e-14	5.66671e-12
CCL24	rs35946971	A	D	0.60515	0.39485	0.81614	0.95485	953	7	75446824	0.490881	0.0525177	9.01967e-21	1.07349e-13	2.18276e-11
CCL24	rs35882133	D	A	0.43137	0.43137	1.37	0.88149	953	7	75426055	0.479981	0.0537253	4.10931e-19	4.89075e-12	9.94452e-10
CCL24	rs7785567	G	A	0.66931	0.33069	0.17139	0.98696	953	7	75455090	0.470186	0.0535246	1.57097e-18	1.86971e-11	3.80174e-09
CCL24	rs7780649	G	A	0.66863	0.33137	0.20486	0.98632	953	7	75454134	0.469295	0.0535473	1.88251e-18	2.24049e-11	4.55567e-09
CCL24	rs71082352	D	G	0.42193	0.42193	1.0654	0.87126	953	7	75422151	0.474873	0.0543269	2.30984e-18	2.74908e-11	5.5898e-09
CCL24	7:75424772	C	D	0.72768	0.27232	0.45743	0.83055	953	7	75424772	-0.527242	0.0604053	2.58322e-18	3.07446e-11	6.2514e-09
CCL24	7:75419475	C	D	0.4192	0.4192	1.1899	0.86642	953	7	75419475	0.468325	0.054252	6.00849e-18	7.15108e-11	1.45405e-08
CCL24	rs17361671	G	A	0.83863	0.16137	1.182	0.86438	953	7	75492936	-0.634921	0.0737935	7.69661e-18	9.16022e-11	1.86258e-08
CCL24	rs151269718	C	T	0.955178	0.044822	0.85906	0.74854	953	7	75409600	1.10093	0.131146	4.67106e-17	5.55933e-10	1.1304e-07
CCL24	7:75432548	A	D	0.68514	0.31486	0.88294	0.8922	953	7	75432548	0.456085	0.054372	4.93492e-17	5.87336e-10	1.19425e-07
CCL24	rs13241688	A	G	0.59007	0.40993	1.3328	0.85293	953	7	75426535	-0.460772	0.055059	5.82556e-17	6.93337e-10	1.40978e-07
CCL24	rs2868168	A	G	0.39707	0.39707	0.81372	0.87739	953	7	75424277	0.457635	0.0547038	5.97693e-17	7.11352e-10	1.44642e-07
CCL24	rs2868167	G	C	0.39749	0.39749	0.81221	0.87829	953	7	75423758	0.455304	0.0546348	7.84281e-17	9.33422e-10	1.89796e-07
CCL24	rs3043411	C	D	0.40043	0.40043	0.91705	0.87803	953	7	75424716	0.452797	0.0544808	9.48037e-17	1.12832e-09	2.29425e-07
CCL24	rs117140329	G	A	0.953759	0.046241	1.1679	0.74405	953	7	75406167	1.0777	0.130103	1.19654e-16	1.42408e-09	2.89562e-07
CCL24	rs55879743	C	T	0.982492	0.017508	0	0.83605	953	7	75470364	1.66899	0.206684	6.7433e-16	8.02563e-09	1.63188e-06
CCL24	rs11764670	A	G	0.50927	0.49073	0.094866	0.83877	953	7	76455763	0.434777	0.0538457	6.7752e-16	8.06359e-09	1.6396e-06
CCL24	rs35608337	D	C	0.44148	0.44148	0.99343	0.84234	953	7	75420331	0.44093	0.054938	1.00732e-15	1.19887e-08	2.43771e-06
CCL24	rs144858156	C	D	0.88785	0.11215	1.3971	0.79399	953	7	75488375	-0.682862	0.0860011	2.01925e-15	2.40324e-08	4.88658e-06
CCL24	rs62477579	C	T	0.957693	0.042307	1.4819	0.92174	953	7	75430898	0.993346	0.125673	2.69602e-15	3.2087e-08	6.52437e-06
CCL24	rs75387622	C	T	0.957747	0.042253	1.5191	0.92149	953	7	75430658	0.993925	0.125751	2.7026e-15	3.21653e-08	6.54029e-06
CCL24	rs62475549	T	C	0.957847	0.042153	1.5207	0.91551	953	7	75428951	0.99238	0.126137	3.61827e-15	4.30633e-08	8.75621e-06
CCL24	rs75943161	A	G	0.95768	0.04232	1.4819	0.90283	953	7	75427058	0.991388	0.126604	4.85374e-15	5.77674e-08	1.1746e-05
CCL24	rs11765560	C	G	0.33699	0.33699	2.2671	0.90008	953	7	75440052	0.443055	0.0568916	6.82355e-15	8.12114e-08	1.6513e-05
CCL24	rs42184	T	G	0.1935	0.1935	0.37135	0.93166	953	7	75509452	-0.494157	0.0637229	8.84928e-15	1.05321e-07	2.14153e-05
CCL24	rs147072928	G	A	0.922855	0.077145	0.082433	0.92548	953	7	75435535	0.730791	0.0969806	4.86705e-14	5.79258e-07	0.000117783
CCL24	rs73150150	T	C	0.86887	0.13113	0.76567	0.853	953	7	75497143	-0.586127	0.078399	7.64973e-14	9.10443e-07	0.000185123
CCL24	rs76718054	C	T	0.960579	0.039421	0.17255	0.98734	953	7	75579715	0.894639	0.120302	1.03321e-13	1.22969e-06	0.000250038
CCL24	rs138237798	D	G	0.49424	0.49424	0.66884	0.8514	953	7	75423201	0.405498	0.0545313	1.03727e-13	1.23452e-06	0.000251019
CCL24	rs201413113	A	D	0.49424	0.49424	0.66884	0.85138	953	7	75423195	0.405491	0.0545318	1.03896e-13	1.23653e-06	0.000251428
CCL24	rs56742215	G	A	0.73261	0.26739	0.23728	0.87686	953	7	75433817	0.436382	0.0587514	1.10577e-13	1.31605e-06	0.000267596
CCL24	rs184260005	T	A	0.987409	0.012591	0	0.91074	953	7	75969462	1.71763	0.231762	1.2518e-13	1.48984e-06	0.000302935
CCL24	rs4728475	G	T	0.73198	0.26802	0.23719	0.87663	953	7	75431421	0.433636	0.0586534	1.43352e-13	1.70612e-06	0.000346911
CCL24	rs187038958	C	T	0.985898	0.014102	0	0.90612	953	7	75473614	1.64672	0.223199	1.60913e-13	1.91512e-06	0.000389409
CCL24	rs185115743	G	T	0.984424	0.015576	0	0.91275	953	7	75513873	1.5468	0.210283	1.89796e-13	2.25888e-06	0.000459306
CCL24	rs4367464	T	C	0.73136	0.26864	0.27816	0.87613	953	7	75428833	0.429501	0.0585373	2.18076e-13	2.59546e-06	0.000527743
CCL24	rs6973147	G	A	0.73105	0.26895	0.27803	0.87569	953	7	75427520	0.427822	0.0584944	2.59489e-13	3.08835e-06	0.000627965
CCL24	rs57547698	G	A	0.73106	0.26894	0.27803	0.87515	953	7	75427445	0.427542	0.0585048	2.7153e-13	3.23165e-06	0.000657102
CCL24	rs10270130	C	T	0.32834	0.32834	2.1294	0.87444	953	7	75426612	0.421268	0.0579764	3.69753e-13	4.40066e-06	0.000894802
CCL24	rs189937867	C	T	0.985825	0.014175	0	0.88759	953	7	75803323	1.62751	0.225179	4.91555e-13	5.8503e-06	0.00118956
CCL24	7:75882220	G	A	0.985881	0.014119	0	0.88762	953	7	75882220	1.62806	0.225641	5.38359e-13	6.40735e-06	0.00130283
CCL24	rs188426344	C	G	0.98605	0.01395	0	0.88878	953	7	75729696	1.633	0.226851	6.08445e-13	7.24149e-06	0.00147244
CCL24	rs151329883	C	T	0.988919	0.011081	0	0.87003	953	7	76112246	1.82034	0.254942	9.31884e-13	1.10909e-05	0.00225516
CCL24	rs10278227	A	G	0.19322	0.19322	0.25972	0.92384	953	7	75557146	-0.461423	0.0648362	1.10503e-12	1.31517e-05	0.00267418
CCL24	rs5884980	D	G	0.48405	0.48405	1.0864	0.99843	953	7	75478694	0.358376	0.0504263	1.18644e-12	1.41205e-05	0.00287118
CCL24	rs2017215	G	C	0.48394	0.48394	1.0864	0.99889	953	7	75477898	0.357995	0.0504149	1.23883e-12	1.47441e-05	0.00299796
CCL24	rs10954671	A	G	0.48386	0.48386	1.0864	0.99853	953	7	75481473	0.357697	0.0504305	1.31346e-12	1.56323e-05	0.00317857
CCL24	rs10954672	G	A	0.48385	0.48385	1.0864	0.99847	953	7	75481823	0.357637	0.050433	1.3284e-12	1.58101e-05	0.00321473
CCL24	rs71082382	D	C	0.096422	0.096422	0.81842	0.84014	953	7	75681748	-0.631683	0.0890994	1.34454e-12	1.60022e-05	0.00325379
CCL24	rs12155185	T	C	0.4838	0.4838	1.0864	0.99825	953	7	75483318	0.357388	0.0504437	1.39159e-12	1.65623e-05	0.00336766
CCL24	rs10676679	A	D	0.48372	0.48372	1.0316	0.99794	953	7	75484454	0.356897	0.0504595	1.51676e-12	1.80519e-05	0.00367056
CCL24	rs57957590	D	C	0.66558	0.33442	0.78562	0.92988	953	7	75446179	0.389396	0.0551445	1.64864e-12	1.96216e-05	0.00398972
CCL24	rs1880909	C	A	0.11026	0.11026	0.058665	0.9086	953	7	76915519	0.614695	0.0871284	1.72533e-12	2.05342e-05	0.00417529
CCL24	rs62475542	C	T	0.67448	0.32552	1.4465e-16	0.78576	953	7	75418380	0.410623	0.0584404	2.12016e-12	2.52334e-05	0.0051308
CCL24	rs77685285	G	A	0.82523	0.17477	0.12606	0.97751	953	7	75589838	0.469479	0.0669239	2.29753e-12	2.73443e-05	0.00556002
CCL24	rs61439555	C	D	0.7857	0.2143	1.5724	0.93227	953	7	75500641	-0.436792	0.0624301	2.62424e-12	3.12327e-05	0.00635066
CCL24	rs112907477	A	T	0.7856	0.2144	0.93138	0.92755	953	7	75584302	-0.439368	0.0630269	3.1443e-12	3.74223e-05	0.0076092
CCL24	rs61140824	C	T	0.939669	0.060331	2.0305	0.93393	953	7	75434648	0.754112	0.108456	3.57272e-12	4.25212e-05	0.00864599
CCL24	rs113122163	G	A	0.93969	0.06031	2.0305	0.93431	953	7	75435405	0.754095	0.108458	3.57892e-12	4.2595e-05	0.00866099
CCL24	rs62477591	G	A	0.93969	0.06031	2.0305	0.93438	953	7	75435497	0.754005	0.108455	3.59557e-12	4.27931e-05	0.00870128
CCL24	rs114140874	C	T	0.940206	0.059794	2.0771	0.93994	953	7	75439391	0.753661	0.108448	3.6648e-12	4.36172e-05	0.00886882
CCL24	rs929407	G	C	0.0054344	0.0054344	0	0.56642	953	7	75439899	-2.76912	0.398805	3.82345e-12	4.55053e-05	0.00925275
CCL24	rs140612923	C	T	0.78303	0.21697	1.1661	0.65735	953	7	76149847	0.494556	0.0713056	4.04139e-12	4.80992e-05	0.00978017
CCL24	rs78837399	T	G	0.940427	0.059573	2.1245	0.94215	953	7	75439787	0.7519	0.108454	4.12384e-12	4.90805e-05	0.0099797
CCL24	rs144517871	A	C	0.978092	0.021908	0	0.87027	953	7	80547391	1.25619	0.181462	4.43494e-12	5.27831e-05	0.0107326
CCL24	rs184627893	G	C	0.78516	0.21484	0.85365	0.93624	953	7	75582587	-0.432567	0.0628065	5.68613e-12	6.76742e-05	0.0137604
CCL24	rs143835534	T	C	0.978294	0.021706	0	0.87348	953	7	80547575	1.25421	0.18221	5.84793e-12	6.95999e-05	0.014152
CCL24	rs76007016	A	C	0.77035	0.22965	0.86933	0.9949	953	7	75549728	-0.408049	0.0594558	6.74006e-12	8.02178e-05	0.016311
CCL24	rs62475548	A	C	0.939953	0.060047	2.0771	0.92022	953	7	75427889	0.74889	0.109163	6.87307e-12	8.18007e-05	0.0166328
CCL24	rs57718848	D	C	0.78816	0.21184	1.4878	0.88045	953	7	75502269	-0.442563	0.0645572	7.11317e-12	8.46584e-05	0.0172139
CCL24	rs17728946	T	C	0.89659	0.10341	0.13282	0.9252	953	7	76834402	-0.616586	0.0910037	1.24065e-11	0.000147658	0.0300238
CCL24	rs144573754	A	G	0.78363	0.21637	1.1767	0.99374	953	7	75524239	-0.409649	0.0604659	1.24509e-11	0.000148187	0.0301313
CCL24	rs7808339	C	T	0.78282	0.21718	1.1719	0.99521	953	7	75519727	-0.408417	0.060387	1.34858e-11	0.000160503	0.0326356
CCL24	rs141044289	D	G	0.78371	0.21629	1.1767	0.9963	953	7	75515694	-0.408064	0.0603878	1.40501e-11	0.000167219	0.0340013
CCL24	rs56152363	A	G	0.980472	0.019528	0	0.8413	953	7	75534963	1.27524	0.18876	1.4195e-11	0.000168944	0.0343519
CCL24	rs71560487	T	A	0.77883	0.22117	0.61607	0.98197	953	7	75458821	0.405991	0.0600976	1.42328e-11	0.000169393	0.0344433
CCL24	rs79313386	C	T	0.7861	0.2139	1.3745	0.97692	953	7	75507278	-0.413121	0.0611707	1.44237e-11	0.000171665	0.0349053
CCL24	rs13243095	C	T	0.77899	0.22101	0.61607	0.97899	953	7	75457892	0.405784	0.0601305	1.495e-11	0.000177929	0.036179
CCL24	rs77273947	C	T	0.78305	0.21695	1.1719	0.99906	953	7	75511667	-0.406789	0.0602875	1.50434e-11	0.000179041	0.036405
CCL24	rs10233077	C	A	0.78545	0.21455	1.3668	0.97699	953	7	75507122	-0.412599	0.0611575	1.51451e-11	0.000180252	0.0366512
CCL24	rs113384816	C	T	0.78322	0.21678	1.1719	0.99171	953	7	75533781	-0.407585	0.0605501	1.68068e-11	0.000200028	0.0406725
CCL24	rs111661181	G	T	0.78322	0.21678	1.1719	0.9917	953	7	75533820	-0.407557	0.0605505	1.68661e-11	0.000200734	0.040816
CCL24	7:75415036	D	A	0.99209	0.0079098	9.6433e-17	0.74892	953	7	75415036	1.90088	0.282909	1.82944e-11	0.000217734	0.0442725
CCL24	7:75415026	D	A	0.992089	0.0079113	9.6433e-17	0.74884	953	7	75415026	1.90073	0.282899	1.833e-11	0.000218156	0.0443585
CCL24	rs62476839	G	C	0.80494	0.19506	0.86276	0.91612	953	7	76038637	-0.448307	0.0669574	2.15058e-11	0.000255955	0.0520441
CCL24	rs73359773	T	C	0.78729	0.21271	1.3843	0.95436	953	7	75503480	-0.413403	0.0620403	2.67468e-11	0.000318331	0.0647274
CCL24	rs372535169	C	D	0.78534	0.21466	1.1874	0.97338	953	7	75506981	-0.407747	0.0612691	2.83246e-11	0.000337109	0.0685455
CCL24	rs116914973	C	T	0.99215	0.0078496	9.6433e-17	0.7499	953	7	75417348	1.88467	0.283838	3.13795e-11	0.000373468	0.0759385
CCL24	rs57219753	G	A	0.78781	0.21219	1.392	0.94943	953	7	75502458	-0.412835	0.0622427	3.29704e-11	0.000392402	0.0797883
CCL24	rs139207575	C	D	0.77982	0.22018	1.0617	0.98754	953	7	75538527	-0.401031	0.0605083	3.40959e-11	0.000405797	0.082512
CCL24	rs76535133	C	G	0.88014	0.11986	0.42415	0.8768	953	7	77070981	-0.561219	0.084775	3.58942e-11	0.0004272	0.086864
CCL24	rs141191058	D	A	0.78225	0.21775	0.69477	0.98427	953	7	75574627	-0.404373	0.0612037	3.92176e-11	0.000466753	0.0949065
CCL24	rs13227526	A	T	0.89853	0.10147	0.2135	0.8782	953	7	75482574	-0.628572	0.095158	3.96002e-11	0.000471307	0.0958325
CCL24	rs36057835	D	G	0.88786	0.11214	0.057391	0.8805	953	7	75447059	-0.601806	0.091116	3.9797e-11	0.000473649	0.0963086
CCL24	7:73140733	C	D	0.88686	0.11314	2.0948	0.94072	953	7	73140733	0.544282	0.0824707	4.11999e-11	0.000490346	0.0997038
CCL24	rs4732464	A	G	0.78682	0.21318	1.3825	0.94357	953	7	75502174	-0.410978	0.0622837	4.15381e-11	0.000494372	0.100522
CCL24	rs6969298	C	T	0.78848	0.21152	1.4878	0.94294	953	7	75500959	-0.412092	0.0625045	4.31015e-11	0.000512979	0.104306
CCL24	rs186085758	C	T	0.989041	0.010959	0	0.74015	953	7	75702060	1.84882	0.280748	4.53893e-11	0.000540206	0.109842
CCL24	rs4732510	T	A	0.76991	0.23009	1.2707	0.93074	953	7	75586997	-0.403383	0.0612682	4.58298e-11	0.00054545	0.110908
CCL24	rs113243427	G	A	0.77848	0.22152	0.97569	0.99236	953	7	75539834	-0.396538	0.0603036	4.8428e-11	0.000576373	0.117196
CCL24	rs112192449	T	C	0.77842	0.22158	0.97569	0.99266	953	7	75540664	-0.396009	0.0603045	5.14018e-11	0.000611765	0.124392
CCL24	rs57065356	A	G	0.78743	0.21257	1.3909	0.93721	953	7	75500695	-0.410117	0.0625371	5.45471e-11	0.0006492	0.132004
CCL24	rs12673509	C	T	0.83597	0.16403	0.76107	0.89813	953	7	76448432	0.4377	0.066795	5.64389e-11	0.000671715	0.136582
CCL24	rs139606068	C	T	0.982792	0.017208	0.5968	0.97027	953	7	75620110	1.16662	0.178284	6.00645e-11	0.000714866	0.145356
CCL24	rs10274222	A	G	0.12269	0.12269	0.32812	0.89997	953	7	76958730	0.539797	0.08251	6.06198e-11	0.000721474	0.1467
CCL24	rs139874424	D	G	0.984874	0.015126	0	0.87757	953	7	75717164	1.34227	0.205244	6.1566e-11	0.000732736	0.14899
CCL24	rs142919684	C	T	0.984874	0.015126	0	0.8705	953	7	75761311	1.34766	0.206076	6.167e-11	0.000733973	0.149241
CCL24	rs72553971	C	A	0.981419	0.018581	0	0.8507	953	7	75544247	1.24777	0.19081	6.18057e-11	0.000735589	0.14957
CCL24	rs7805762	G	C	0.984883	0.015117	0	0.87807	953	7	75698389	1.34204	0.205244	6.20304e-11	0.000738263	0.150114
CCL24	rs141128591	C	G	0.98488	0.01512	0	0.87769	953	7	75731482	1.34218	0.20527	6.20812e-11	0.000738867	0.150236
CCL24	rs41299505	C	T	0.982327	0.017673	0.57533	0.98434	953	7	75611260	1.14232	0.174818	6.38841e-11	0.000760325	0.1546
CCL24	rs199672404	D	C	0.77895	0.22105	0.32722	0.81061	953	7	76452535	0.424057	0.0649121	6.45571e-11	0.000768335	0.156228
CCL24	rs201480277	A	C	0.77895	0.22105	0.32722	0.81061	953	7	76452537	0.424057	0.0649121	6.45571e-11	0.000768335	0.156228
CCL24	rs72553972	C	A	0.77815	0.22185	0.82268	0.99482	953	7	75544268	-0.393397	0.0602837	6.76591e-11	0.000805254	0.163735
CCL24	rs201094925	T	C	0.83498	0.16502	0.67007	0.90379	953	7	76447155	0.432467	0.0664576	7.6453e-11	0.000909916	0.185016
CCL24	rs7341484	A	G	0.45606	0.45606	0.87625	0.99912	953	7	75475469	0.328197	0.0504769	7.93039e-11	0.000943845	0.191915
CCL24	rs6976892	T	C	0.45609	0.45609	0.87625	0.99933	953	7	75470314	0.328199	0.0504779	7.93444e-11	0.000944328	0.192013
CCL24	rs55887531	G	C	0.77793	0.22207	0.82268	0.99641	953	7	75552934	-0.391803	0.0602612	7.93931e-11	0.000944908	0.192131
CCL24	rs6954387	C	T	0.4561	0.4561	0.87625	0.9994	953	7	75468471	0.32819	0.0504778	7.94297e-11	0.000945343	0.19222
CCL24	rs7793386	T	C	0.4561	0.4561	0.87625	0.99944	953	7	75467009	0.328131	0.0504783	8.00822e-11	0.000953109	0.193799
CCL24	rs56205747	G	T	0.77792	0.22208	0.82168	0.9971	953	7	75549211	-0.3916	0.0602422	8.00903e-11	0.000953206	0.193819
CCL24	rs6966161	G	A	0.45585	0.45585	0.87625	0.99865	953	7	75466308	0.327922	0.0505194	8.52589e-11	0.00101472	0.206327
CCL24	7:76848666	G	T	0.914211	0.085789	0.77371	0.89264	953	7	76848666	-0.666451	0.10271	8.65814e-11	0.00103046	0.209527
CCL24	7:76848667	T	A	0.914211	0.085789	0.77371	0.89264	953	7	76848667	-0.666451	0.10271	8.65814e-11	0.00103046	0.209527
CCL24	rs182856369	G	A	0.88448	0.11552	2.2487	0.96167	953	7	73144309	0.523214	0.0806398	8.68164e-11	0.00103326	0.210096
CCL24	rs6465530	A	T	0.12237	0.12237	0.50981	0.90668	953	7	76913475	0.530114	0.0817343	8.82487e-11	0.0010503	0.213562
CCL24	rs138257623	A	C	0.982742	0.017258	0.5968	0.95793	953	7	75642483	1.15713	0.178713	9.49587e-11	0.00113016	0.2298
CCL24	rs10257656	G	A	0.74074	0.25926	1.6289	0.95057	953	7	75521104	-0.373768	0.0577801	9.87829e-11	0.00117568	0.239055
CCL24	rs9649643	T	C	0.44877	0.44877	0.50089	0.99942	953	7	75454452	0.328182	0.0507345	9.89042e-11	0.00117712	0.239348
CCL24	rs9649062	T	G	0.44894	0.44894	0.50089	0.99963	953	7	75455933	0.3282	0.0507457	9.96098e-11	0.00118552	0.241056
CCL24	rs62475265	A	G	0.981657	0.018343	0	0.85994	953	7	75547118	1.2345	0.190926	1.00716e-10	0.00119869	0.243734
CCL24	rs11766186	T	C	0.11554	0.11554	2.2525	0.97538	953	7	73230808	-0.516739	0.0799188	1.00758e-10	0.00119918	0.243833
CCL24	rs4279521	A	C	0.44803	0.44803	0.50075	0.99915	953	7	75452584	0.327533	0.050683	1.03072e-10	0.00122672	0.249434
CCL24	rs3043412	C	D	0.44901	0.44901	0.50089	0.99936	953	7	75451940	0.327831	0.050749	1.0481e-10	0.00124741	0.253641
CCL24	rs7802169	G	A	0.44904	0.44904	0.50089	0.99923	953	7	75451657	0.327816	0.0507509	1.05181e-10	0.00125182	0.254537
CCL24	rs116839932	G	A	0.982673	0.017327	0.59643	0.90209	953	7	75683402	1.18502	0.18379	1.13557e-10	0.00135151	0.274807
CCL24	rs60996614	G	T	0.88365	0.11635	2.2404	0.98514	953	7	73202593	0.5106	0.0792174	1.15177e-10	0.00137079	0.278728
CCL24	rs4732494	A	G	0.11701	0.11701	0.055442	0.95388	953	7	75559983	-0.491444	0.0764259	1.27324e-10	0.00151536	0.308123
CCL24	rs62477639	C	G	0.44984	0.44984	0.54325	0.9958	953	7	75448018	0.326288	0.050782	1.31642e-10	0.00156676	0.318574
CCL24	rs199957375	T	D	0.900273	0.099727	0.13561	0.92031	953	7	76848657	-0.60291	0.0939498	1.38658e-10	0.00165026	0.335553
CCL24	rs147421179	C	D	0.77607	0.22393	0.67656	0.98033	953	7	75548700	-0.389218	0.0606622	1.39755e-10	0.00166332	0.338208
CCL24	rs12668366	T	C	0.45054	0.45054	0.63203	0.999	953	7	75460987	0.32474	0.0506498	1.44119e-10	0.00171525	0.348769
CCL24	rs11983753	A	G	0.44999	0.44999	0.67679	0.99814	953	7	75457315	0.324675	0.0506787	1.48863e-10	0.00177172	0.360249
CCL24	rs1799123	T	C	0.10166	0.10166	0.21542	0.66777	953	7	76276094	-0.61584	0.0966556	1.87209e-10	0.00222809	0.453045
CCL24	rs190368658	C	T	0.985908	0.014092	0	0.86292	953	7	75400142	1.43382	0.225633	2.08889e-10	0.00248611	0.50551
CCL24	rs62477651	G	A	0.44524	0.44524	0.82896	0.99893	953	7	75461592	0.321613	0.0506557	2.16708e-10	0.00257918	0.524433
CCL24	rs6965851	A	G	0.12452	0.12452	0.40657	0.89245	953	7	76949533	0.517373	0.081748	2.46962e-10	0.00293926	0.597649
CCL24	rs115035619	G	A	0.984893	0.015107	0	0.76428	953	7	75795218	1.38323	0.21954	2.9655e-10	0.00352943	0.717652
CCL24	rs188820223	C	T	0.88814	0.11186	1.9369	0.96554	953	7	73222959	0.510425	0.0814781	3.73863e-10	0.00444958	0.904748
CCL24	rs11465303	A	C	0.77287	0.22713	0.22482	0.94691	953	7	75441981	0.374746	0.0598354	3.77789e-10	0.00449631	0.91425
CCL24	rs112012133	C	D	0.14382	0.14382	0.27635	0.73886	953	7	75493726	-0.492787	0.0787233	3.85648e-10	0.00458985	0.933269
CCL24	rs10623840	T	D	0.14114	0.14114	0.91368	0.90277	953	7	73305258	-0.47523	0.0760639	4.16361e-10	0.00495537	1
CCL24	rs62477578	A	G	0.01123	0.01123	0	0.8044	953	7	75430887	-1.53196	0.245436	4.32579e-10	0.00514839	1
CCL24	rs117934917	T	C	0.965856	0.034144	0.94303	0.87021	953	7	75273439	0.887431	0.14275	5.07734e-10	0.00604287	1
CCL24	rs142213670	A	D	0.982587	0.017413	0.59643	0.97157	953	7	75604475	1.10134	0.177534	5.52101e-10	0.0065709	1
CCL24	rs201509447	G	A	0.973991	0.026009	0	0.99898	953	7	78486551	0.925204	0.149367	5.85942e-10	0.00697367	1
CCL24	7:78486553	T	C	0.973991	0.026009	0	0.99898	953	7	78486553	0.925204	0.149367	5.85942e-10	0.00697367	1
CCL24	7:78486554	A	C	0.973991	0.026009	0	0.99898	953	7	78486554	0.925204	0.149367	5.85942e-10	0.00697367	1
CCL24	rs116905522	G	A	0.973965	0.026035	0	0.99975	953	7	78466987	0.924148	0.149219	5.89466e-10	0.00701561	1
CCL24	rs117192738	A	G	0.973959	0.026041	0	0.99983	953	7	78509141	0.923973	0.149193	5.89859e-10	0.00702028	1
CCL24	7:78498072	T	C	0.97396	0.02604	0	0.99989	953	7	78498072	0.923958	0.149193	5.90191e-10	0.00702424	1
CCL24	rs117726318	T	G	0.973959	0.026041	0	0.99985	953	7	78501061	0.923953	0.149193	5.90312e-10	0.00702568	1
CCL24	rs149008706	C	T	0.973962	0.026038	0	0.99994	953	7	78489124	0.923942	0.149193	5.90494e-10	0.00702784	1
CCL24	rs145965212	C	T	0.973962	0.026038	0	0.99994	953	7	78490336	0.923942	0.149193	5.90494e-10	0.00702784	1
CCL24	rs113639631	G	C	0.973963	0.026037	0	1	953	7	78470036	0.923927	0.149192	5.90827e-10	0.0070318	1
CCL24	rs117864023	C	T	0.973963	0.026037	0	1	953	7	78472305	0.923927	0.149192	5.90827e-10	0.0070318	1
CCL24	rs117745523	G	A	0.973963	0.026037	0	1	953	7	78475544	0.923927	0.149192	5.90827e-10	0.0070318	1
CCL24	rs111965197	G	C	0.973963	0.026037	0	1	953	7	78476169	0.923927	0.149192	5.90827e-10	0.0070318	1
CCL24	rs200483554	A	D	0.973963	0.026037	0	1	953	7	78477120	0.923927	0.149192	5.90827e-10	0.0070318	1
CCL24	rs117037214	T	G	0.973963	0.026037	0	1	953	7	78477601	0.923927	0.149192	5.90827e-10	0.0070318	1
CCL24	rs117201912	G	A	0.973963	0.026037	0	1	953	7	78481447	0.923927	0.149192	5.90827e-10	0.0070318	1
CCL24	rs148334166	A	C	0.973963	0.026037	0	1	953	7	78481525	0.923927	0.149192	5.90827e-10	0.0070318	1
CCL24	rs117784285	A	T	0.973963	0.026037	0	1	953	7	78484420	0.923927	0.149192	5.90827e-10	0.0070318	1
CCL24	7:78486571	A	G	0.973963	0.026037	0	1	953	7	78486571	0.923927	0.149192	5.90827e-10	0.0070318	1
CCL24	7:78486572	T	C	0.973963	0.026037	0	1	953	7	78486572	0.923927	0.149192	5.90827e-10	0.0070318	1
CCL24	7:78486613	G	A	0.973963	0.026037	0	1	953	7	78486613	0.923927	0.149192	5.90827e-10	0.0070318	1
CCL24	7:78488381	D	C	0.973963	0.026037	0	1	953	7	78488381	0.923927	0.149192	5.90827e-10	0.0070318	1
CCL24	7:78488387	T	A	0.973963	0.026037	0	1	953	7	78488387	0.923927	0.149192	5.90827e-10	0.0070318	1
CCL24	rs201530854	T	D	0.973957	0.026043	0	0.99972	953	7	78514111	0.923894	0.149197	5.92464e-10	0.00705129	1
CCL24	rs150903556	A	G	0.973958	0.026042	0	0.99977	953	7	78503072	0.92386	0.149194	5.92737e-10	0.00705454	1
CCL24	rs76829266	T	A	0.948459	0.051541	0.12672	0.89521	953	7	80597524	0.714523	0.115406	5.96393e-10	0.00709805	1
CCL24	rs201593961	T	D	0.973914	0.026086	0	0.99808	953	7	78501141	0.92352	0.149199	6.0229e-10	0.00716823	1
CCL24	rs239953	T	C	0.19377	0.19377	0.36996	0.92771	953	7	75579490	-0.400997	0.0648062	6.10775e-10	0.00726922	1
CCL24	rs113745917	A	G	0.937715	0.062285	0	0.8344	953	7	75452997	-0.674511	0.109047	6.19063e-10	0.00736786	1
CCL24	rs142620045	G	A	0.985978	0.014022	0	0.92211	953	7	75631315	1.26864	0.205271	6.39736e-10	0.00761391	1
CCL24	rs74566505	G	A	0.967405	0.032595	1.0306	0.79595	953	7	75297561	0.941607	0.152466	6.58059e-10	0.00783197	1
CCL24	7:78501887	D	T	0.973859	0.026141	0	0.99601	953	7	78501887	0.921043	0.149148	6.60085e-10	0.00785609	1
CCL24	rs35258178	D	A	0.22617	0.22617	0.31899	0.88073	953	7	76921618	0.394525	0.0639225	6.74621e-10	0.00802909	1
CCL24	rs138466706	G	A	0.87579	0.12421	0.24685	0.857	953	7	75440784	0.49123	0.0796288	6.87254e-10	0.00817944	1
CCL24	rs145803349	C	A	0.98626	0.01374	4.8216e-17	0.88298	953	7	75680965	1.30404	0.211506	7.02604e-10	0.00836214	1
CCL24	rs146376718	T	C	0.986254	0.013746	4.8216e-17	0.87772	953	7	75708292	1.30732	0.212071	7.06758e-10	0.00841157	1
CCL24	rs873972	T	C	0.44697	0.44697	0.54443	0.9798	953	7	75444549	0.315379	0.0511731	7.1382e-10	0.00849563	1
CCL24	rs146941240	G	C	0.98331	0.01669	0.61909	0.9689	953	7	75622854	1.1167	0.181314	7.32275e-10	0.00871527	1
CCL24	rs73376616	G	A	0.968368	0.031632	0.55724	0.79594	953	7	80551462	0.950334	0.154387	7.48249e-10	0.00890539	1
CCL24	rs73376617	T	C	0.968359	0.031641	0.55724	0.79599	953	7	80551571	0.950078	0.154347	7.48671e-10	0.00891041	1
CCL24	rs59990574	C	A	0.65852	0.34148	1.1395	0.98089	953	7	75446142	0.326633	0.0531012	7.69249e-10	0.00915533	1
CCL24	rs7797393	A	C	0.65851	0.34149	1.1395	0.9809	953	7	75446303	0.326603	0.0531019	7.72371e-10	0.00919248	1
CCL24	rs147613710	G	A	0.982962	0.017038	0.5968	0.97394	953	7	75617223	1.10046	0.178968	7.8009e-10	0.00928435	1
CCL24	rs116846303	C	G	0.973826	0.026174	0	0.99511	953	7	78515196	0.916877	0.149187	7.95394e-10	0.00946648	1
CCL24	rs11396854	C	D	0.11236	0.11236	1.9362	0.95622	953	7	73247842	-0.501079	0.0815385	7.98089e-10	0.00949857	1
CCL24	rs370605750	D	T	0.87801	0.12199	2.4331	0.98136	953	7	73148851	0.476742	0.0776099	8.1079e-10	0.00964973	1
CCL24	7:80558432	G	D	0.968036	0.031964	0.55724	0.79979	953	7	80558432	0.937766	0.152805	8.4093e-10	0.0100084	1
CCL24	rs182580682	G	A	0.957379	0.042621	2.0879	0.92346	953	7	76221678	0.738379	0.12044	8.75104e-10	0.0104152	1
CCL24	rs73376622	A	G	0.968139	0.031861	0.55724	0.80213	953	7	80553900	0.936498	0.152805	8.85984e-10	0.0105447	1
CCL24	rs73376623	C	G	0.968137	0.031863	0.55724	0.80241	953	7	80554410	0.93592	0.152763	8.97596e-10	0.0106829	1
CCL24	rs73376627	C	T	0.968142	0.031858	0.55724	0.80251	953	7	80554916	0.935808	0.152764	9.01979e-10	0.010735	1
CCL24	rs73376625	T	A	0.968142	0.031858	0.55724	0.8025	953	7	80554748	0.935792	0.152762	9.0221e-10	0.0107378	1
CCL24	rs79419759	G	A	0.968132	0.031868	0.55724	0.80227	953	7	80554359	0.93572	0.152763	9.05129e-10	0.0107725	1
CCL24	rs57969109	G	T	0.968149	0.031851	0.55724	0.80268	953	7	80555839	0.935533	0.152768	9.13193e-10	0.0108685	1
CCL24	rs60732521	A	G	0.968148	0.031852	0.55724	0.80267	953	7	80555626	0.93553	0.152768	9.1324e-10	0.010869	1
CCL24	rs73376629	A	G	0.968149	0.031851	0.55724	0.80267	953	7	80555792	0.93553	0.152768	9.13287e-10	0.0108696	1
CCL24	rs41296497	G	A	0.56647	0.43353	0.59325	0.99669	953	7	75595964	0.321575	0.0525121	9.13474e-10	0.0108718	1
CCL24	rs73376632	A	G	0.968151	0.031849	0.55724	0.80272	953	7	80555954	0.935451	0.152769	9.16429e-10	0.010907	1
CCL24	rs111406612	G	A	0.968151	0.031849	0.55724	0.80274	953	7	80556122	0.935451	0.152769	9.16429e-10	0.010907	1
CCL24	rs76792504	A	G	0.968153	0.031847	0.55724	0.80275	953	7	80556275	0.935386	0.152769	9.18923e-10	0.0109367	1
CCL24	rs114592946	G	A	0.968153	0.031847	0.55724	0.80275	953	7	80556281	0.935386	0.152769	9.18923e-10	0.0109367	1
CCL24	rs74695891	C	G	0.968153	0.031847	0.55724	0.80277	953	7	80556333	0.935369	0.152769	9.19724e-10	0.0109462	1
CCL24	rs73376637	G	T	0.968157	0.031843	0.55724	0.80284	953	7	80556859	0.935244	0.152771	9.24831e-10	0.011007	1
CCL24	rs78094829	C	T	0.968157	0.031843	0.55724	0.80284	953	7	80556973	0.935225	0.152772	9.25732e-10	0.0110177	1
CCL24	rs143122537	T	G	0.973759	0.026241	0	0.99317	953	7	78515727	0.913014	0.149144	9.25875e-10	0.0110194	1
CCL24	rs73376639	T	C	0.968159	0.031841	0.55724	0.8029	953	7	80557284	0.935157	0.152771	9.28204e-10	0.0110471	1
CCL24	rs73376641	G	A	0.968159	0.031841	0.55724	0.80289	953	7	80557337	0.935138	0.152772	9.29156e-10	0.0110585	1
CCL24	rs73376642	T	C	0.968161	0.031839	0.55724	0.80293	953	7	80557463	0.93509	0.152773	9.31207e-10	0.0110829	1
CCL24	rs73376644	C	T	0.968163	0.031837	0.55724	0.80299	953	7	80557932	0.935005	0.152774	9.34651e-10	0.0111239	1
CCL24	rs79851860	T	G	0.968165	0.031835	0.55724	0.803	953	7	80558089	0.934921	0.152774	9.38011e-10	0.0111639	1
CCL24	rs73376669	A	G	0.968377	0.031623	0.55724	0.80619	953	7	80560598	0.936525	0.153051	9.4148e-10	0.0112052	1
CCL24	rs117930981	T	C	0.968166	0.031834	0.55724	0.80305	953	7	80558504	0.934799	0.152775	9.42978e-10	0.011223	1
CCL24	rs150144690	T	C	0.968166	0.031834	0.55724	0.80305	953	7	80558525	0.934799	0.152775	9.42978e-10	0.011223	1
CCL24	rs112657902	C	T	0.968168	0.031832	0.55724	0.8031	953	7	80558741	0.934718	0.152776	9.46271e-10	0.0112622	1
CCL24	rs200703948	D	C	0.968169	0.031831	0.55724	0.80311	953	7	80558815	0.934718	0.152776	9.46271e-10	0.0112622	1
CCL24	rs111591396	T	C	0.968169	0.031831	0.55724	0.80311	953	7	80558829	0.934718	0.152776	9.46271e-10	0.0112622	1
CCL24	rs113549934	T	C	0.96817	0.03183	0.55724	0.80313	953	7	80558971	0.934656	0.152775	9.48506e-10	0.0112888	1
CCL24	rs60545437	T	C	0.968173	0.031827	0.55724	0.8032	953	7	80559446	0.934553	0.152777	9.52844e-10	0.0113404	1
CCL24	rs59042660	G	C	0.968173	0.031827	0.55724	0.8032	953	7	80559463	0.934553	0.152777	9.52844e-10	0.0113404	1
CCL24	rs56690867	T	C	0.968173	0.031827	0.55724	0.8032	953	7	80559487	0.934553	0.152777	9.52844e-10	0.0113404	1
CCL24	rs113079207	G	T	0.968175	0.031825	0.55724	0.80327	953	7	80559816	0.934468	0.152777	9.56123e-10	0.0113794	1
CCL24	rs112829341	T	A	0.968175	0.031825	0.55724	0.80327	953	7	80559834	0.934468	0.152777	9.56123e-10	0.0113794	1
CCL24	rs7801048	G	A	0.48974	0.48974	0.41514	0.98202	953	7	75538727	-0.301141	0.0492342	9.56466e-10	0.0113835	1
CCL24	rs73376659	A	C	0.968179	0.031821	0.55724	0.80334	953	7	80560163	0.934319	0.152777	9.62123e-10	0.0114508	1
CCL24	rs73376661	G	A	0.968179	0.031821	0.55724	0.80334	953	7	80560188	0.934319	0.152777	9.62123e-10	0.0114508	1
CCL24	rs73376664	C	G	0.968179	0.031821	0.55724	0.80339	953	7	80560351	0.934298	0.15278	9.63604e-10	0.0114685	1
CCL24	rs73376667	G	A	0.968182	0.031818	0.55724	0.80344	953	7	80560478	0.934215	0.15278	9.66969e-10	0.0115085	1
CCL24	rs73376670	G	T	0.968181	0.031819	0.55724	0.80342	953	7	80560611	0.934212	0.15278	9.67118e-10	0.0115103	1
CCL24	rs111917978	C	G	0.968181	0.031819	0.55724	0.80341	953	7	80560636	0.934212	0.15278	9.67118e-10	0.0115103	1
CCL24	rs73376673	T	G	0.968181	0.031819	0.55724	0.80344	953	7	80560704	0.934196	0.152779	9.67416e-10	0.0115138	1
CCL24	rs200654334	D	C	0.017981	0.017981	0	0.64681	953	7	75675963	-1.41988	0.232209	9.67564e-10	0.0115156	1
CCL24	rs961128	C	T	0.71338	0.28662	2.314	0.94291	953	7	75546701	-0.340547	0.0557079	9.77287e-10	0.0116313	1
CCL24	rs113087753	G	A	0.968201	0.031799	0.55724	0.80394	953	7	80556308	0.933632	0.152777	9.89642e-10	0.0117784	1
CCL24	rs111838708	T	C	0.968203	0.031797	0.55724	0.80397	953	7	80556505	0.933568	0.152777	9.92284e-10	0.0118098	1
CCL24	rs62475263	A	G	0.4896	0.4896	0.41514	0.982	953	7	75536712	-0.30083	0.0492337	9.94831e-10	0.0118401	1
CCL24	rs41296509	G	A	0.56596	0.43404	0.59308	0.9974	953	7	75597932	0.320509	0.0524595	9.98511e-10	0.0118839	1
CCL24	rs116388431	A	T	0.968211	0.031789	0.55724	0.80419	953	7	80557957	0.933237	0.152781	1.00684e-09	0.011983	1
CCL24	rs41299517	A	G	0.98563	0.01437	0	0.9475	953	7	75611678	1.22048	0.199917	1.02828e-09	0.0122383	1
CCL24	rs112159570	C	A	0.968223	0.031777	0.55724	0.80445	953	7	80559730	0.932683	0.152783	1.03034e-09	0.0122628	1
CCL24	rs56333416	A	D	0.35291	0.35291	1.6067	0.95491	953	7	75667740	-0.322074	0.0527662	1.03575e-09	0.0123271	1
CCL24	rs117922729	C	G	0.973711	0.026289	4.8216e-17	0.99195	953	7	78517090	0.910065	0.149099	1.03596e-09	0.0123296	1
CCL24	rs140822985	C	T	0.97371	0.02629	4.8216e-17	0.99191	953	7	78517197	0.909997	0.149097	1.03851e-09	0.01236	1
CCL24	rs149732031	A	G	0.973709	0.026291	4.8216e-17	0.9919	953	7	78517269	0.909938	0.149097	1.04096e-09	0.0123892	1
CCL24	rs145223512	G	A	0.973708	0.026292	4.8216e-17	0.99186	953	7	78517367	0.909869	0.149095	1.04353e-09	0.0124197	1
CCL24	rs76074383	C	A	0.966969	0.033031	1.0007	0.94362	953	7	75672758	0.808442	0.132494	1.04932e-09	0.0124887	1
CCL24	rs118108758	C	T	0.966971	0.033029	1.0007	0.9437	953	7	75734498	0.808258	0.132493	1.05813e-09	0.0125935	1
CCL24	rs147110581	C	T	0.973702	0.026298	4.8216e-17	0.99173	953	7	78517812	0.909473	0.149089	1.05933e-09	0.0126077	1
CCL24	rs148178157	G	A	0.973701	0.026299	4.8216e-17	0.99169	953	7	78517860	0.909404	0.149087	1.06194e-09	0.0126388	1
CCL24	rs73364369	G	T	0.87776	0.12224	2.2769	0.98696	953	7	73180566	0.471158	0.0772704	1.07724e-09	0.0128209	1
CCL24	rs142403102	G	A	0.973688	0.026312	4.8216e-17	0.99137	953	7	78518696	0.908676	0.149075	1.09142e-09	0.0129897	1
CCL24	rs188635749	T	A	0.966985	0.033015	1.0007	0.94436	953	7	75620718	0.807155	0.132432	1.09529e-09	0.0130357	1
CCL24	7:75796866	D	A	0.63459	0.36541	0.26187	0.91886	953	7	75796866	0.326186	0.0535295	1.1042e-09	0.0131418	1
CCL24	rs112489423	G	A	0.968226	0.031774	0.55724	0.80433	953	7	80564486	0.930857	0.152787	1.11164e-09	0.0132303	1
CCL24	rs183538670	C	A	0.973669	0.026331	4.8216e-17	0.99092	953	7	78519956	0.907571	0.149054	1.13718e-09	0.0135344	1
CCL24	7:78520190	G	A	0.973664	0.026336	4.8216e-17	0.99081	953	7	78520190	0.907375	0.14905	1.14532e-09	0.0136312	1
CCL24	rs142303909	T	G	0.97366	0.02634	4.8216e-17	0.9907	953	7	78520522	0.907089	0.149045	1.15748e-09	0.013776	1
CCL24	rs139606340	G	A	0.973659	0.026341	4.8216e-17	0.99068	953	7	78520613	0.907016	0.149043	1.16063e-09	0.0138134	1
CCL24	rs6958195	C	G	0.11211	0.11211	1.9362	0.94937	953	7	73284034	-0.498661	0.0819468	1.16361e-09	0.0138489	1
CCL24	rs73376678	C	T	0.968205	0.031795	0.55724	0.80365	953	7	80565059	0.929643	0.152795	1.17038e-09	0.0139294	1
CCL24	rs117435387	T	C	0.88851	0.11149	1.9427	0.95609	953	7	73278871	0.497186	0.0818282	1.23241e-09	0.0146677	1
CCL24	rs7459315	C	T	0.73985	0.26015	1.1974	0.97615	953	7	76441372	0.330311	0.0544318	1.29229e-09	0.0153804	1
CCL24	rs35608011	T	C	0.59381	0.40619	0.15527	0.89176	953	7	75422494	0.32975	0.0543576	1.30877e-09	0.0155765	1
CCL24	rs10246789	C	G	0.74151	0.25849	1.3631	0.98843	953	7	76425593	0.32897	0.054267	1.3438e-09	0.0159934	1
CCL24	7:73236158	T	D	0.88846	0.11154	1.9424	0.95882	953	7	73236158	0.495371	0.0817304	1.35252e-09	0.0160971	1
CCL24	rs188735729	A	T	0.990234	0.0097662	0	0.69552	953	7	75412472	1.85262	0.305728	1.36387e-09	0.0162323	1
CCL24	rs62479398	T	C	0.990603	0.0093968	0	0.79587	953	7	75519260	1.71829	0.283707	1.39058e-09	0.0165501	1
CCL24	7:78525842	G	D	0.973539	0.026461	4.8216e-17	0.98501	953	7	78525842	0.902	0.14916	1.47372e-09	0.0175396	1
CCL24	rs182496959	G	A	0.992884	0.0071162	4.8216e-17	0.81244	953	7	75488851	1.85016	0.306062	1.49351e-09	0.0177752	1
CCL24	rs12670743	C	G	0.7397	0.2603	1.2004	0.98288	953	7	76438649	0.327469	0.0542417	1.56786e-09	0.0186601	1
CCL24	rs117650598	A	T	0.973273	0.026727	4.8216e-17	0.88172	953	7	78574826	0.936452	0.15535	1.65974e-09	0.0197536	1
CCL24	rs38634	T	A	0.73916	0.26084	1.2764	0.99581	953	7	76432564	0.324417	0.0538555	1.70331e-09	0.0202722	1
CCL24	rs38636	T	A	0.7391	0.2609	1.2764	0.99599	953	7	76432295	0.324328	0.0538409	1.70357e-09	0.0202753	1
CCL24	rs6971531	C	T	0.46427	0.46427	0.49737	0.96121	953	7	76422002	-0.309296	0.0513653	1.72814e-09	0.0205676	1
CCL24	rs2190423	G	A	0.58647	0.41353	0.472	0.98758	953	7	75525321	-0.300027	0.0498371	1.74256e-09	0.0207393	1
CCL24	rs10215877	T	C	0.73915	0.26085	1.2764	1	953	7	76429959	0.323268	0.0537479	1.80416e-09	0.0214724	1
CCL24	rs151324685	G	C	0.73917	0.26083	1.2764	0.9989	953	7	76431137	0.323267	0.0537758	1.8395e-09	0.021893	1
CCL24	rs3757598	G	A	0.74512	0.25488	0.12833	0.95798	953	7	75445377	0.345288	0.0574707	1.87736e-09	0.0223436	1
CCL24	rs58270141	G	C	0.967116	0.032884	0.52068	0.79201	953	7	80553301	0.90465	0.150886	2.02769e-09	0.0241328	1
CCL24	rs117524812	T	C	0.936198	0.063802	0.73883	0.98573	953	7	77623090	-0.674536	0.112508	2.02925e-09	0.0241514	1
CCL24	rs9649366	A	G	0.977311	0.022689	0	0.79976	953	7	78652846	1.05366	0.175767	2.03917e-09	0.0242694	1
CCL24	rs11465307	A	G	0.77572	0.22428	0.14152	0.94652	953	7	75441794	0.35877	0.059898	2.10251e-09	0.0250233	1
CCL24	rs11465306	G	C	0.77575	0.22425	0.14152	0.94738	953	7	75441864	0.358359	0.0598714	2.15772e-09	0.0256803	1
CCL24	rs11465305	G	C	0.77577	0.22423	0.14152	0.94794	953	7	75441909	0.35811	0.0598537	2.1894e-09	0.0260574	1
CCL24	rs11465304	A	C	0.77578	0.22422	0.14152	0.94816	953	7	75441925	0.357992	0.0598485	2.20904e-09	0.0262912	1
CCL24	7:76375190	T	C	0.956627	0.043373	2.037	0.92239	953	7	76375190	0.713926	0.119649	2.41865e-09	0.0287859	1
CCL24	rs118028745	G	A	0.935199	0.064801	0.72129	0.9924	953	7	77933031	-0.671637	0.112594	2.44436e-09	0.0290919	1
CCL24	rs117282621	A	C	0.97392	0.02608	0	0.98169	953	7	78531779	0.897592	0.150533	2.48013e-09	0.0295177	1
CCL24	rs117503877	A	C	0.935358	0.064642	0.72129	0.99116	953	7	77956892	-0.671821	0.1128	2.5869e-09	0.0307884	1
CCL24	rs78428599	C	T	0.27222	0.27222	1.0749	0.83985	953	7	75426567	0.36772	0.0617503	2.60142e-09	0.0309611	1
CCL24	rs7796618	C	T	0.902604	0.097396	1.3085	1	953	7	77005127	0.497899	0.0836386	2.63313e-09	0.0313386	1
CCL24	rs6465599	T	C	0.902604	0.097396	1.3085	1	953	7	77012502	0.497899	0.0836386	2.63313e-09	0.0313386	1
CCL24	rs17152637	C	T	0.902604	0.097396	1.3085	1	953	7	77013045	0.497899	0.0836386	2.63313e-09	0.0313386	1
CCL24	rs377695680	A	G	0.902604	0.097396	1.3085	1	953	7	77019769	0.497899	0.0836386	2.63313e-09	0.0313386	1
CCL24	rs6974013	A	T	0.902604	0.097396	1.3085	1	953	7	77020863	0.497899	0.0836386	2.63313e-09	0.0313386	1
CCL24	rs2286156	G	A	0.902604	0.097396	1.3085	1	953	7	77026460	0.497899	0.0836386	2.63313e-09	0.0313386	1
CCL24	rs142583909	G	T	0.956581	0.043419	2.037	0.92165	953	7	76387130	0.712435	0.119694	2.64628e-09	0.031495	1
CCL24	rs200479909	D	C	0.046523	0.046523	1.1987	0.81035	953	7	76156118	-0.732035	0.123073	2.71481e-09	0.0323107	1
CCL24	rs1079953	C	G	0.59296	0.40704	0.18541	0.88028	953	7	75419639	0.325463	0.0547243	2.72556e-09	0.0324387	1
CCL24	rs147767605	C	D	0.51409	0.48591	0.41511	0.98456	953	7	75469304	0.297352	0.0501119	2.96091e-09	0.0352397	1
CCL24	7:76518383	C	T	0.87703	0.12297	0.17742	0.92895	953	7	76518383	-0.497498	0.0838686	2.99501e-09	0.0356455	1
CCL24	rs117186590	C	T	0.938267	0.061733	0.98054	0.99961	953	7	77642150	-0.675949	0.114137	3.17508e-09	0.0377887	1
CCL24	rs13225700	A	C	0.76829	0.23171	0.78853	0.87105	953	7	76046135	-0.36881	0.0623077	3.23566e-09	0.0385096	1
CCL24	rs34120620	T	D	0.78295	0.21705	2.1001	0.97866	953	7	75994729	0.3525	0.0595996	3.32938e-09	0.0396251	1
CCL24	rs2302004	A	G	0.45616	0.45616	0.72389	0.97471	953	7	75442855	0.301345	0.0510143	3.48277e-09	0.0414507	1
CCL24	rs7781811	C	T	0.902196	0.097804	1.4618	0.99886	953	7	77032498	0.491864	0.0835429	3.91931e-09	0.0466462	1
CCL24	rs140939312	G	D	0.902202	0.097798	1.4618	0.99879	953	7	77032886	0.491834	0.083547	3.93465e-09	0.0468287	1
CCL24	rs117781784	A	T	0.937654	0.062346	0.55978	0.96831	953	7	77564413	-0.675422	0.114866	4.10014e-09	0.0487983	1
CCL24	rs62475546	C	T	0.58075	0.41925	0.071497	0.88013	953	7	75422948	0.320028	0.0544534	4.17496e-09	0.0496888	1
CCL4	rs333	D	T	0.77347	0.22653	4.3769	0.97931	961	3	46414943	0.634518	0.0597852	2.58474e-26	3.07626e-19	6.25507e-17
CCL4	rs113341849	G	A	0.7739	0.2261	4.3827	0.97799	961	3	46384204	0.633686	0.0598397	3.32614e-26	3.95865e-19	8.04925e-17
CCL4	rs112590754	T	G	0.22903	0.22903	3.9882	1	961	3	46414947	-0.623344	0.0591763	6.04377e-26	7.19307e-19	1.46259e-16
CCL4	rs62625034	T	G	0.22903	0.22903	3.9882	1	961	3	46414975	-0.623344	0.0591763	6.04377e-26	7.19307e-19	1.46259e-16
CCL4	rs11574435	C	T	0.76913	0.23087	3.954	0.99297	961	3	46447972	0.615918	0.0591882	2.32545e-25	2.76766e-18	5.62758e-16
CCL4	rs79815064	A	G	0.76902	0.23098	3.9714	0.98795	961	3	46277577	0.61296	0.0591967	3.98798e-25	4.74635e-18	9.65092e-16
CCL4	rs145617407	T	C	0.75899	0.24101	3.7677	0.99522	961	3	46293070	0.594761	0.0579831	1.09522e-24	1.30349e-17	2.65043e-15
CCL4	rs3092960	G	A	0.75974	0.24026	3.6266	0.99757	961	3	46400062	0.596298	0.0581566	1.1438e-24	1.36131e-17	2.768e-15
CCL4	rs112088397	G	T	0.75952	0.24048	3.6233	0.99696	961	3	46389462	0.595958	0.0581504	1.20119e-24	1.42961e-17	2.90687e-15
CCL4	rs41490645	A	C	0.75989	0.24011	3.6266	0.99805	961	3	46410137	0.595751	0.0581448	1.23375e-24	1.46836e-17	2.98567e-15
CCL4	rs762790	C	G	0.75973	0.24027	3.6266	0.99746	961	3	46402688	0.595851	0.0581613	1.24878e-24	1.48626e-17	3.02205e-15
CCL4	rs3136535	G	A	0.75982	0.24018	3.6266	0.99775	961	3	46409113	0.595506	0.0581542	1.31078e-24	1.56004e-17	3.17208e-15
CCL4	rs2856758	A	G	0.75985	0.24015	3.6266	0.99795	961	3	46411661	0.595307	0.058149	1.34495e-24	1.60071e-17	3.25478e-15
CCL4	rs11298823	D	C	0.75998	0.24002	3.6372	0.99834	961	3	46428089	0.59461	0.0580906	1.36892e-24	1.62924e-17	3.31278e-15
CCL4	rs6791789	G	A	0.75865	0.24135	3.4659	0.99172	961	3	46459121	0.596214	0.0582517	1.38002e-24	1.64245e-17	3.33964e-15
CCL4	rs11575821	G	A	0.75954	0.24046	3.6051	0.99853	961	3	46422355	0.594733	0.0581362	1.45512e-24	1.73183e-17	3.52139e-15
CCL4	rs7652037	A	C	0.75955	0.24045	3.6051	0.99858	961	3	46423063	0.594695	0.0581351	1.46248e-24	1.74059e-17	3.53921e-15
CCL4	rs113647051	T	C	0.75904	0.24096	3.7395	0.99674	961	3	46366857	0.59415	0.0580863	1.47434e-24	1.75471e-17	3.5679e-15
CCL4	rs34291293	G	A	0.75958	0.24042	3.6051	0.99869	961	3	46425647	0.594564	0.0581327	1.49005e-24	1.7734e-17	3.60592e-15
CCL4	rs34445878	A	T	0.75958	0.24042	3.6051	0.99869	961	3	46425711	0.594564	0.0581327	1.49005e-24	1.7734e-17	3.60592e-15
CCL4	rs113263161	G	A	0.76008	0.23992	3.6266	0.99876	961	3	46425718	0.594533	0.0581307	1.49306e-24	1.77699e-17	3.61321e-15
CCL4	rs6798291	T	C	0.76031	0.23969	3.7662	0.9997	961	3	46443931	0.594262	0.0581111	1.51202e-24	1.79955e-17	3.65908e-15
CCL4	rs916093	T	C	0.76032	0.23968	3.7662	0.99974	961	3	46444794	0.59423	0.0581104	1.51814e-24	1.80683e-17	3.67389e-15
CCL4	rs112903945	A	C	0.76032	0.23968	3.7662	0.99977	961	3	46445343	0.594212	0.0581099	1.52197e-24	1.81139e-17	3.68317e-15
CCL4	rs11574428	T	A	0.76033	0.23967	3.7662	0.99983	961	3	46446721	0.594164	0.0581087	1.53199e-24	1.82332e-17	3.70741e-15
CCL4	rs11574429	T	C	0.76034	0.23966	3.7662	0.99984	961	3	46446810	0.59416	0.0581086	1.53276e-24	1.82424e-17	3.70929e-15
CCL4	rs35388950	G	T	0.75963	0.24037	3.6051	0.99869	961	3	46429679	0.594427	0.058136	1.53586e-24	1.82792e-17	3.71678e-15
CCL4	rs11574434	G	A	0.76035	0.23965	3.7662	0.99989	961	3	46447915	0.594119	0.0581076	1.54052e-24	1.83347e-17	3.72805e-15
CCL4	rs34971514	C	T	0.75959	0.24041	3.6051	0.9987	961	3	46427354	0.594378	0.058133	1.5413e-24	1.83439e-17	3.72994e-15
CCL4	rs111669359	A	C	0.75959	0.24041	3.6051	0.99871	961	3	46427616	0.594366	0.0581328	1.54363e-24	1.83717e-17	3.73559e-15
CCL4	rs6787972	G	A	0.76009	0.23991	3.6266	0.99879	961	3	46427835	0.594336	0.0581306	1.54597e-24	1.83996e-17	3.74125e-15
CCL4	rs916094	A	C	0.7603	0.2397	3.7662	0.99966	961	3	46444835	0.594155	0.0581131	1.54675e-24	1.84089e-17	3.74314e-15
CCL4	rs112359020	A	G	0.75961	0.24039	3.6051	0.99877	961	3	46429391	0.594308	0.0581318	1.55693e-24	1.853e-17	3.76778e-15
CCL4	rs6441977	G	A	0.76037	0.23963	3.7662	1	961	3	46450072	0.594037	0.0581054	1.55693e-24	1.853e-17	3.76778e-15
CCL4	rs75630441	T	A	0.75961	0.24039	3.6051	0.99878	961	3	46429717	0.5943	0.0581317	1.5585e-24	1.85488e-17	3.77158e-15
CCL4	rs113634435	A	G	0.75963	0.24037	3.6051	0.99884	961	3	46431695	0.594256	0.058131	1.56876e-24	1.86709e-17	3.79641e-15
CCL4	rs111713092	C	T	0.75963	0.24037	3.6051	0.99885	961	3	46431751	0.594253	0.058131	1.56956e-24	1.86803e-17	3.79833e-15
CCL4	rs113934302	C	A	0.75964	0.24036	3.6051	0.99888	961	3	46432856	0.594223	0.0581305	1.5767e-24	1.87653e-17	3.81562e-15
CCL4	rs111961837	C	T	0.75964	0.24036	3.6266	0.99889	961	3	46433146	0.594218	0.0581304	1.57829e-24	1.87843e-17	3.81947e-15
CCL4	rs112982903	A	G	0.75965	0.24035	3.6266	0.9989	961	3	46433247	0.594215	0.0581303	1.57829e-24	1.87843e-17	3.81947e-15
CCL4	rs112368251	G	A	0.75965	0.24035	3.6266	0.99892	961	3	46433967	0.594195	0.05813	1.58308e-24	1.88412e-17	3.83105e-15
CCL4	rs113229741	T	C	0.75965	0.24035	3.6266	0.99892	961	3	46433987	0.594192	0.0581299	1.58388e-24	1.88508e-17	3.83299e-15
CCL4	rs113255842	G	A	0.75966	0.24034	3.6266	0.99896	961	3	46435161	0.59416	0.0581293	1.59109e-24	1.89366e-17	3.85044e-15
CCL4	rs6770674	G	A	0.76006	0.23994	3.6266	0.99828	961	3	46452873	0.594234	0.0581411	1.6048e-24	1.90997e-17	3.88362e-15
CCL4	rs112384491	T	G	0.7589	0.2411	3.7395	0.997	961	3	46360359	0.593335	0.058054	1.60723e-24	1.91287e-17	3.8895e-15
CCL4	rs112384806	C	T	0.75998	0.24002	3.6266	0.99785	961	3	46453487	0.594296	0.0581505	1.61373e-24	1.92061e-17	3.90524e-15
CCL4	rs1140865	A	T	0.76025	0.23975	3.7662	0.99938	961	3	46450884	0.593901	0.0581197	1.63753e-24	1.94893e-17	3.96282e-15
CCL4	rs2157061	G	A	0.76019	0.23981	3.7662	0.99903	961	3	46451502	0.59393	0.058127	1.6508e-24	1.96473e-17	3.99495e-15
CCL4	rs2157062	C	T	0.76017	0.23983	3.7662	0.99895	961	3	46451647	0.593935	0.0581284	1.65331e-24	1.9677e-17	4.001e-15
CCL4	rs6762266	T	C	0.76003	0.23997	3.6266	0.99814	961	3	46452863	0.594075	0.058146	1.66503e-24	1.98166e-17	4.02937e-15
CCL4	rs113507038	C	T	0.75884	0.24116	3.7395	0.99713	961	3	46357822	0.592989	0.05804	1.66587e-24	1.98266e-17	4.0314e-15
CCL4	rs113774564	G	A	0.75981	0.24019	3.6266	0.99693	961	3	46454682	0.594262	0.0581716	1.68702e-24	2.00783e-17	4.08259e-15
CCL4	rs113069082	G	A	0.75981	0.24019	3.6266	0.99693	961	3	46454688	0.594262	0.0581716	1.68702e-24	2.00783e-17	4.08259e-15
CCL4	rs113490452	C	A	0.75942	0.24058	3.6051	0.99491	961	3	46458228	0.594678	0.0582122	1.68702e-24	2.00783e-17	4.08259e-15
CCL4	rs375524839	D	T	0.75976	0.24024	3.6266	0.99667	961	3	46454910	0.594284	0.0581746	1.68958e-24	2.01087e-17	4.08878e-15
CCL4	rs6782522	T	A	0.75938	0.24062	3.6051	0.99472	961	3	46458505	0.594706	0.0582158	1.68958e-24	2.01087e-17	4.08878e-15
CCL4	rs111514151	T	C	0.75968	0.24032	3.6266	0.99626	961	3	46455754	0.594367	0.0581858	1.69898e-24	2.02207e-17	4.11154e-15
CCL4	rs66928113	D	A	0.75966	0.24034	3.6266	0.99612	961	3	46455996	0.594373	0.0581889	1.70672e-24	2.03127e-17	4.13026e-15
CCL4	rs113365357	G	A	0.75929	0.24071	3.6051	0.99429	961	3	46459291	0.594739	0.0582246	1.70672e-24	2.03127e-17	4.13026e-15
CCL4	rs113942981	C	T	0.7595	0.2405	3.6233	0.99532	961	3	46457329	0.594486	0.0582053	1.72316e-24	2.05085e-17	4.17006e-15
CCL4	rs111410234	C	T	0.75912	0.24088	3.6051	0.99348	961	3	46460675	0.594814	0.0582405	1.73276e-24	2.06226e-17	4.19327e-15
CCL4	rs111958022	A	G	0.7592	0.2408	3.6051	0.99384	961	3	46459956	0.594713	0.0582343	1.74416e-24	2.07584e-17	4.22088e-15
CCL4	rs79629761	C	T	0.75858	0.24142	3.7342	0.99787	961	3	46340630	0.592229	0.0579929	1.75034e-24	2.08319e-17	4.23582e-15
CCL4	rs80054040	C	A	0.75858	0.24142	3.7342	0.9979	961	3	46340285	0.592216	0.0579918	1.75122e-24	2.08424e-17	4.23795e-15
CCL4	rs6791599	G	A	0.75931	0.24069	3.6051	0.99435	961	3	46458942	0.594591	0.0582253	1.75387e-24	2.0874e-17	4.24438e-15
CCL4	rs111959715	A	C	0.75929	0.24071	3.6051	0.99428	961	3	46459050	0.594597	0.0582265	1.75565e-24	2.0895e-17	4.24866e-15
CCL4	rs113888916	C	T	0.75926	0.24074	3.6051	0.9941	961	3	46459411	0.59462	0.0582301	1.76008e-24	2.09478e-17	4.2594e-15
CCL4	rs112870257	G	A	0.75926	0.24074	3.6051	0.99411	961	3	46459398	0.594614	0.0582299	1.76186e-24	2.0969e-17	4.2637e-15
CCL4	rs112712359	G	A	0.75899	0.24101	3.5994	0.99287	961	3	46461783	0.594844	0.0582526	1.76186e-24	2.0969e-17	4.2637e-15
CCL4	rs113710186	T	C	0.75919	0.24081	3.6051	0.99379	961	3	46459914	0.594641	0.0582364	1.77346e-24	2.1107e-17	4.29177e-15
CCL4	rs113064717	T	C	0.75918	0.24082	3.6051	0.99375	961	3	46460013	0.594646	0.058237	1.77435e-24	2.11177e-17	4.29393e-15
CCL4	rs75352297	T	C	0.75869	0.24131	3.7342	0.99746	961	3	46345151	0.592166	0.0580054	1.81054e-24	2.15484e-17	4.3815e-15
CCL4	rs368945717	D	G	0.75871	0.24129	3.7342	0.9975	961	3	46345341	0.592144	0.0580054	1.81786e-24	2.16355e-17	4.39923e-15
CCL4	rs57093591	T	C	0.75872	0.24128	3.7342	0.99744	961	3	46350716	0.592153	0.0580092	1.82798e-24	2.1756e-17	4.42372e-15
CCL4	rs138814707	C	T	0.75948	0.24052	3.8981	0.99631	961	3	46317354	0.592253	0.0580224	1.83909e-24	2.18882e-17	4.45059e-15
CCL4	rs78729754	C	A	0.75855	0.24145	3.7342	0.99806	961	3	46339185	0.59176	0.0579759	1.84467e-24	2.19545e-17	4.46409e-15
CCL4	rs112720180	A	G	0.76178	0.23822	3.9376	0.97109	961	3	46193899	0.599586	0.0588254	2.13866e-24	2.54536e-17	5.17556e-15
CCL4	rs112338830	A	C	0.76178	0.23822	3.9376	0.97109	961	3	46193902	0.599586	0.0588254	2.13866e-24	2.54536e-17	5.17556e-15
CCL4	rs75719572	C	G	0.76159	0.23841	3.8062	0.97004	961	3	46183180	0.599679	0.05884	2.16036e-24	2.57118e-17	5.22807e-15
CCL4	rs78372062	G	A	0.75844	0.24156	3.7342	0.99872	961	3	46323679	0.590035	0.0579154	2.24597e-24	2.67307e-17	5.43525e-15
CCL4	rs79539493	G	A	0.75867	0.24133	3.7342	0.99827	961	3	46302938	0.589573	0.0579374	2.53649e-24	3.01883e-17	6.1383e-15
CCL4	rs75994669	T	G	0.75864	0.24136	3.7342	0.99835	961	3	46300863	0.589438	0.0579324	2.57519e-24	3.06489e-17	6.23195e-15
CCL4	rs34045601	G	T	0.75997	0.24003	3.6266	0.99859	961	3	46449864	0.591461	0.0581572	2.69759e-24	3.21057e-17	6.52816e-15
CCL4	rs4452362	C	T	0.75708	0.24292	3.4215	0.98916	961	3	46470654	0.592093	0.0582817	3.01745e-24	3.59126e-17	7.30223e-15
CCL4	rs112479910	A	C	0.75697	0.24303	3.4215	0.98881	961	3	46471119	0.592048	0.0582859	3.06349e-24	3.64606e-17	7.41365e-15
CCL4	rs113595266	G	A	0.75688	0.24312	3.4176	0.98852	961	3	46471525	0.592047	0.0582897	3.08522e-24	3.67191e-17	7.46623e-15
CCL4	rs146309725	C	T	0.75847	0.24153	3.8914	0.99579	961	3	46290767	0.587701	0.0579256	3.45977e-24	4.1177e-17	8.37265e-15
CCL4	rs60020651	A	C	0.75837	0.24163	3.8914	0.99528	961	3	46287651	0.587019	0.0579077	3.7793e-24	4.49798e-17	9.1459e-15
CCL4	rs113676185	C	T	0.75835	0.24165	3.8914	0.99523	961	3	46286046	0.586925	0.0579048	3.82343e-24	4.55051e-17	9.2527e-15
CCL4	rs76733709	G	A	0.75832	0.24168	3.8914	0.99464	961	3	46281461	0.586756	0.0579079	3.96094e-24	4.71417e-17	9.58548e-15
CCL4	rs74433128	T	G	0.75832	0.24168	3.8914	0.99428	961	3	46279933	0.586715	0.0579123	4.02138e-24	4.7861e-17	9.73174e-15
CCL4	rs73833033	A	C	0.75829	0.24171	4.0317	0.99347	961	3	46277002	0.586527	0.0579191	4.20829e-24	5.00855e-17	1.01841e-14
CCL4	rs73833032	T	C	0.75829	0.24171	4.0317	0.99333	961	3	46276490	0.586493	0.0579206	4.24456e-24	5.05172e-17	1.02718e-14
CCL4	rs58697594	G	A	0.75828	0.24172	4.0317	0.9931	961	3	46275570	0.586443	0.057922	4.29196e-24	5.10813e-17	1.03865e-14
CCL4	rs79893749	C	T	0.76181	0.23819	3.66	0.97648	961	3	46253650	0.590729	0.058446	5.12913e-24	6.1045e-17	1.24125e-14
CCL4	rs368124274	T	G	0.76206	0.23794	3.66	0.97716	961	3	46252708	0.590703	0.0584447	5.14209e-24	6.11993e-17	1.24439e-14
CCL4	rs112160248	A	C	0.76187	0.23813	3.66	0.97619	961	3	46260225	0.59051	0.0584408	5.28152e-24	6.28587e-17	1.27813e-14
CCL4	rs3176953	T	A	0.75965	0.24035	3.0522	0.97295	961	3	46243718	0.58912	0.0585503	8.15282e-24	9.70319e-17	1.97298e-14
CCL4	rs113010081	T	C	0.79471	0.20529	2.1158	0.96594	961	3	46457412	0.624786	0.0629274	3.12345e-23	3.71742e-16	7.55875e-14
CCL4	rs111960587	C	G	0.74686	0.25314	2.7484	0.97485	961	3	46482049	0.566544	0.0579019	1.31185e-22	1.56132e-15	3.17469e-13
CCL4	rs113890833	G	A	0.74754	0.25246	2.8795	0.9777	961	3	46484573	0.562098	0.0578444	2.54133e-22	3.0246e-15	6.15001e-13
CCL4	rs143846141	G	A	0.74712	0.25288	2.7588	0.97696	961	3	46486229	0.561124	0.0578325	2.94008e-22	3.49917e-15	7.11499e-13
CCL4	rs139303584	G	C	0.74702	0.25298	2.7588	0.97682	961	3	46486611	0.560863	0.0578281	3.05099e-22	3.63118e-15	7.38341e-13
CCL4	rs4453882	T	C	0.74934	0.25066	3.8765	0.98636	961	3	46472651	0.553603	0.0573588	4.84016e-22	5.76058e-15	1.17132e-12
CCL4	rs7645306	T	A	0.74881	0.25119	3.8583	0.98513	961	3	46474670	0.553268	0.0573694	5.2136e-22	6.20504e-15	1.26169e-12
CCL4	rs77648833	A	G	0.74867	0.25133	3.8583	0.98465	961	3	46474955	0.553126	0.0573758	5.39748e-22	6.42389e-15	1.30619e-12
CCL4	rs75820382	G	T	0.74847	0.25153	3.7138	0.9837	961	3	46475122	0.553035	0.057388	5.59124e-22	6.65449e-15	1.35308e-12
CCL4	rs56063910	C	T	0.74501	0.25499	3.5103	0.97274	961	3	46477826	0.548402	0.057467	1.38896e-21	1.65309e-14	3.36128e-12
CCL4	rs75094754	C	T	0.74501	0.25499	3.5103	0.97274	961	3	46477830	0.548402	0.057467	1.38896e-21	1.65309e-14	3.36128e-12
CCL4	rs17285324	A	T	0.73724	0.26276	2.1994	0.95876	961	3	46482980	0.541426	0.0572573	3.19906e-21	3.80741e-14	7.74173e-12
CCL4	rs114127275	A	T	0.73363	0.26637	2.6107	0.96128	961	3	46566731	0.536921	0.0577292	1.39533e-20	1.66067e-13	3.37669e-11
CCL4	rs1500004	G	A	0.80555	0.19445	1.426	0.94017	961	3	46150937	0.603789	0.0658265	4.62514e-20	5.50468e-13	1.11928e-10
CCL4	rs71327060	G	A	0.67008	0.32992	3.3583	0.9748	961	3	46434987	0.445411	0.0523921	1.87157e-17	2.22747e-10	4.52919e-08
CCL4	rs17141101	G	C	0.68001	0.31999	3.5673	0.99731	961	3	46454350	0.443021	0.0524028	2.81121e-17	3.3458e-10	6.80313e-08
CCL4	rs11574436	A	G	0.68033	0.31967	3.5822	0.99999	961	3	46447988	0.442119	0.0523335	2.96036e-17	3.52331e-10	7.16407e-08
CCL4	rs112709339	G	A	0.68032	0.31968	3.5822	0.99988	961	3	46436467	0.442105	0.0523381	2.98643e-17	3.55434e-10	7.22716e-08
CCL4	rs71327062	T	C	0.68031	0.31969	3.5822	0.99989	961	3	46438913	0.4421	0.0523377	2.98749e-17	3.5556e-10	7.22972e-08
CCL4	rs35878193	A	G	0.68031	0.31969	3.5822	0.99989	961	3	46438940	0.4421	0.0523377	2.98749e-17	3.5556e-10	7.22972e-08
CCL4	rs34200951	A	G	0.68031	0.31969	3.5822	0.99989	961	3	46438950	0.4421	0.0523377	2.98749e-17	3.5556e-10	7.22972e-08
CCL4	rs112905888	T	C	0.68031	0.31969	3.5822	0.99989	961	3	46439882	0.4421	0.0523377	2.98749e-17	3.5556e-10	7.22972e-08
CCL4	rs743661	T	C	0.68031	0.31969	3.5822	0.99989	961	3	46440977	0.442093	0.0523375	2.99006e-17	3.55866e-10	7.23595e-08
CCL4	rs17141079	A	T	0.67974	0.32026	3.5673	0.99945	961	3	46424569	0.442197	0.0523505	2.99249e-17	3.56155e-10	7.24182e-08
CCL4	rs916092	T	A	0.68031	0.31969	3.5822	0.9999	961	3	46443769	0.442082	0.0523372	2.99401e-17	3.56336e-10	7.24549e-08
CCL4	rs6777875	G	T	0.67974	0.32026	3.5673	0.99946	961	3	46425092	0.442186	0.0523501	2.99628e-17	3.56607e-10	7.251e-08
CCL4	rs11574430	C	A	0.68031	0.31969	3.5822	0.99991	961	3	46447554	0.442068	0.0523368	2.99902e-17	3.56932e-10	7.25762e-08
CCL4	rs34953706	G	A	0.67973	0.32027	3.5673	0.99947	961	3	46434319	0.442034	0.0523488	3.06603e-17	3.64907e-10	7.41978e-08
CCL4	rs71327061	G	A	0.67975	0.32025	3.5673	0.99958	961	3	46435229	0.441834	0.0523519	3.18191e-17	3.787e-10	7.70023e-08
CCL4	rs148742710	G	C	0.79128	0.20872	2.8825	0.92976	961	3	46836072	0.521895	0.0626639	8.1886e-17	9.74578e-10	1.98164e-07
CCL4	rs78629618	T	C	0.79395	0.20605	2.5068	0.9192	961	3	46880130	0.525853	0.0633011	9.80201e-17	1.1666e-09	2.37209e-07
CCL4	rs62246132	T	C	0.60353	0.39647	2.1088	0.87209	961	3	46426401	0.43907	0.05381	3.36012e-16	3.99909e-09	8.13149e-07
CCL4	rs71327064	C	T	0.66528	0.33472	3.4251	0.9734	961	3	46478866	0.419172	0.0524294	1.29595e-15	1.5424e-08	3.1362e-06
CCL4	rs34455820	D	C	0.6652	0.3348	3.3193	0.97336	961	3	46478936	0.419028	0.0524285	1.32368e-15	1.57539e-08	3.2033e-06
CCL4	rs79837477	C	T	0.76439	0.23561	0.99535	0.94631	961	3	46157154	0.484773	0.0607528	1.47018e-15	1.74976e-08	3.55784e-06
CCL4	rs2087727	G	C	0.7623	0.2377	1.1451	0.94404	961	3	46153768	0.479912	0.0604338	2.00362e-15	2.38464e-08	4.84877e-06
CCL4	rs6801759	C	G	0.39695	0.39695	1.2872	0.99723	961	3	46585153	-0.382766	0.04892	5.10326e-15	6.07372e-08	1.23499e-05
CCL4	rs1520493	C	T	0.39779	0.39779	1.2829	0.99977	961	3	46580222	-0.382091	0.0488462	5.18504e-15	6.17105e-08	1.25478e-05
CCL4	rs939421	C	T	0.3978	0.3978	1.2829	0.99983	961	3	46576081	-0.382071	0.0488444	5.19084e-15	6.17795e-08	1.25618e-05
CCL4	rs11391659	T	D	0.39716	0.39716	1.2872	0.99811	961	3	46583822	-0.382141	0.0488873	5.41958e-15	6.45019e-08	1.31154e-05
CCL4	rs79117855	A	C	0.79744	0.20256	2.1472	0.94307	961	3	46954614	0.509344	0.0651743	5.49163e-15	6.53594e-08	1.32897e-05
CCL4	3:46593871	D	D	0.60174	0.39826	0.70958	0.94779	961	3	46593871	0.393313	0.0510941	1.38409e-14	1.6473e-07	3.34951e-05
CCL4	rs112043140	C	T	0.65604	0.34396	4.2012	0.99687	961	3	46585022	0.387897	0.0506405	1.86207e-14	2.21617e-07	4.50622e-05
CCL4	rs41290648	G	A	0.78299	0.21701	1.9802	0.93772	961	3	46939136	0.481119	0.0628896	2.00653e-14	2.38809e-07	4.8558e-05
CCL4	rs34127016	C	T	0.6289	0.3711	1.6994	0.99254	961	3	46460093	0.39127	0.0511478	2.01296e-14	2.39575e-07	4.87137e-05
CCL4	rs7613142	A	G	0.62887	0.37113	1.6994	0.99254	961	3	46460195	0.391128	0.0511494	2.06079e-14	2.45268e-07	4.98711e-05
CCL4	rs370226994	D	C	0.65505	0.34495	1.9619	0.99389	961	3	46291364	0.388304	0.0507883	2.08068e-14	2.47635e-07	5.03525e-05
CCL4	rs6441978	T	C	0.62797	0.37203	1.7008	0.99439	961	3	46453994	0.389257	0.051083	2.53469e-14	3.0167e-07	6.13396e-05
CCL4	rs80136777	T	A	0.76785	0.23215	0.65096	0.91192	961	3	45931005	0.474608	0.0625128	3.14599e-14	3.74424e-07	7.6133e-05
CCL4	rs112579976	C	G	0.85425	0.14575	1.4844	0.93534	961	3	46736187	0.545943	0.0731272	8.2878e-14	9.86384e-07	0.000200565
CCL4	rs1388604	T	A	0.63887	0.36113	1.4336	0.97319	961	3	46276878	0.381434	0.0512405	9.76883e-14	1.16265e-06	0.000236406
CCL4	rs71325099	G	T	0.73824	0.26176	0.20047	0.93566	961	3	46012694	0.43673	0.0590679	1.42806e-13	1.69962e-06	0.00034559
CCL4	rs140575508	D	C	0.85502	0.14498	1.3475	0.92995	961	3	46765454	0.545321	0.0737988	1.476e-13	1.75669e-06	0.000357193
CCL4	rs113441737	G	A	0.855	0.145	1.3475	0.93009	961	3	46764220	0.54522	0.0737894	1.48089e-13	1.76251e-06	0.000358376
CCL4	rs17765088	C	G	0.79173	0.20827	1.2221	0.81311	961	3	45943595	0.507246	0.068723	1.57078e-13	1.86948e-06	0.000380129
CCL4	rs371747559	D	D	0.57824	0.42176	0.022635	0.94048	961	3	46489859	0.382676	0.0518821	1.63272e-13	1.9432e-06	0.000395118
CCL4	rs1879325	A	G	0.47059	0.47059	1.0923	1	961	3	46593147	-0.35823	0.0486463	1.78525e-13	2.12474e-06	0.00043203
CCL4	rs75423501	A	G	0.812	0.188	1.3829	0.8763	961	3	47242923	0.503107	0.0691339	3.40619e-13	4.05392e-06	0.000824297
CCL4	rs75507082	C	G	0.73815	0.26185	0	0.93636	961	3	45909496	0.43138	0.0593951	3.7892e-13	4.50976e-06	0.000916986
CCL4	rs71325089	C	G	0.73468	0.26532	0.090795	0.94781	961	3	45904548	0.424025	0.0589408	6.28797e-13	7.48371e-06	0.00152169
CCL4	rs55842014	G	A	0.60779	0.39221	0.8728	0.99696	961	3	46289113	0.35567	0.0498133	9.32881e-13	1.11028e-05	0.00225757
CCL4	rs139468846	D	T	0.3663	0.3663	4.358	0.99343	961	3	46575902	-0.357584	0.0503035	1.17279e-12	1.39582e-05	0.00283816
CCL4	rs1471962	G	C	0.74052	0.25948	0.12666	0.93596	961	3	45949187	0.412675	0.0593169	3.47285e-12	4.13326e-05	0.00840429
CCL4	rs28465304	T	C	0.49441	0.49441	1.9652	0.91937	961	3	46660410	0.34736	0.0501426	4.2853e-12	5.1002e-05	0.0103704
CCL4	rs113569731	C	A	0.79668	0.20332	1.2628	0.91401	961	3	47093206	0.446389	0.0650712	6.8857e-12	8.19511e-05	0.0166634
CCL4	rs13319345	C	T	0.535	0.465	1.6777	0.97394	961	3	46687519	0.338548	0.0494914	7.88907e-12	9.38928e-05	0.0190915
CCL4	rs79859465	C	D	0.71254	0.28746	1.1614	0.95003	961	3	46137536	0.373703	0.0562915	3.16452e-11	0.000376629	0.0765813
CCL4	rs71328912	C	T	0.78077	0.21923	0.98873	0.90558	961	3	47065255	0.422589	0.0637882	3.47537e-11	0.000413625	0.0841039
CCL4	rs10865941	T	C	0.49915	0.49915	0.9729	0.99294	961	3	46508547	0.324314	0.0489962	3.61223e-11	0.000429915	0.0874161
CCL4	rs885485	C	A	0.49871	0.49871	0.91933	0.99674	961	3	46511168	0.322729	0.0489152	4.17531e-11	0.00049693	0.101042
CCL4	rs885486	T	C	0.49871	0.49871	0.91933	0.99677	961	3	46511226	0.32271	0.0489147	4.18428e-11	0.000497998	0.10126
CCL4	rs56233078	G	A	0.49922	0.49922	0.97359	0.99706	961	3	46511969	0.322596	0.048909	4.22834e-11	0.000503242	0.102326
CCL4	rs55950019	T	A	0.49919	0.49919	0.97359	0.99694	961	3	46511644	0.322616	0.0489123	4.22986e-11	0.000503422	0.102363
CCL4	rs12638228	A	G	0.49939	0.49939	0.97359	0.99851	961	3	46516722	0.322126	0.0488776	4.3848e-11	0.000521863	0.106112
CCL4	rs1520483	C	T	0.49948	0.49948	0.97359	0.99518	961	3	46510209	0.322504	0.0489381	4.39737e-11	0.000523359	0.106416
CCL4	rs6762703	T	G	0.49943	0.49943	0.97359	0.99901	961	3	46518318	0.321946	0.0488657	4.44663e-11	0.000529222	0.107608
CCL4	rs11706090	A	T	0.49946	0.49946	0.97359	0.99933	961	3	46519345	0.32183	0.0488582	4.48703e-11	0.00053403	0.108586
CCL4	rs6763280	G	A	0.49912	0.49912	0.91933	0.99969	961	3	46521298	0.321605	0.0488421	4.56195e-11	0.000542946	0.110399
CCL4	rs2139634	G	T	0.49952	0.49952	0.97359	1	961	3	46521392	0.321599	0.0488421	4.56545e-11	0.000543363	0.110484
CCL4	rs34820891	A	G	0.61827	0.38173	1.8278	0.97851	961	3	46698059	-0.324894	0.0494256	4.91813e-11	0.000585338	0.119019
CCL4	rs4683259	T	C	0.6179	0.3821	1.9068	0.97848	961	3	46698538	-0.323691	0.0493653	5.48799e-11	0.000653161	0.132809
CCL4	rs12489007	C	A	0.50727	0.49273	0.8666	0.99847	961	3	46545408	0.322078	0.0491857	5.82324e-11	0.000693061	0.140922
CCL4	rs142726745	D	A	0.62682	0.37318	1.0147	0.97846	961	3	46696244	-0.327941	0.0501252	6.05207e-11	0.000720295	0.14646
CCL4	rs11710586	A	G	0.61798	0.38202	1.9895	0.9807	961	3	46693457	-0.322394	0.0492774	6.053e-11	0.000720405	0.146483
CCL4	rs1402151	T	C	0.50119	0.49881	1.0293	0.99922	961	3	46527930	0.319164	0.0488041	6.16385e-11	0.000733598	0.149165
CCL4	rs3934896	A	T	0.50657	0.49343	0.81518	0.99755	961	3	46527028	0.321897	0.0492237	6.17362e-11	0.000734762	0.149402
CCL4	rs142726745	D	D	0.43244	0.43244	1.302	0.97305	961	3	46696244	0.320123	0.0489918	6.39429e-11	0.000761025	0.154742
CCL4	rs12637386	G	T	0.50685	0.49315	0.81518	0.99821	961	3	46528199	0.321246	0.0491961	6.58101e-11	0.000783247	0.15926
CCL4	rs12496623	A	C	0.50187	0.49813	1.0293	0.99979	961	3	46541541	0.318828	0.0488371	6.64796e-11	0.000791216	0.160881
CCL4	rs12489117	C	T	0.50197	0.49803	1.0293	0.9994	961	3	46545831	0.318989	0.0488685	6.6875e-11	0.000795922	0.161838
CCL4	rs11719033	G	C	0.50726	0.49274	0.8666	0.99892	961	3	46529063	0.321049	0.0491857	6.69708e-11	0.000797062	0.162069
CCL4	rs10514713	C	A	0.50193	0.49807	1.0293	1	961	3	46543617	0.318759	0.0488385	6.71937e-11	0.000799715	0.162609
CCL4	rs2037391	G	A	0.5072	0.4928	0.8666	0.9989	961	3	46539523	0.32075	0.0491684	6.86837e-11	0.000817449	0.166215
CCL4	rs2280407	G	A	0.50739	0.49261	0.8666	0.99939	961	3	46539963	0.32075	0.0491684	6.86837e-11	0.000817449	0.166215
CCL4	rs11130093	A	T	0.50739	0.49261	0.8666	0.99939	961	3	46540612	0.320749	0.0491684	6.86978e-11	0.000817616	0.166249
CCL4	rs11130094	G	A	0.50739	0.49261	0.8666	0.9994	961	3	46541503	0.320746	0.0491684	6.87189e-11	0.000817867	0.1663
CCL4	rs883739	G	T	0.50719	0.49281	0.8666	0.99887	961	3	46538018	0.32075	0.0491694	6.8747e-11	0.000818201	0.166368
CCL4	rs28413725	C	T	0.5071	0.4929	0.86453	0.99889	961	3	46530685	0.320742	0.0491687	6.87821e-11	0.00081862	0.166453
CCL4	rs12496864	C	T	0.50715	0.49285	0.86453	0.99887	961	3	46535071	0.32074	0.0491688	6.88032e-11	0.000818871	0.166504
CCL4	rs12490169	C	T	0.50748	0.49252	0.8152	0.99859	961	3	46547400	0.321011	0.0492114	6.88666e-11	0.000819625	0.166657
CCL4	rs60986461	C	T	0.5075	0.4925	0.8152	0.99852	961	3	46548046	0.321018	0.0492156	6.9057e-11	0.000821891	0.167118
CCL4	rs4683219	C	A	0.54974	0.45026	0.45996	0.99425	961	3	46381407	-0.31976	0.0490454	7.04621e-11	0.000838614	0.170518
CCL4	rs34922937	D	T	0.62783	0.37217	1.0763	0.98384	961	3	46692270	-0.325273	0.0499901	7.67978e-11	0.000914019	0.185851
CCL4	rs377720004	G	A	0.50964	0.49036	0.86557	0.99083	961	3	46536344	0.320995	0.0493762	7.97879e-11	0.000949606	0.193087
CCL4	rs35238788	T	C	0.55004	0.44996	0.42039	0.99481	961	3	46386039	-0.317885	0.0490761	9.33171e-11	0.00111063	0.225827
CCL4	rs58413466	G	T	0.63164	0.36836	1.2108	0.98718	961	3	46689154	-0.322449	0.0498786	1.01513e-10	0.00120817	0.245661
CCL4	rs59048074	C	T	0.63164	0.36836	1.2108	0.98718	961	3	46689155	-0.322449	0.0498786	1.01513e-10	0.00120817	0.245661
CCL4	rs73062378	T	C	0.70492	0.29508	0.026596	0.91102	961	3	45822010	0.36713	0.0570115	1.19798e-10	0.00142579	0.289911
CCL4	rs34063921	A	G	0.631	0.369	1.2063	0.9824	961	3	46689922	-0.322081	0.0500189	1.20117e-10	0.00142959	0.290683
CCL4	rs34000414	G	A	0.63082	0.36918	1.2063	0.98198	961	3	46689958	-0.322033	0.0500175	1.20733e-10	0.00143692	0.292174
CCL4	rs184472503	C	T	0.936307	0.063693	0.21753	0.5227	961	3	46535405	0.894098	0.139111	1.29956e-10	0.00154669	0.314493
CCL4	rs877681	C	G	0.42279	0.42279	2.0456	0.96289	961	3	46702573	0.314094	0.0488919	1.32514e-10	0.00157713	0.320683
CCL4	rs11130102	G	C	0.63061	0.36939	1.1426	0.98288	961	3	46689567	-0.321284	0.0500223	1.33781e-10	0.00159221	0.323749
CCL4	rs877680	A	G	0.422	0.422	2.0401	0.96603	961	3	46702471	0.31431	0.0489667	1.3731e-10	0.00163421	0.33229
CCL4	rs1581325	T	C	0.63029	0.36971	1.2072	0.98127	961	3	46691866	-0.320688	0.0499663	1.37993e-10	0.00164234	0.333944
CCL4	rs6774048	C	G	0.44698	0.44698	1.9229	0.97691	961	3	46702202	0.310386	0.0483886	1.4133e-10	0.00168206	0.342018
CCL4	rs111638034	D	D	0.52928	0.47072	2.7365	0.92695	961	3	46672200	0.313466	0.0489068	1.46042e-10	0.00173814	0.353421
CCL4	rs6442010	A	T	0.44677	0.44677	2.0821	0.99129	961	3	46669500	0.306644	0.0478517	1.47242e-10	0.00175242	0.356326
CCL4	rs3796371	C	T	0.44673	0.44673	2.0821	0.99128	961	3	46667224	0.30664	0.0478536	1.47559e-10	0.00175619	0.357093
CCL4	rs11709936	C	G	0.44913	0.44913	2.1572	0.9991	961	3	46680483	0.303991	0.0475847	1.67618e-10	0.00199493	0.405635
CCL4	rs11709020	C	T	0.44922	0.44922	2.1572	0.99947	961	3	46680063	0.303893	0.0475786	1.68987e-10	0.00201122	0.408949
CCL4	rs4683271	A	G	0.61563	0.38437	1.9822	0.99241	961	3	46684823	-0.312059	0.0488752	1.7161e-10	0.00204244	0.415297
CCL4	rs11130100	T	A	0.44915	0.44915	2.1572	0.99919	961	3	46679198	0.303761	0.0475762	1.71698e-10	0.00204349	0.415509
CCL4	rs36089588	G	D	0.53754	0.46246	0.3801	0.99772	961	3	46284131	0.310288	0.0490468	2.5099e-10	0.00298719	0.607396
CCL4	rs9853223	G	A	0.53754	0.46246	0.3801	0.99771	961	3	46284093	0.310288	0.0490468	2.51003e-10	0.00298735	0.607427
CCL4	rs9842716	G	A	0.5374	0.4626	0.3801	0.99685	961	3	46282174	0.310291	0.0490786	2.57643e-10	0.00306637	0.623495
CCL4	rs13084656	C	G	0.53702	0.46298	0.3801	0.99516	961	3	46280194	0.310534	0.0491302	2.60494e-10	0.00310031	0.630396
CCL4	rs6793850	T	G	0.53666	0.46334	0.34335	0.9934	961	3	46278647	0.310764	0.0491795	2.6331e-10	0.00313382	0.63721
CCL4	rs12491236	C	T	0.61321	0.38679	1.9697	0.99323	961	3	46688481	-0.308589	0.0488901	2.75656e-10	0.00328076	0.667087
CCL4	rs12491294	G	T	0.61321	0.38679	1.9697	0.99323	961	3	46688498	-0.308589	0.0488901	2.75656e-10	0.00328076	0.667087
CCL4	rs10586359	D	A	0.48844	0.48844	0.37743	0.97367	961	3	46507403	0.31585	0.0500698	2.82326e-10	0.00336014	0.68323
CCL4	rs202056615	D	C	0.44965	0.44965	2.24	0.98493	961	3	46661988	0.303741	0.0482119	2.97417e-10	0.00353975	0.719749
CCL4	rs7373994	G	C	0.41029	0.41029	1.2	0.97533	961	3	46701114	0.309923	0.0492413	3.09489e-10	0.00368342	0.748962
CCL4	rs11719679	A	G	0.61266	0.38734	2.0527	0.99331	961	3	46687684	-0.306826	0.0488023	3.23389e-10	0.00384886	0.782602
CCL4	rs11130101	T	A	0.62796	0.37204	1.203	0.99194	961	3	46685895	-0.310416	0.049602	3.89639e-10	0.00463734	0.942927
CCL4	rs6442012	A	G	0.42681	0.42681	2.4578	0.993	961	3	46686346	0.298771	0.047888	4.40472e-10	0.00524234	1
CCL4	rs67177124	C	A	0.574	0.426	1.3092	0.90161	961	3	46695643	-0.317128	0.0508359	4.42462e-10	0.00526602	1
CCL4	rs4234464	A	G	0.42618	0.42618	2.5473	0.99667	961	3	46679675	0.297424	0.0477742	4.79691e-10	0.0057091	1
CCL4	rs1402148	C	T	0.42619	0.42619	2.5473	0.99673	961	3	46678295	0.297367	0.0477702	4.81735e-10	0.00573343	1
CCL4	rs1520488	C	T	0.42619	0.42619	2.5473	0.99675	961	3	46677459	0.297358	0.0477691	4.81834e-10	0.00573461	1
CCL4	rs1607737	G	C	0.42636	0.42636	2.4584	0.99484	961	3	46681846	0.29759	0.0478318	4.92162e-10	0.00585754	1
CCL4	rs4683256	T	G	0.42641	0.42641	2.4584	0.99461	961	3	46683617	0.297609	0.0478415	4.94842e-10	0.00588943	1
CCL4	rs6808214	T	C	0.42638	0.42638	2.4584	0.99471	961	3	46682746	0.297578	0.0478365	4.94868e-10	0.00588974	1
CCL4	rs950190	C	T	0.42641	0.42641	2.4584	0.99461	961	3	46683377	0.297588	0.047841	4.96035e-10	0.00590363	1
CCL4	rs9845998	G	A	0.42642	0.42642	2.4578	0.99457	961	3	46683710	0.297591	0.0478426	4.96493e-10	0.00590908	1
CCL4	rs7644072	C	G	0.42645	0.42645	2.4578	0.99446	961	3	46684560	0.297594	0.047847	4.98124e-10	0.00592849	1
CCL4	rs6442011	C	T	0.42648	0.42648	2.4578	0.9943	961	3	46685722	0.297608	0.0478534	4.99811e-10	0.00594857	1
CCL4	rs78580841	C	T	0.84452	0.15548	1.6149	0.9189	961	3	46986452	0.450738	0.072493	5.04571e-10	0.00600522	1
CCL4	rs11710264	T	C	0.45425	0.45425	2.4898	0.99014	961	3	46661579	0.297771	0.0479171	5.15546e-10	0.00613584	1
CCL4	rs74602881	C	D	0.45433	0.45433	2.4898	0.99026	961	3	46661818	0.297649	0.0479096	5.20776e-10	0.00619808	1
CCL4	rs11130098	G	A	0.45437	0.45437	2.4898	0.9903	961	3	46661926	0.297576	0.0479069	5.24632e-10	0.00624398	1
CCL4	rs140412658	D	T	0.45444	0.45444	2.4898	0.99038	961	3	46662121	0.29744	0.0479021	5.32131e-10	0.00633323	1
CCL4	rs12330414	T	C	0.45454	0.45454	2.4898	0.9905	961	3	46662428	0.297228	0.0478948	5.44041e-10	0.00647498	1
CCL4	rs2385858	T	C	0.45444	0.45444	2.4898	0.98808	961	3	46660436	0.297357	0.0479799	5.73584e-10	0.00682659	1
CCL4	rs7633770	G	A	0.49229	0.49229	2.8176	1	961	3	46688562	0.291595	0.0471612	6.29202e-10	0.00748853	1
CCL4	rs6804112	C	T	0.49237	0.49237	2.8176	0.99917	961	3	46686248	0.291304	0.0471754	6.61948e-10	0.00787827	1
CCL4	rs1520489	G	A	0.42478	0.42478	2.7384	1	961	3	46677519	0.293626	0.0475729	6.73722e-10	0.0080184	1
CCL4	rs3213480	G	A	0.45698	0.45698	1.0987	0.97078	961	3	46479830	-0.326803	0.0529721	6.85776e-10	0.00816185	1
CCL4	rs11714743	G	T	0.493	0.493	1.5971	0.99663	961	3	46549797	0.3013	0.0491358	8.67911e-10	0.0103296	1
CCL4	rs144701864	D	C	0.48764	0.48764	1.8135	0.99668	961	3	46549517	0.299419	0.0488442	8.78385e-10	0.0104542	1
CCL4	rs113877493	C	T	0.86304	0.13696	0.62654	0.9045	961	17	34812273	-0.444576	0.0726072	9.18122e-10	0.0109272	1
CCL4	rs2891885	G	T	0.39629	0.39629	2.0257	0.97724	961	3	46660344	0.301809	0.0494542	1.04225e-09	0.0124044	1
CCL4	rs4683267	G	A	0.38673	0.38673	0.93346	0.97624	961	3	46709661	0.301941	0.0497115	1.24864e-09	0.0148608	1
CCL4	rs376855108	D	T	0.50178	0.49822	0.022059	0.97726	961	3	46322585	0.304519	0.0502271	1.33734e-09	0.0159165	1
CCL4	rs11711100	C	T	0.46835	0.46835	2.2184	0.97449	961	3	46711807	0.292903	0.0488414	2.00956e-09	0.023917	1
CCL4	rs2385857	T	C	0.49878	0.49878	3.0064	0.98455	961	3	46660412	0.285434	0.047633	2.06836e-09	0.0246169	1
CCL4	rs12637421	T	C	0.50239	0.49761	2.3716	0.96742	961	3	46695074	0.285035	0.04815	3.22488e-09	0.0383813	1
CD30-L	rs7949566	G	A	0.60468	0.39532	0.61592	0.97081	319	11	126285301	0.505595	0.0815007	5.51988e-10	0.00656955	1
CD30-L	rs7944186	A	G	0.47596	0.47596	3.3751e-16	0.9622	319	11	126289368	0.530812	0.0857927	6.12625e-10	0.00729123	1
CD30-L	rs4570592	G	A	0.47551	0.47551	3.3751e-16	0.96435	319	11	126287785	0.528206	0.0856935	7.09771e-10	0.00844743	1
CD30-L	rs33972805	C	D	0.47539	0.47539	0	0.96445	319	11	126288872	0.527644	0.0856563	7.27375e-10	0.00865695	1
CD30-L	rs4502008	G	T	0.47557	0.47557	3.3751e-16	0.96436	319	11	126287754	0.527019	0.0856877	7.72569e-10	0.00919483	1
CD30-L	rs4935967	A	G	0.47543	0.47543	0	0.96443	319	11	126288956	0.526482	0.0856502	7.90151e-10	0.00940409	1
CD30-L	rs4937127	A	G	0.47527	0.47527	2.893e-16	0.96338	319	11	126290510	0.526114	0.0856512	8.12288e-10	0.00966755	1
CD30-L	rs2236653	C	T	0.60219	0.39781	0.43786	0.97324	319	11	126283785	0.502021	0.0817772	8.30988e-10	0.00989012	1
CD30-L	rs4935968	C	T	0.47653	0.47653	0	0.96116	319	11	126290950	0.522968	0.0856387	1.01732e-09	0.0121078	1
CD30-L	rs7116008	G	A	0.60435	0.39565	0.81348	0.97336	319	11	126282606	0.495734	0.0812803	1.06696e-09	0.0126985	1
CD30-L	rs2155311	G	A	0.49732	0.49732	0.30552	0.93426	319	11	126291475	0.520587	0.0855118	1.14403e-09	0.0136158	1
CD30-L	rs67537558	D	G	0.61338	0.38662	0.44478	0.97454	319	11	126281047	0.495966	0.0818573	1.37039e-09	0.0163099	1
CD30-L	rs948055	G	C	0.46678	0.46678	0.022133	0.95166	319	11	126292289	0.508062	0.0857012	3.06093e-09	0.0364301	1
CD30-L	rs7927916	C	T	0.46683	0.46683	0.022133	0.95185	319	11	126292262	0.50698	0.0856891	3.28843e-09	0.0391377	1
CD30-L	rs4937128	A	G	0.46672	0.46672	0.022133	0.95029	319	11	126292596	0.505865	0.0857113	3.59196e-09	0.0427502	1
CD30-L	rs4312076	C	T	0.46674	0.46674	0.069709	0.94591	319	11	126292961	0.505891	0.0860714	4.16339e-09	0.0495511	1
CD40	rs4810485	T	G	0.25651	0.25651	0.059984	1	961	20	44747947	0.496525	0.0556693	4.69699e-19	5.59019e-12	1.13667e-09
CD40	rs1883832	T	C	0.25655	0.25655	0.059984	0.99968	961	20	44746982	0.4961	0.055702	5.27501e-19	6.27813e-12	1.27655e-09
CD40	rs6032660	G	A	0.257	0.257	0.060059	0.9994	961	20	44730245	0.495823	0.0557358	5.79166e-19	6.89302e-12	1.40158e-09
CD40	rs2024568	T	C	0.257	0.257	0.060059	0.99958	961	20	44732089	0.495662	0.0557268	5.86838e-19	6.98433e-12	1.42015e-09
CD40	rs6032662	C	T	0.257	0.257	0.060059	0.99975	961	20	44734310	0.495477	0.0557181	5.97146e-19	7.10701e-12	1.44509e-09
CD40	rs6032663	T	G	0.257	0.257	0.060059	0.99979	961	20	44735263	0.495457	0.0557166	5.9772e-19	7.11385e-12	1.44648e-09
CD40	rs367701385	D	T	0.257	0.257	0.060059	0.99984	961	20	44736371	0.49541	0.055714	6.00115e-19	7.14235e-12	1.45228e-09
CD40	rs6032664	A	T	0.25699	0.25699	0.060059	0.99996	961	20	44739419	0.49532	0.0557086	6.04169e-19	7.1906e-12	1.46209e-09
CD40	rs6074022	C	T	0.25699	0.25699	0.060059	1	961	20	44740196	0.495297	0.0557071	6.05179e-19	7.20262e-12	1.46453e-09
CD40	rs1569723	C	A	0.25699	0.25699	0.060059	1	961	20	44742064	0.495297	0.0557071	6.05179e-19	7.20262e-12	1.46453e-09
CD40	rs4578918	T	C	0.26229	0.26229	0.16228	0.99713	961	20	44721656	0.488983	0.0552187	8.33889e-19	9.92464e-12	2.01801e-09
CD40	rs13037326	C	T	0.7367	0.2633	0.12564	0.99967	961	20	44692598	-0.487874	0.0551782	9.41948e-19	1.12107e-11	2.27951e-09
CD40	rs9074	G	A	0.73671	0.26329	0.12564	0.99965	961	20	44688665	-0.487788	0.0551774	9.54042e-19	1.13547e-11	2.30878e-09
CD40	rs2425752	T	C	0.26325	0.26325	0.12564	0.9999	961	20	44702120	0.487606	0.055172	9.75037e-19	1.16045e-11	2.35959e-09
CD40	rs6065926	A	G	0.2548	0.2548	0	0.99848	961	20	44735854	0.492288	0.0557463	1.03873e-18	1.23626e-11	2.51373e-09
CD40	rs6131010	A	G	0.26358	0.26358	0.12519	0.99853	961	20	44724305	0.487561	0.0552246	1.05902e-18	1.2604e-11	2.56282e-09
CD40	rs4239702	T	C	0.26237	0.26237	0.12578	0.99556	961	20	44749251	0.482792	0.0554866	3.28789e-18	3.91313e-11	7.9567e-09
CD40	rs12624433	G	A	0.74522	0.25478	0.43308	0.99141	961	20	44680853	-0.47458	0.0556335	1.45748e-17	1.73464e-10	3.52711e-08
CD40	rs3746522	C	T	0.76314	0.23686	0.52007	0.97336	961	20	44680412	-0.477078	0.0573825	9.25337e-17	1.1013e-09	2.23931e-07
CD40	rs35042892	D	D	0.42876	0.42876	0.55033	0.99021	961	20	44771226	0.377297	0.0503367	6.60636e-14	7.86265e-07	0.000159874
CD40	rs56274410	G	D	0.50248	0.49752	0.069398	0.95446	961	20	44740258	0.365094	0.0494081	1.47548e-13	1.75606e-06	0.000357066
CD40	rs11481038	C	D	0.44433	0.44433	0.09617	0.98019	961	20	44735399	0.348071	0.0490061	1.22427e-12	1.45708e-05	0.00296273
CD40	rs5841619	D	A	0.45027	0.45027	0.095846	0.99747	961	20	44732707	0.339005	0.0483604	2.38379e-12	2.8371e-05	0.00576877
CD40	rs74174997	G	T	0.84386	0.15614	0	0.99154	961	20	44721385	-0.4624	0.0669775	5.06232e-12	6.02499e-05	0.0122508
CD40	rs199748058	D	T	0.84402	0.15598	0.089003	0.984	961	20	44745987	-0.460613	0.0674391	8.48756e-12	0.000101016	0.0205399
CD40	rs35352054	D	A	0.8163	0.1837	0.077507	0.96911	961	20	44763932	-0.425621	0.0629681	1.38641e-11	0.000165006	0.0335512
CD40	rs6074021	C	G	0.54174	0.45826	0.54019	0.9994	961	20	44736796	0.325652	0.0482547	1.49271e-11	0.000177657	0.0361236
CD40	rs4810486	A	G	0.81862	0.18138	0.27514	0.99915	961	20	44766403	-0.417338	0.0619227	1.58751e-11	0.00018894	0.0384177
CD40	rs4813001	G	C	0.81871	0.18129	0.27514	1	961	20	44762857	-0.415312	0.0618979	1.95132e-11	0.000232239	0.0472219
CD40	rs4813002	C	T	0.81871	0.18129	0.27514	1	961	20	44763187	-0.415312	0.0618979	1.95132e-11	0.000232239	0.0472219
CD40	rs4813003	C	T	0.81871	0.18129	0.27514	1	961	20	44763284	-0.415312	0.0618979	1.95132e-11	0.000232239	0.0472219
CD40	rs2143698	G	A	0.84713	0.15287	0.091407	0.98247	961	20	44759161	-0.451594	0.0673864	2.06196e-11	0.000245407	0.0498995
CD40	rs13041203	T	C	0.84102	0.15898	0.19114	0.9856	961	20	44778778	-0.442887	0.0661128	2.09904e-11	0.00024982	0.0507968
CD40	rs13038523	A	G	0.85414	0.14586	4.8216e-17	0.98275	961	20	44724340	-0.459882	0.0688228	2.35525e-11	0.000280314	0.0569971
CD40	rs6074012	T	C	0.46149	0.46149	0.87389	0.99963	961	20	44700166	0.32467	0.0486911	2.59382e-11	0.000308707	0.0627705
CD40	rs16991114	A	G	0.84379	0.15621	0.14063	0.99947	961	20	44767100	-0.439246	0.0660374	2.90173e-11	0.000345353	0.0702219
CD40	rs74174999	C	A	0.84375	0.15625	0.14063	0.99845	961	20	44773849	-0.439187	0.06607	2.98503e-11	0.000355267	0.0722376
CD40	rs34034261	T	C	0.84287	0.15713	0.13936	0.99703	961	20	44771542	-0.438572	0.0660225	3.07841e-11	0.000366381	0.0744975
CD40	rs3765456	G	A	0.84282	0.15718	0.13936	0.99998	961	20	44756891	-0.437866	0.0659406	3.13043e-11	0.000372572	0.0757564
CD40	rs59107152	D	A	0.84282	0.15718	0.13936	0.99997	961	20	44761538	-0.437867	0.0659416	3.13219e-11	0.000372782	0.0757989
CD40	rs35296663	T	C	0.84282	0.15718	0.13936	0.99997	961	20	44762075	-0.437867	0.0659416	3.13219e-11	0.000372782	0.0757989
CD40	rs57147349	C	T	0.84282	0.15718	0.13936	0.99997	961	20	44762385	-0.437867	0.0659416	3.13219e-11	0.000372782	0.0757989
CD40	rs2143699	G	A	0.84282	0.15718	0.13936	0.99996	961	20	44759166	-0.437866	0.0659423	3.13411e-11	0.00037301	0.0758454
CD40	rs1883835	A	G	0.84273	0.15727	0.13936	0.99821	961	20	44773987	-0.437872	0.0659942	3.24474e-11	0.000386177	0.0785226
CD40	rs1883834	A	C	0.8427	0.1573	0.13936	0.99751	961	20	44773838	-0.437779	0.0659951	3.27823e-11	0.000390163	0.0793331
CD40	rs2064405	G	T	0.84366	0.15634	0.14063	0.99639	961	20	44777505	-0.437595	0.0661994	3.83633e-11	0.000456586	0.0928393
CD40	rs66815221	A	G	0.8418	0.1582	0.088629	0.99392	961	20	44753427	-0.436353	0.0660385	3.90716e-11	0.000465015	0.0945532
CD40	rs73622651	C	T	0.8418	0.1582	0.088629	0.99392	961	20	44753508	-0.436353	0.0660385	3.90716e-11	0.000465015	0.0945532
CD40	rs3746821	G	T	0.84181	0.15819	0.088629	0.99403	961	20	44755111	-0.436267	0.0660363	3.93581e-11	0.000468426	0.0952466
CD40	rs13036554	A	G	0.84273	0.15727	0.13936	0.99222	961	20	44778412	-0.435055	0.0662393	5.10222e-11	0.000607248	0.123474
CD40	rs2297197	C	G	0.67906	0.32094	0.11024	0.95728	961	20	44673546	-0.346098	0.0531018	7.14306e-11	0.000850141	0.172862
CD40	rs35922919	G	A	0.85283	0.14717	0.41397	0.98455	961	20	44782161	-0.436276	0.0679253	1.33712e-10	0.00159139	0.323584
CD40	rs12624690	G	T	0.85022	0.14978	0.14611	0.99867	961	20	44769249	-0.428827	0.0673577	1.93511e-10	0.0023031	0.468297
CD40	rs35377099	T	C	0.85022	0.14978	0.20324	0.99791	961	20	44770601	-0.428791	0.0673612	1.94604e-10	0.0023161	0.470941
CD40	rs59271061	C	D	0.85018	0.14982	0.20324	0.99743	961	20	44771520	-0.428635	0.0673558	1.96908e-10	0.00234353	0.476518
CD40	rs12625346	C	T	0.85008	0.14992	0.14611	0.99971	961	20	44766620	-0.428021	0.0672921	2.00909e-10	0.00239114	0.486199
CD40	rs6032678	C	T	0.54204	0.45796	1.0379	0.98147	961	20	44777295	0.298007	0.0482568	6.59781e-10	0.00785247	1
CD40	rs11470695	D	D	0.49033	0.49033	1.1453	0.96694	961	20	44729908	0.299683	0.0488104	8.2657e-10	0.00983753	1
CD40	rs13045771	G	A	0.85964	0.14036	0.43576	0.9895	961	20	44780406	-0.424232	0.0692225	8.86938e-10	0.010556	1
CD40	rs67108883	D	D	0.67584	0.32416	0.40341	0.90698	961	20	44733881	0.326138	0.0539807	1.52447e-09	0.0181437	1
CD40	rs1883833	G	A	0.64079	0.35921	0.46226	1	961	20	44765458	0.297807	0.0498392	2.29586e-09	0.0273245	1
CHI3L1	rs2153101	A	T	0.28435	0.28435	0.18927	0.98116	959	1	203168474	0.748832	0.0556585	2.91529e-41	3.46967e-34	7.05499e-32
CHI3L1	rs2486065	A	G	0.28321	0.28321	0.18921	0.99078	959	1	203167871	0.744835	0.055419	3.52189e-41	4.19162e-34	8.52297e-32
CHI3L1	rs10920579	A	G	0.28329	0.28329	0.18921	0.99288	959	1	203158972	0.743731	0.0553417	3.5772e-41	4.25746e-34	8.65684e-32
CHI3L1	rs946262	T	C	0.28325	0.28325	0.18921	0.99264	959	1	203158229	0.743832	0.0553544	3.63888e-41	4.33086e-34	8.80608e-32
CHI3L1	rs4950929	G	T	0.2833	0.2833	0.18921	0.99258	959	1	203160126	0.743697	0.0553503	3.71093e-41	4.41661e-34	8.98044e-32
CHI3L1	rs2494277	T	C	0.28334	0.28334	0.18921	0.99129	959	1	203168092	0.744195	0.0553879	3.7184e-41	4.4255e-34	8.99852e-32
CHI3L1	rs7541061	A	C	0.28331	0.28331	0.18921	0.99196	959	1	203163367	0.743756	0.055366	3.84965e-41	4.58171e-34	9.31615e-32
CHI3L1	rs7518666	C	T	0.28332	0.28332	0.18921	0.99193	959	1	203163590	0.743765	0.0553666	3.84965e-41	4.58171e-34	9.31615e-32
CHI3L1	rs4950931	G	A	0.28332	0.28332	0.18921	0.99189	959	1	203164075	0.743763	0.0553681	3.871e-41	4.60712e-34	9.36781e-32
CHI3L1	rs4950882	A	G	0.28332	0.28332	0.18921	0.99181	959	1	203164848	0.743784	0.0553706	3.88269e-41	4.62104e-34	9.39611e-32
CHI3L1	rs7556099	C	G	0.28334	0.28334	0.18921	0.99173	959	1	203166198	0.743812	0.0553735	3.89246e-41	4.63267e-34	9.41976e-32
CHI3L1	rs10399931	T	C	0.326	0.326	0.35988	0.97117	959	1	203156080	0.71979	0.0536439	4.74754e-41	5.65034e-34	1.1489e-31
CHI3L1	rs5780152	A	D	0.28425	0.28425	0.15301	0.98949	959	1	203163124	0.741113	0.0553926	7.99231e-41	9.51216e-34	1.93414e-31
CHI3L1	rs4950928	G	C	0.28835	0.28835	0.18671	0.9717	959	1	203155882	0.743503	0.0557964	1.6502e-40	1.964e-33	3.99348e-31
CHI3L1	1:203159465	A	D	0.32987	0.32987	0.024999	0.91089	959	1	203159465	0.710064	0.0558377	4.7844e-37	5.69422e-30	1.15782e-27
CHI3L1	rs139509742	T	D	0.26552	0.26552	0	0.98856	959	1	203163803	0.713895	0.0561396	4.79404e-37	5.70569e-30	1.16016e-27
CHI3L1	rs946263	G	A	0.26117	0.26117	0.059399	0.994	959	1	203165381	0.697815	0.0562666	2.55087e-35	3.03595e-28	6.17311e-26
CHI3L1	rs201945747	D	C	0.26118	0.26118	0.059399	0.99396	959	1	203165167	0.697812	0.0562676	2.55859e-35	3.04513e-28	6.19178e-26
CHI3L1	rs946261	C	T	0.41032	0.41032	0.2486	1	959	1	203157873	0.566902	0.0500425	9.49059e-30	1.12954e-22	2.29672e-20
CHI3L1	rs2095793	G	C	0.4053	0.4053	0.28396	0.98845	959	1	203162883	0.566391	0.0504983	3.40259e-29	4.04964e-22	8.23426e-20
CHI3L1	rs2095792	A	G	0.40523	0.40523	0.25006	0.98835	959	1	203162401	0.566105	0.0505182	3.8111e-29	4.53583e-22	9.22286e-20
CHI3L1	rs6698204	G	A	0.40923	0.40923	0.35566	0.98012	959	1	203159183	0.561307	0.0506632	1.58334e-28	1.88443e-21	3.83169e-19
CHI3L1	rs10800904	C	T	0.40922	0.40922	0.35566	0.97936	959	1	203159953	0.561105	0.0506818	1.73196e-28	2.06131e-21	4.19133e-19
CHI3L1	rs111467700	C	T	0.79878	0.20122	0.47678	0.89289	959	1	203181560	-0.704599	0.0638328	2.49973e-28	2.97509e-21	6.04935e-19
CHI3L1	rs1538372	A	G	0.37009	0.37009	0.074844	0.95881	959	1	203154532	0.517774	0.0521082	2.88728e-23	3.43633e-16	6.98722e-14
CHI3L1	rs2297839	C	T	0.68358	0.31642	0.11111	0.98864	959	1	203152184	-0.511077	0.0530913	6.18674e-22	7.36323e-15	1.49719e-12
CHI3L1	rs4950881	G	A	0.30547	0.30547	0.33297	0.97075	959	1	203155055	0.509802	0.0537536	2.44626e-21	2.91145e-14	5.91995e-12
CHI3L1	rs2486064	T	C	0.44751	0.44751	0.34582	0.95325	959	1	203168764	0.47833	0.0522149	5.15103e-20	6.13056e-13	1.24655e-10
CHI3L1	rs67363351	D	C	0.42494	0.42494	0.18249	0.86017	959	1	203156429	0.453632	0.0523653	4.60177e-18	5.47685e-11	1.11363e-08
CHI3L1	rs10920578	C	T	0.44637	0.44637	0.15109	0.969	959	1	203154094	0.414776	0.0505532	2.3105e-16	2.74988e-09	5.59142e-07
CHI3L1	rs12128727	C	T	0.44571	0.44571	0.15112	0.98674	959	1	203153555	0.409575	0.0502437	3.58646e-16	4.26847e-09	8.67923e-07
CHI3L1	rs2071579	C	G	0.44497	0.44497	0.12314	0.98756	959	1	203153634	0.408515	0.0502621	4.37536e-16	5.2074e-09	1.05884e-06
CHI3L1	rs946259	C	T	0.4441	0.4441	0.12319	0.99608	959	1	203152177	0.404607	0.0501204	6.87634e-16	8.18397e-09	1.66407e-06
CHI3L1	rs880633	T	C	0.44359	0.44359	0.15108	1	959	1	203152801	0.403309	0.0500735	7.99085e-16	9.51042e-09	1.93379e-06
CHI3L1	rs35405821	C	G	0.44163	0.44163	0.02237	0.98817	959	1	203150899	0.406087	0.0504419	8.24e-16	9.80695e-09	1.99408e-06
CHI3L1	rs12141494	G	A	0.44461	0.44461	0.15133	0.99612	959	1	203151425	0.402005	0.0500896	1.00936e-15	1.20131e-08	2.44266e-06
CHI3L1	rs55700740	G	T	0.44215	0.44215	0.045853	0.98817	959	1	203150831	0.403284	0.0503777	1.19256e-15	1.41934e-08	2.886e-06
CHI3L1	rs113951960	G	D	0.73671	0.26329	0.091265	0.91131	959	1	203074458	-0.454297	0.0570269	1.63416e-15	1.94491e-08	3.95466e-06
CHI3L1	rs903357	G	A	0.43979	0.43979	0.12325	0.98025	959	1	203147610	0.400268	0.0505724	2.47734e-15	2.94844e-08	5.99516e-06
CHI3L1	rs884209	G	A	0.44028	0.44028	0.096287	0.97554	959	1	203147289	0.401285	0.0507088	2.50237e-15	2.97823e-08	6.05573e-06
CHI3L1	rs10920565	A	G	0.33332	0.33332	0.27634	0.95153	959	1	203077799	0.393502	0.0537236	2.39681e-13	2.8526e-06	0.000580029
CHI3L1	rs2131946	C	T	0.33443	0.33443	0.2037	0.95188	959	1	203075417	0.390386	0.0534352	2.7568e-13	3.28104e-06	0.000667145
CHI3L1	rs3079461	D	C	0.34553	0.34553	0.614	0.94054	959	1	203084158	0.380405	0.0537739	1.50352e-12	1.78944e-05	0.00363852
CHI3L1	rs148499847	D	C	0.34954	0.34954	0.47022	0.93323	959	1	203084808	0.379466	0.053775	1.70687e-12	2.03145e-05	0.00413063
CHI3L1	rs12411260	A	T	0.69772	0.30228	0.11453	0.98872	959	1	203078793	-0.372961	0.0535618	3.32689e-12	3.95954e-05	0.00805108
CHI3L1	rs10800899	G	A	0.69789	0.30211	0.14677	0.98925	959	1	203081125	-0.373113	0.053599	3.37405e-12	4.01567e-05	0.00816519
CHI3L1	rs3079442	G	D	0.69501	0.30499	0.11375	0.99899	959	1	203073464	-0.369753	0.0532776	3.9176e-12	4.66259e-05	0.0094806
CHI3L1	rs1494488	A	G	0.69462	0.30538	0.11375	0.99947	959	1	203079575	-0.368918	0.0532023	4.08387e-12	4.86047e-05	0.00988296
CHI3L1	rs9660662	T	C	0.69479	0.30521	0.11375	1	959	1	203068720	-0.369056	0.0532386	4.14599e-12	4.9344e-05	0.0100333
CHI3L1	rs1494487	G	A	0.69479	0.30521	0.11375	1	959	1	203079715	-0.369056	0.0532386	4.14599e-12	4.9344e-05	0.0100333
CHI3L1	rs11590405	T	C	0.69479	0.30521	0.11375	1	959	1	203080264	-0.369056	0.0532386	4.14599e-12	4.9344e-05	0.0100333
CHI3L1	rs11582098	C	T	0.69479	0.30521	0.11375	1	959	1	203082811	-0.369056	0.0532386	4.14599e-12	4.9344e-05	0.0100333
CHI3L1	rs1494490	G	C	0.69479	0.30521	0.11375	0.99997	959	1	203074630	-0.369044	0.0532391	4.15424e-12	4.94423e-05	0.0100533
CHI3L1	rs17510253	G	A	0.69837	0.30163	0.1145	0.9862	959	1	203083151	-0.371873	0.0536911	4.32416e-12	5.14645e-05	0.0104645
CHI3L1	rs6702345	G	A	0.69481	0.30519	0.2154	0.99496	959	1	203065729	-0.371681	0.0536675	4.34029e-12	5.16565e-05	0.0105035
CHI3L1	rs10920564	T	C	0.69371	0.30629	0.11339	0.99489	959	1	203064086	-0.36883	0.0533926	4.91901e-12	5.85443e-05	0.011904
CHI3L1	rs6677740	A	C	0.69366	0.30634	0.11339	0.99577	959	1	203065556	-0.36861	0.0533642	4.93434e-12	5.87267e-05	0.0119411
CHI3L1	rs140791468	A	D	0.69607	0.30393	0.14618	0.98212	959	1	203062754	-0.369097	0.0537046	6.29853e-12	7.49628e-05	0.0152424
CHI3L1	rs2886116	T	G	0.69668	0.30332	0.18079	0.9806	959	1	203060608	-0.370909	0.0539725	6.323e-12	7.5254e-05	0.0153017
CHI3L1	rs34713977	C	A	0.69306	0.30694	0.11339	0.99156	959	1	203063156	-0.366556	0.0534005	6.68254e-12	7.95331e-05	0.0161717
CHI3L1	rs1038984	G	A	0.69348	0.30652	0.11339	0.97635	959	1	203058842	-0.369274	0.0537982	6.69346e-12	7.96631e-05	0.0161982
CHI3L1	rs10920563	G	A	0.69291	0.30709	0.11341	0.99125	959	1	203062966	-0.36585	0.053388	7.24874e-12	8.62718e-05	0.0175419
CHI3L1	rs2364571	C	G	0.69371	0.30629	0.17963	0.99073	959	1	203060544	-0.367351	0.0536333	7.42088e-12	8.83206e-05	0.0179585
CHI3L1	rs12047618	G	T	0.70043	0.29957	0.08391	0.97552	959	1	203084008	-0.369321	0.054073	8.4893e-12	0.000101037	0.0205441
CHI3L1	rs58592594	C	T	0.69443	0.30557	0	0.97101	959	1	203058476	-0.365198	0.0536199	9.70078e-12	0.000115455	0.0234759
CHI3L1	rs6664108	T	C	0.31911	0.31911	0.24605	0.94674	959	1	203059728	0.370519	0.054531	1.0858e-11	0.000129227	0.0262763
CHI3L1	rs10920567	G	C	0.70226	0.29774	0.084126	0.96766	959	1	203085215	-0.362923	0.0543306	2.39089e-11	0.000284555	0.0578595
CHI3L1	rs4950877	A	G	0.42017	0.42017	0.15341	0.8807	959	1	203055101	0.348319	0.0525448	3.37976e-11	0.000402246	0.0817901
CHI3L1	rs17511046	C	T	0.89091	0.10909	0.1242	0.89569	959	1	203110045	-0.531071	0.0817206	8.10585e-11	0.000964729	0.196162
CHI3L1	rs2014975	T	C	0.70034	0.29966	0	0.97232	959	1	203086539	-0.349598	0.0540673	1.00644e-10	0.00119783	0.243559
CHI3L1	rs2486958	A	C	0.57539	0.42461	0.046257	0.96392	959	1	203188692	0.336737	0.0524457	1.35669e-10	0.00161468	0.328319
CHI3L1	rs1002485	T	C	0.57528	0.42472	0.0712	0.9658	959	1	203189488	0.332235	0.0523591	2.21973e-10	0.00264185	0.537175
CHI3L1	rs1556854	T	C	0.57504	0.42496	0.071202	0.9674	959	1	203189552	0.33127	0.0523074	2.40241e-10	0.00285926	0.581384
CHI3L1	rs2486963	A	G	0.57449	0.42551	0.097239	0.97485	959	1	203194008	0.328548	0.0520878	2.83413e-10	0.00337307	0.685858
CHI3L1	rs10800900	T	C	0.7175	0.2825	0.15364	0.96337	959	1	203081290	-0.351542	0.0559033	3.2075e-10	0.00381745	0.776216
CHI3L1	rs2486962	G	A	0.57608	0.42392	0.097227	0.97371	959	1	203191920	0.325832	0.0520451	3.8358e-10	0.00456523	0.928264
CHI3L1	rs2486069	C	T	0.57576	0.42424	0.097337	0.97455	959	1	203193736	0.325181	0.0520546	4.18627e-10	0.00498235	1
CHI3L1	1:203057209	C	D	0.16857	0.16857	0.13136	0.7813	959	1	203057209	0.456972	0.0731917	4.27907e-10	0.00509279	1
CHI3L1	rs2201395	T	C	0.33259	0.33259	0.20422	0.92723	959	1	203088775	0.339036	0.054666	5.57702e-10	0.00663756	1
CHI3L1	rs1417150	T	C	0.58072	0.41928	0.097618	0.95967	959	1	203196757	0.323354	0.05259	7.81771e-10	0.00930436	1
CHI3L1	rs1417149	T	C	0.6047	0.3953	0.072896	0.94974	959	1	203184888	0.31964	0.0529895	1.61795e-09	0.0192563	1
CHI3L1	rs722915	C	T	0.69602	0.30398	0.21634	0.96704	959	1	203087657	-0.329425	0.0546803	1.69564e-09	0.0201808	1
CHI3L1	rs6427990	G	T	0.69701	0.30299	0.18079	0.96786	959	1	203088382	-0.323312	0.0546689	3.3388e-09	0.0397372	1
CXCL10	rs11548618	G	A	0.965284	0.034716	0.45349	1	953	4	76943947	1.82167	0.142545	2.13182e-37	2.53721e-30	5.159e-28
CXCL10	4:76854883	G	A	0.974476	0.025524	0.85228	0.99524	953	4	76854883	1.9078	0.169834	2.79691e-29	3.32878e-22	6.76853e-20
CXCL10	4:76910075	C	T	0.974516	0.025484	0.85228	0.99678	953	4	76910075	1.90782	0.169842	2.81104e-29	3.3456e-22	6.80272e-20
CXCL10	4:76951772	C	T	0.974446	0.025554	0.85228	1	953	4	76951772	1.89822	0.169215	3.33301e-29	3.96683e-22	8.06589e-20
CXCL10	rs76515785	G	C	0.973939	0.026061	0.82553	0.98186	953	4	76496042	1.88782	0.168783	4.83447e-29	5.75381e-22	1.16994e-19
CXCL10	4:76488962	T	C	0.97385	0.02615	0.82553	0.9796	953	4	76488962	1.87738	0.167868	4.9007e-29	5.83263e-22	1.18597e-19
CXCL10	rs7678416	T	C	0.973645	0.026355	0.82553	0.97231	953	4	76402365	1.87246	0.167678	5.91714e-29	7.04236e-22	1.43195e-19
CXCL10	rs183109772	G	T	0.972272	0.027728	1.4141	0.96221	953	4	76356600	1.78156	0.161238	2.21157e-28	2.63213e-21	5.352e-19
CXCL10	4:76562717	T	C	0.973326	0.026674	0.79954	0.97024	953	4	76562717	1.84948	0.167712	2.80841e-28	3.34246e-21	6.79634e-19
CXCL10	rs187207739	T	C	0.973326	0.026674	0.79954	0.97024	953	4	76563417	1.84948	0.167712	2.80841e-28	3.34246e-21	6.79634e-19
CXCL10	4:76111954	G	A	0.974217	0.025783	0.85228	0.97491	953	4	76111954	1.82576	0.165664	3.03203e-28	3.60861e-21	7.33751e-19
CXCL10	rs142771187	C	T	0.978387	0.021613	1.0969	0.85137	953	4	75989927	2.11235	0.193636	1.04571e-27	1.24457e-20	2.53062e-18
CXCL10	rs142245308	A	G	0.975846	0.024154	0.96667	0.92787	953	4	76034606	1.90424	0.174922	1.34077e-27	1.59573e-20	3.24465e-18
CXCL10	rs117724978	G	A	0.9759	0.0241	0.93733	0.99951	953	4	77178236	1.88114	0.173405	2.03232e-27	2.41879e-20	4.91821e-18
CXCL10	rs78134132	C	T	0.975914	0.024086	0.93733	0.99863	953	4	77357129	1.88226	0.173509	2.03437e-27	2.42123e-20	4.92317e-18
CXCL10	4:77360841	G	A	0.97652	0.02348	0.96737	0.99438	953	4	77360841	1.89739	0.175966	4.15637e-27	4.94676e-20	1.00584e-17
CXCL10	4:77214033	T	G	0.976502	0.023498	0.96737	0.99501	953	4	77214033	1.89599	0.175848	4.18793e-27	4.98432e-20	1.01348e-17
CXCL10	4:76152844	D	A	0.972266	0.027734	1.3747	0.91852	953	4	76152844	1.76688	0.164073	4.82784e-27	5.74592e-20	1.16834e-17
CXCL10	4:77479640	G	T	0.980805	0.019195	0.49694	0.84416	953	4	77479640	2.20452	0.206729	1.50299e-26	1.7888e-19	3.63724e-17
CXCL10	rs75546790	A	C	0.972202	0.027798	1.3747	0.966	953	4	76118064	1.6708	0.1572	2.19618e-26	2.61381e-19	5.31475e-17
CXCL10	rs191268989	A	G	0.974171	0.025829	1.5387	0.94531	953	4	76041640	1.74872	0.166608	9.00282e-26	1.07148e-18	2.17868e-16
CXCL10	rs116602900	C	T	0.974166	0.025834	1.5387	0.94562	953	4	76042698	1.74824	0.166563	9.01646e-26	1.07311e-18	2.18198e-16
CXCL10	rs149293230	G	A	0.974358	0.025642	1.5825	0.94855	953	4	76036677	1.74968	0.166765	9.40674e-26	1.11956e-18	2.27643e-16
CXCL10	rs77654365	A	G	0.974348	0.025652	1.5398	0.93071	953	4	76012520	1.76385	0.168534	1.24023e-25	1.47607e-18	3.00134e-16
CXCL10	rs115838474	A	G	0.975398	0.024602	1.6285	0.88771	953	4	75992260	1.83453	0.176234	2.24136e-25	2.66758e-18	5.42409e-16
CXCL10	rs143048919	C	A	0.970685	0.029315	1.2622	0.98477	953	4	76244432	1.50199	0.152462	6.74826e-23	8.03153e-16	1.63308e-13
CXCL10	rs200692308	D	A	0.970423	0.029577	1.2622	0.99589	953	4	76239387	1.44615	0.149727	4.51988e-22	5.3794e-15	1.09381e-12
CXCL10	rs141610953	A	C	0.968281	0.031719	1.0927	0.93328	953	4	77376223	1.41027	0.151588	1.36207e-20	1.62109e-13	3.29622e-11
CXCL10	4:78494075	C	D	0.98458	0.01542	0	0.95352	953	4	78494075	1.92277	0.210999	8.03528e-20	9.56329e-13	1.94454e-10
CXCL10	rs13149410	T	C	0.962947	0.037053	0.76315	0.85671	953	4	77174072	1.34365	0.147626	8.88722e-20	1.05772e-12	2.15071e-10
CXCL10	rs115587484	A	G	0.976759	0.023241	0	0.92742	953	4	78393956	1.46637	0.171189	1.07335e-17	1.27746e-10	2.59751e-08
CXCL10	rs116808538	A	G	0.97293	0.02707	1.4546	0.77771	953	4	75204939	1.45945	0.1715	1.74083e-17	2.07188e-10	4.21281e-08
CXCL10	rs150244947	G	A	0.991948	0.0080521	4.8216e-17	0.5598	953	4	78446649	3.11421	0.368181	2.71185e-17	3.22755e-10	6.56268e-08
CXCL10	4:78375601	C	G	0.991984	0.0080159	4.8216e-17	0.55976	953	4	78375601	3.11548	0.368969	3.07318e-17	3.65759e-10	7.4371e-08
CXCL10	rs149648698	T	G	0.975777	0.024223	4.8216e-17	0.92436	953	4	78485758	1.42076	0.168473	3.3635e-17	4.00311e-10	8.13966e-08
CXCL10	rs187526991	A	G	0.978843	0.021157	1.1318	0.6185	953	4	75214960	1.81382	0.215272	3.58513e-17	4.26689e-10	8.67601e-08
CXCL10	rs145863060	C	T	0.95753	0.04247	0.37638	0.93644	953	4	76373720	1.06472	0.129038	1.5678e-16	1.86594e-09	3.79408e-07
CXCL10	rs114000122	G	A	0.978916	0.021084	1.1318	0.58459	953	4	75189719	1.818	0.220906	1.87575e-16	2.23244e-09	4.53931e-07
CXCL10	rs74974099	T	G	0.987449	0.012551	0	0.99884	953	4	78654635	1.89296	0.231151	2.62808e-16	3.12784e-09	6.35995e-07
CXCL10	rs142688505	C	T	0.987464	0.012536	0	1	953	4	78799834	1.89054	0.231157	2.87204e-16	3.4182e-09	6.95034e-07
CXCL10	4:75765225	A	C	0.989719	0.010281	0	0.66644	953	4	75765225	2.49234	0.304846	2.94074e-16	3.49996e-09	7.11659e-07
CXCL10	rs115560901	C	T	0.984693	0.015307	0.64262	0.71375	953	4	75652860	2.04804	0.255005	9.64002e-16	1.14732e-08	2.33288e-06
CXCL10	rs77899120	G	A	0.985772	0.014228	9.6433e-17	0.98767	953	4	73151925	1.74665	0.218656	1.37051e-15	1.63113e-08	3.31664e-06
CXCL10	rs115534052	A	G	0.96618	0.03382	0.99973	0.83513	953	4	75128036	1.12251	0.142777	3.78095e-15	4.49995e-08	9.1499e-06
CXCL10	rs186933756	C	T	0.99379	0.0062102	4.8216e-17	0.47585	953	4	78224651	3.5019	0.445545	3.847e-15	4.57855e-08	9.30973e-06
CXCL10	rs145719351	T	G	0.986017	0.013983	0	1	953	4	78846985	1.713	0.218901	5.05785e-15	6.01966e-08	1.224e-05
CXCL10	rs145553477	C	T	0.98601	0.01399	0	0.99948	953	4	78874395	1.713	0.218901	5.05785e-15	6.01966e-08	1.224e-05
CXCL10	rs147885583	A	G	0.985987	0.014013	0	0.99787	953	4	78961034	1.71319	0.218955	5.10067e-15	6.07063e-08	1.23436e-05
CXCL10	rs184378705	C	A	0.986321	0.013679	4.8216e-17	0.97598	953	4	78972968	1.74763	0.223995	6.08905e-15	7.24696e-08	1.47355e-05
CXCL10	rs148801439	T	C	0.986738	0.013262	4.8216e-17	0.93299	953	4	78984024	1.80592	0.232704	8.45505e-15	1.00629e-07	2.04612e-05
CXCL10	4:78986221	T	C	0.986812	0.013188	0	0.92939	953	4	78986221	1.81304	0.233816	8.89571e-15	1.05874e-07	2.15276e-05
CXCL10	rs34138001	A	D	0.970754	0.029246	0.22397	0.80822	953	4	78376649	1.233	0.164207	5.96711e-14	7.10184e-07	0.000144404
CXCL10	rs140082972	G	T	0.991614	0.0083862	4.8216e-17	0.61362	953	4	80363209	2.5855	0.345471	7.21033e-14	8.58148e-07	0.00017449
CXCL10	4:75164455	D	T	0.98146	0.01854	0.53471	0.52054	953	4	75164455	1.83434	0.245173	7.32977e-14	8.72363e-07	0.00017738
CXCL10	4:80355662	C	A	0.99159	0.0084098	4.8216e-17	0.61145	953	4	80355662	2.58382	0.345658	7.71617e-14	9.1835e-07	0.000186731
CXCL10	rs77931337	A	G	0.991717	0.008283	4.8216e-17	0.60942	953	4	80319655	2.60522	0.348624	7.84638e-14	9.33847e-07	0.000189882
CXCL10	rs139884001	G	A	0.985097	0.014903	0	0.99702	953	4	71121957	1.58975	0.213609	9.89285e-14	1.17741e-06	0.000239407
CXCL10	rs151247099	A	C	0.985053	0.014947	0	1	953	4	71269823	1.58464	0.212977	1.00368e-13	1.19455e-06	0.000242891
CXCL10	4:71285099	C	T	0.985053	0.014947	0	1	953	4	71285099	1.58464	0.212977	1.00368e-13	1.19455e-06	0.000242891
CXCL10	4:71737955	D	D	0.984195	0.015805	9.6433e-17	0.98127	953	4	71737955	1.52369	0.207678	2.18787e-13	2.60393e-06	0.000529465
CXCL10	rs185596670	G	A	0.991252	0.0087478	0	0.57395	953	4	73829474	2.59819	0.354912	2.46762e-13	2.93687e-06	0.000597165
CXCL10	rs116658899	G	A	0.984407	0.015593	0	0.99287	953	4	71744720	1.52029	0.207828	2.57162e-13	3.06065e-06	0.000622332
CXCL10	rs57001765	T	C	0.984407	0.015593	0	0.99287	953	4	71747021	1.52029	0.207828	2.57162e-13	3.06065e-06	0.000622332
CXCL10	rs75100011	A	G	0.984405	0.015595	0	0.99271	953	4	71738719	1.52012	0.207829	2.58724e-13	3.07924e-06	0.000626113
CXCL10	rs115561178	G	A	0.984405	0.015595	0	0.99271	953	4	71740230	1.52012	0.207829	2.58724e-13	3.07924e-06	0.000626113
CXCL10	rs116700925	A	T	0.984375	0.015625	0	0.99088	953	4	71748426	1.52001	0.207824	2.59371e-13	3.08693e-06	0.000627677
CXCL10	rs143435928	C	T	0.984404	0.015596	0	0.99268	953	4	71737199	1.52004	0.20783	2.59503e-13	3.08851e-06	0.000627996
CXCL10	rs114124999	G	A	0.984398	0.015602	0	0.99231	953	4	71658438	1.51955	0.207832	2.64288e-13	3.14546e-06	0.000639578
CXCL10	rs35277993	C	D	0.984057	0.015943	9.6433e-17	0.91317	953	4	78969856	1.56727	0.215609	3.62096e-13	4.30953e-06	0.000876272
CXCL10	rs72655606	A	G	0.983956	0.016044	9.6433e-17	0.96674	953	4	71655900	1.51229	0.208372	3.9393e-13	4.68841e-06	0.000953311
CXCL10	rs62299775	T	A	0.988214	0.011786	0	0.76832	953	4	80691563	1.94967	0.270116	5.27987e-13	6.28391e-06	0.00127773
CXCL10	4:80651751	C	T	0.988339	0.011661	0	0.77768	953	4	80651751	1.94328	0.269821	5.92905e-13	7.05654e-06	0.00143483
CXCL10	rs144915285	A	G	0.982077	0.017923	0	0.88618	953	4	71754053	1.47176	0.205233	7.43473e-13	8.84855e-06	0.00179921
CXCL10	rs6822917	A	G	0.01959	0.01959	0	0.88584	953	4	71754700	-1.4626	0.204627	8.82806e-13	1.05068e-05	0.00213639
CXCL10	rs186222325	C	T	0.979578	0.020422	4.8216e-17	0.84134	953	4	79344554	1.36815	0.192136	1.07357e-12	1.27772e-05	0.00259803
CXCL10	rs116329046	G	A	0.981436	0.018564	0	0.86871	953	4	71755633	1.44722	0.203652	1.19171e-12	1.41833e-05	0.00288393
CXCL10	rs62302396	G	T	0.980966	0.019034	0	0.8999	953	4	71996875	1.38391	0.194776	1.20195e-12	1.43052e-05	0.00290873
CXCL10	rs6820259	C	T	0.020005	0.020005	0	0.87578	953	4	71755715	-1.44617	0.203551	1.206e-12	1.43534e-05	0.00291853
CXCL10	rs116732623	G	A	0.950146	0.049854	0.98694	0.99168	953	4	76185058	0.82112	0.115606	1.22296e-12	1.45552e-05	0.00295956
CXCL10	rs35068797	T	C	0.982824	0.017176	0	0.95663	953	4	71081435	1.39898	0.197556	1.42664e-12	1.69793e-05	0.00345246
CXCL10	rs6852914	A	C	0.931412	0.068588	0.091509	0.94515	953	4	76251254	0.715175	0.101343	1.70192e-12	2.02556e-05	0.00411864
CXCL10	rs77608669	C	A	0.947464	0.052536	0.27879	0.98014	953	4	76278774	0.795222	0.112695	1.7087e-12	2.03363e-05	0.00413505
CXCL10	rs2054412	G	T	0.020624	0.020624	0	0.86339	953	4	71757220	-1.41905	0.201712	1.99213e-12	2.37096e-05	0.00482095
CXCL10	rs114893815	T	G	0.981794	0.018206	0	0.89694	953	4	71765120	1.41503	0.20125	2.0472e-12	2.43651e-05	0.00495423
CXCL10	rs6842734	A	G	0.020678	0.020678	0	0.86253	953	4	71757359	-1.41614	0.201522	2.10702e-12	2.5077e-05	0.00509899
CXCL10	rs10005875	A	G	0.020826	0.020826	0	0.86025	953	4	71757728	-1.40878	0.201026	2.41868e-12	2.87862e-05	0.0058532
CXCL10	rs71211978	T	D	0.020864	0.020864	0	0.85973	953	4	71757812	-1.40693	0.200905	2.50642e-12	2.98305e-05	0.00606554
CXCL10	rs4694356	A	G	0.021212	0.021212	0	0.85399	953	4	71758584	-1.38988	0.199799	3.49042e-12	4.15417e-05	0.00844683
CXCL10	rs57581777	G	C	0.980173	0.019827	0	0.84615	953	4	71758767	1.38629	0.199593	3.76905e-12	4.48579e-05	0.0091211
CXCL10	rs6813166	C	G	0.94552	0.05448	0.26761	0.99993	953	4	76259113	0.759981	0.109461	3.84084e-12	4.57123e-05	0.00929484
CXCL10	rs6535320	A	G	0.944555	0.055445	0.62179	0.99993	953	4	76262417	0.759981	0.109461	3.84084e-12	4.57123e-05	0.00929484
CXCL10	rs7659879	G	A	0.945512	0.054488	0.26761	0.99993	953	4	76249930	0.759841	0.10945	3.85674e-12	4.59015e-05	0.00933332
CXCL10	rs6823575	G	C	0.945514	0.054486	0.26761	0.99996	953	4	76251029	0.75983	0.10945	3.85871e-12	4.5925e-05	0.00933808
CXCL10	rs6828992	T	C	0.944552	0.055448	0.62179	1	953	4	76253367	0.759819	0.109449	3.86068e-12	4.59484e-05	0.00934284
CXCL10	rs6813753	C	A	0.944552	0.055448	0.62179	1	953	4	76253422	0.759819	0.109449	3.86068e-12	4.59484e-05	0.00934284
CXCL10	rs7658097	C	G	0.944552	0.055448	0.62179	1	953	4	76253935	0.759819	0.109449	3.86068e-12	4.59484e-05	0.00934284
CXCL10	rs6836560	T	C	0.944552	0.055448	0.62179	1	953	4	76254677	0.759819	0.109449	3.86068e-12	4.59484e-05	0.00934284
CXCL10	rs61030062	G	A	0.944552	0.055448	0.62179	1	953	4	76255922	0.759819	0.109449	3.86068e-12	4.59484e-05	0.00934284
CXCL10	rs55817878	G	A	0.945536	0.054464	0.26761	0.99752	953	4	76279259	0.760722	0.109663	4.00834e-12	4.77058e-05	0.00970019
CXCL10	rs17000492	C	T	0.94551	0.05449	0.26761	0.99807	953	4	76277974	0.759862	0.109592	4.10412e-12	4.88457e-05	0.00993197
CXCL10	rs7691910	G	A	0.944531	0.055469	0.62179	0.99843	953	4	76277380	0.759485	0.109553	4.13205e-12	4.91782e-05	0.00999957
CXCL10	rs17000489	G	A	0.944538	0.055462	0.62179	0.99843	953	4	76277681	0.759517	0.109562	4.13944e-12	4.92661e-05	0.0100174
CXCL10	rs6820978	C	T	0.9455	0.0545	0.26761	0.99845	953	4	76277519	0.759428	0.109555	4.15043e-12	4.93969e-05	0.010044
CXCL10	rs7674036	T	C	0.944535	0.055465	0.62179	0.99851	953	4	76277241	0.75939	0.10955	4.1517e-12	4.9412e-05	0.0100471
CXCL10	rs7658216	C	A	0.945493	0.054507	0.26761	0.99861	953	4	76276879	0.759222	0.109537	4.17378e-12	4.96748e-05	0.0101005
CXCL10	rs111446875	C	T	0.944526	0.055474	0.62179	0.99869	953	4	76276543	0.759128	0.109532	4.18849e-12	4.98499e-05	0.0101362
CXCL10	rs17000486	T	C	0.944524	0.055476	0.62179	0.99872	953	4	76276205	0.75909	0.109527	4.18956e-12	4.98626e-05	0.0101387
CXCL10	rs17000487	G	C	0.945489	0.054511	0.26761	0.9987	953	4	76276275	0.75909	0.109527	4.18956e-12	4.98626e-05	0.0101387
CXCL10	rs7672725	C	T	0.945488	0.054512	0.26761	0.99872	953	4	76273498	0.759054	0.109525	4.19533e-12	4.99313e-05	0.0101527
CXCL10	rs17000485	G	T	0.945488	0.054512	0.26761	0.99872	953	4	76274398	0.759054	0.109525	4.19533e-12	4.99313e-05	0.0101527
CXCL10	rs112906316	T	A	0.944524	0.055476	0.62179	0.99874	953	4	76275284	0.759054	0.109525	4.19533e-12	4.99313e-05	0.0101527
CXCL10	rs76902552	T	C	0.944524	0.055476	0.62179	0.99874	953	4	76275319	0.759054	0.109525	4.19533e-12	4.99313e-05	0.0101527
CXCL10	rs7695205	G	A	0.945486	0.054514	0.26761	0.99876	953	4	76273076	0.758988	0.109519	4.20176e-12	5.00078e-05	0.0101683
CXCL10	rs17000473	T	C	0.945484	0.054516	0.26761	0.99881	953	4	76272797	0.758913	0.109511	4.20862e-12	5.00895e-05	0.0101849
CXCL10	rs56748509	T	A	0.945477	0.054523	0.26761	0.99899	953	4	76266514	0.758664	0.109487	4.23122e-12	5.03584e-05	0.0102396
CXCL10	rs72858111	T	G	0.945477	0.054523	0.26761	0.99899	953	4	76266823	0.758664	0.109487	4.23122e-12	5.03584e-05	0.0102396
CXCL10	rs75543811	T	A	0.945477	0.054523	0.26761	0.99899	953	4	76267131	0.758664	0.109487	4.23122e-12	5.03584e-05	0.0102396
CXCL10	rs141046068	T	G	0.944513	0.055487	0.62179	0.99901	953	4	76267282	0.758664	0.109487	4.23122e-12	5.03584e-05	0.0102396
CXCL10	rs72858116	G	A	0.944513	0.055487	0.62179	0.99901	953	4	76267963	0.758664	0.109487	4.23122e-12	5.03584e-05	0.0102396
CXCL10	rs999220	T	A	0.944513	0.055487	0.62179	0.99901	953	4	76268318	0.758664	0.109487	4.23122e-12	5.03584e-05	0.0102396
CXCL10	rs113483277	C	T	0.944513	0.055487	0.62179	0.99901	953	4	76269204	0.758664	0.109487	4.23122e-12	5.03584e-05	0.0102396
CXCL10	rs1493716	T	C	0.944513	0.055487	0.62179	0.99901	953	4	76264496	0.758634	0.109486	4.23683e-12	5.04252e-05	0.0102531
CXCL10	rs1873969	A	G	0.944513	0.055487	0.62179	0.99901	953	4	76264984	0.758634	0.109486	4.23683e-12	5.04252e-05	0.0102531
CXCL10	rs4535393	T	C	0.017768	0.017768	0	0.99444	953	4	71261688	-1.37786	0.199264	4.68729e-12	5.57864e-05	0.0113432
CXCL10	rs2054411	C	G	0.021608	0.021608	0	0.85068	953	4	71759642	-1.36729	0.198178	5.22552e-12	6.21922e-05	0.0126457
CXCL10	rs71212409	D	G	0.93229	0.06771	0.33103	0.93315	953	4	77173422	0.709666	0.103027	5.65229e-12	6.72715e-05	0.0136785
CXCL10	rs78967491	A	G	0.97976	0.02024	0	0.84227	953	4	71759813	1.36248	0.197975	5.89826e-12	7.0199e-05	0.0142738
CXCL10	rs34120499	D	C	0.021753	0.021753	0	0.84945	953	4	71760001	-1.35916	0.197605	6.06363e-12	7.21671e-05	0.014674
CXCL10	rs77402042	G	A	0.946642	0.053358	0.27175	0.78372	953	4	77280542	0.866745	0.126306	6.77696e-12	8.06569e-05	0.0164002
CXCL10	rs7696043	C	A	0.02203	0.02203	4.8216e-17	0.8475	953	4	71760681	-1.34287	0.196472	8.20437e-12	9.76455e-05	0.0198546
CXCL10	rs151301783	A	C	0.982554	0.017446	0	0.99579	953	4	71276983	1.35997	0.199108	8.47415e-12	0.000100856	0.0205074
CXCL10	rs114309483	G	A	0.980539	0.019461	0	0.88904	953	4	71850887	1.31578	0.194406	1.30416e-11	0.000155217	0.0315608
CXCL10	rs138780596	T	C	0.98246	0.01754	0	0.99342	953	4	71286017	1.33682	0.198637	1.69706e-11	0.000201978	0.041069
CXCL10	rs141067147	G	A	0.945831	0.054169	0.66406	0.97161	953	4	76201399	0.749329	0.112363	2.57837e-11	0.000306868	0.0623965
CXCL10	rs78708399	A	G	0.963361	0.036639	0.81076	0.71439	953	4	74994331	1.03022	0.154634	2.69539e-11	0.000320796	0.0652285
CXCL10	rs144484197	C	T	0.945713	0.054287	0.65026	0.96762	953	4	76200842	0.746377	0.112365	3.08502e-11	0.000367168	0.0746575
CXCL10	rs185194825	G	A	0.946861	0.053139	0.69046	0.98574	953	4	76145442	0.745449	0.112252	3.11878e-11	0.000371185	0.0754744
CXCL10	rs114372900	G	T	0.977683	0.022317	0	0.91329	953	4	72489719	1.13589	0.171718	3.71898e-11	0.00044262	0.0899994
CXCL10	rs56376182	T	G	0.948437	0.051563	0.72603	0.99348	953	4	76195325	0.747891	0.113279	4.0511e-11	0.000482147	0.0980366
CXCL10	rs77313982	G	A	0.947873	0.052127	0.71481	0.99904	953	4	76216422	0.742242	0.112581	4.31192e-11	0.000513188	0.104348
CXCL10	rs116271281	C	A	0.947908	0.052092	0.71481	0.99963	953	4	76211387	0.740674	0.112494	4.57549e-11	0.000544558	0.110727
CXCL10	rs75648063	T	C	0.9478	0.0522	0.71481	0.99754	953	4	76180924	0.740394	0.112454	4.58111e-11	0.000545227	0.110863
CXCL10	rs79782176	G	A	0.947915	0.052085	0.71481	0.99976	953	4	76210893	0.740356	0.112476	4.6303e-11	0.000551081	0.112053
CXCL10	rs375157930	A	C	0.947919	0.052081	0.71481	0.99985	953	4	76196771	0.739807	0.112443	4.72376e-11	0.000562204	0.114315
CXCL10	rs199687541	D	A	0.947927	0.052073	0.71481	1	953	4	76190767	0.739779	0.112443	4.73149e-11	0.000563124	0.114502
CXCL10	rs17000419	G	T	0.947927	0.052073	0.71481	1	953	4	76192571	0.739779	0.112443	4.73149e-11	0.000563124	0.114502
CXCL10	rs7697404	G	A	0.947927	0.052073	0.71481	1	953	4	76203237	0.739779	0.112443	4.73149e-11	0.000563124	0.114502
CXCL10	rs4645290	G	A	0.947927	0.052073	0.71481	1	953	4	76206611	0.739779	0.112443	4.73149e-11	0.000563124	0.114502
CXCL10	rs115128597	C	A	0.947925	0.052075	0.71481	0.99997	953	4	76190213	0.739781	0.112444	4.73197e-11	0.000563182	0.114514
CXCL10	rs139949384	T	A	0.947924	0.052076	0.71481	0.99994	953	4	76186782	0.739784	0.112444	4.73246e-11	0.00056324	0.114525
CXCL10	rs56126804	A	G	0.947919	0.052081	0.71481	0.99985	953	4	76183012	0.739791	0.112446	4.73391e-11	0.000563412	0.114561
CXCL10	rs191489416	T	G	0.989972	0.010028	0	0.71913	953	4	70143608	1.99482	0.303902	5.23751e-11	0.000623349	0.126748
CXCL10	4:70207485	T	A	0.989889	0.010111	0	0.71496	953	4	70207485	1.99171	0.30347	5.26892e-11	0.000627088	0.127508
CXCL10	4:70207486	A	T	0.989889	0.010111	0	0.71496	953	4	70207486	1.99171	0.30347	5.26892e-11	0.000627088	0.127508
CXCL10	rs7660248	G	T	0.989994	0.010006	0	0.71957	953	4	70066719	1.99609	0.304137	5.26919e-11	0.00062712	0.127514
CXCL10	rs7660257	G	T	0.989994	0.010006	0	0.71957	953	4	70066726	1.99609	0.304137	5.26919e-11	0.00062712	0.127514
CXCL10	rs183103344	T	A	0.98999	0.01001	0	0.71984	953	4	70094138	1.99524	0.304017	5.2762e-11	0.000627954	0.127684
CXCL10	4:70108014	T	C	0.989988	0.010012	0	0.71992	953	4	70108014	1.99494	0.303976	5.27916e-11	0.000628307	0.127756
CXCL10	rs62299596	C	T	0.988124	0.011876	0	0.81499	953	4	80428197	1.69226	0.25796	5.37555e-11	0.000639779	0.130088
CXCL10	rs182980604	A	G	0.988139	0.011861	0	0.81575	953	4	80430720	1.69135	0.258009	5.54864e-11	0.000660379	0.134277
CXCL10	rs77495688	C	T	0.988105	0.011895	0	0.81435	953	4	80484192	1.6881	0.257769	5.79592e-11	0.000689809	0.140261
CXCL10	rs190537336	A	G	0.99042	0.00958	0	0.689	953	4	69825368	2.07349	0.317545	6.58807e-11	0.000784088	0.159431
CXCL10	4:69860518	D	D	0.990312	0.009688	0	0.68392	953	4	69860518	2.06571	0.316873	7.07545e-11	0.000842095	0.171226
CXCL10	rs188482600	A	G	0.990528	0.0094716	0	0.68133	953	4	69640534	2.09223	0.321183	7.31043e-11	0.000870061	0.176912
CXCL10	rs77455367	G	A	0.909397	0.090603	0.59233	0.99461	953	4	71252698	0.568008	0.0876511	9.15211e-11	0.00108925	0.221481
CXCL10	rs150470677	A	G	0.979459	0.020541	0	0.99058	953	4	73538470	1.1524	0.178006	9.54944e-11	0.00113654	0.231097
CXCL10	4:70168734	G	A	0.986001	0.013999	0	0.99884	953	4	70168734	1.42033	0.219583	9.9122e-11	0.00117971	0.239875
CXCL10	4:70157026	C	D	0.986002	0.013998	0	0.99891	953	4	70157026	1.42032	0.219583	9.91575e-11	0.00118014	0.239961
CXCL10	4:70049747	C	T	0.986021	0.013979	0	0.99972	953	4	70049747	1.42063	0.219652	9.95589e-11	0.00118491	0.240933
CXCL10	4:70015271	G	A	0.986061	0.013939	0	0.99671	953	4	70015271	1.42445	0.220304	1.00747e-10	0.00119906	0.243808
CXCL10	rs185795637	T	C	0.986076	0.013924	0	0.99561	953	4	70006419	1.42576	0.220536	1.0131e-10	0.00120576	0.245171
CXCL10	rs190609436	T	G	0.994023	0.0059773	0	0.45849	953	4	70264402	3.10792	0.480764	1.01606e-10	0.00120928	0.245887
CXCL10	rs186910766	C	T	0.99402	0.0059802	0	0.45848	953	4	70278304	3.10708	0.480664	1.01877e-10	0.0012125	0.246542
CXCL10	4:70212547	T	A	0.994051	0.0059494	0	0.45893	953	4	70212547	3.11262	0.481575	1.02363e-10	0.00121828	0.247717
CXCL10	rs111651560	C	T	0.994006	0.0059937	0	0.45773	953	4	70290217	3.10292	0.480535	1.06643e-10	0.00126923	0.258077
CXCL10	rs115051142	T	C	0.985748	0.014252	9.6433e-17	0.98769	953	4	70311174	1.41008	0.218567	1.10751e-10	0.00131812	0.268018
CXCL10	rs17838969	G	C	0.911278	0.088722	0.59295	0.98282	953	4	71248545	0.573868	0.0891313	1.20696e-10	0.00143648	0.292084
CXCL10	rs76535015	C	T	0.986284	0.013716	4.8216e-17	0.98312	953	4	69889147	1.4383	0.223531	1.23912e-10	0.00147475	0.299866
CXCL10	rs17838968	G	C	0.911432	0.088568	0.76399	0.98256	953	4	71248476	0.573897	0.0892217	1.25725e-10	0.00149633	0.304254
CXCL10	rs185142540	C	T	0.994291	0.0057093	0	0.44899	953	4	70208025	3.18582	0.49537	1.26603e-10	0.00150678	0.306378
CXCL10	rs184143501	A	C	0.994296	0.0057044	0	0.4487	953	4	70164442	3.18682	0.495648	1.27924e-10	0.00152251	0.309577
CXCL10	4:70081573	G	C	0.994319	0.0056808	0	0.44733	953	4	70081573	3.19342	0.497345	1.35426e-10	0.0016118	0.327732
CXCL10	rs79435408	A	T	0.923316	0.076684	0.29349	0.99366	953	4	71134421	0.604377	0.0941276	1.35537e-10	0.00161312	0.328
CXCL10	rs56330911	A	D	0.974148	0.025852	0	0.87164	953	4	71756734	1.14993	0.179156	1.37528e-10	0.00163681	0.332818
CXCL10	rs116337125	G	A	0.98455	0.01545	0.66633	0.97694	953	4	70287874	1.29599	0.20226	1.47869e-10	0.00175988	0.357843
CXCL10	rs115368816	A	T	0.989425	0.010575	0	0.72288	953	4	74646247	1.97362	0.308747	1.63375e-10	0.00194443	0.395368
CXCL10	rs75161082	G	A	0.913116	0.086884	0.77055	0.99237	953	4	71244638	0.572407	0.0898104	1.84753e-10	0.00219886	0.447102
CXCL10	rs147929387	A	T	0.913173	0.086827	0.77055	0.99296	953	4	71242884	0.571978	0.0898083	1.90407e-10	0.00226615	0.460785
CXCL10	rs115573176	G	A	0.983752	0.016248	0.61909	0.93539	953	4	70298196	1.28348	0.201567	1.92149e-10	0.00228689	0.465002
CXCL10	rs41352744	G	A	0.957274	0.042726	0	0.94088	953	4	78171206	0.808138	0.127234	2.13122e-10	0.0025365	0.515755
CXCL10	rs182847549	T	C	0.957135	0.042865	0	0.9375	953	4	78246519	0.807488	0.12728	2.23627e-10	0.00266153	0.541177
CXCL10	rs199845447	D	G	0.913859	0.086141	0.77022	0.99809	953	4	71231998	0.569836	0.0899006	2.31999e-10	0.00276117	0.561437
CXCL10	rs115183538	G	A	0.982337	0.017663	0.55465	0.73021	953	4	74805105	1.32051	0.208396	2.34975e-10	0.00279659	0.568639
CXCL10	rs78356558	A	C	0.913701	0.086299	0.77022	0.99954	953	4	71234974	0.567259	0.0897364	2.5923e-10	0.00308526	0.627337
CXCL10	rs75925624	G	T	0.913697	0.086303	0.77022	0.99954	953	4	71231437	0.567202	0.089732	2.59762e-10	0.00309159	0.628623
CXCL10	rs35292624	D	T	0.913696	0.086304	0.77022	0.9996	953	4	71232001	0.567202	0.089732	2.59762e-10	0.00309159	0.628623
CXCL10	rs72851540	C	T	0.913847	0.086153	0.77022	0.99834	953	4	71217984	0.567146	0.089732	2.60814e-10	0.00310412	0.631171
CXCL10	rs148114452	D	C	0.913735	0.086265	0.77022	0.99796	953	4	71226818	0.567126	0.0897342	2.61456e-10	0.00311176	0.632724
CXCL10	4:71199918	A	G	0.913915	0.086085	0.77022	0.99818	953	4	71199918	0.567089	0.0897319	2.61871e-10	0.0031167	0.633729
CXCL10	4:71199919	C	A	0.913915	0.086085	0.77022	0.99818	953	4	71199919	0.567089	0.0897319	2.61871e-10	0.0031167	0.633729
CXCL10	4:71199920	A	G	0.913915	0.086085	0.77022	0.99818	953	4	71199920	0.567089	0.0897319	2.61871e-10	0.0031167	0.633729
CXCL10	rs75273905	T	C	0.913693	0.086307	0.77022	0.99532	953	4	71176362	0.567088	0.0897544	2.64594e-10	0.0031491	0.640317
CXCL10	rs138414234	T	C	0.979143	0.020857	0	0.99449	953	4	73413422	1.1069	0.17538	2.76504e-10	0.00329085	0.66914
CXCL10	rs1871049	T	A	0.023887	0.023887	0	0.85198	953	4	71767906	-1.1505	0.182786	3.08934e-10	0.00367682	0.747621
CXCL10	rs150149187	G	A	0.977429	0.022571	0.38375	0.9965	953	4	73594888	1.03768	0.164885	3.10727e-10	0.00369816	0.75196
CXCL10	4:71615374	D	C	0.96752	0.03248	0.20648	0.71753	953	4	71615374	1.03968	0.166011	3.78332e-10	0.00450276	0.915562
CXCL10	rs76246956	G	A	0.982631	0.017369	0.57533	0.72798	953	4	74783906	1.31194	0.210236	4.3672e-10	0.00519768	1
CXCL10	rs57561198	G	D	0.987958	0.012042	0	0.50592	953	4	75514754	1.95974	0.315896	5.51366e-10	0.00656215	1
CXCL10	rs144387298	G	A	0.980734	0.019266	0	0.7256	953	4	80685457	1.32443	0.2136	5.62783e-10	0.00669804	1
CXCL10	rs59240584	D	C	0.908257	0.091743	0.14952	0.8495	953	4	71584446	0.572846	0.0929675	7.19293e-10	0.00856076	1
CXCL10	rs73213010	G	A	0.986425	0.013575	4.8216e-17	0.85599	953	4	64368965	1.51215	0.245772	7.6195e-10	0.00906845	1
CXCL10	rs3775519	T	C	0.977162	0.022838	0	0.95704	953	4	79720777	1.03802	0.169138	8.40413e-10	0.0100023	1
CXCL10	rs150105074	G	A	0.993585	0.0064151	4.8216e-17	0.5342	953	4	73631514	2.59977	0.42578	1.02224e-09	0.0121663	1
CXCL10	rs78679378	G	A	0.924596	0.075404	0.18576	0.82205	953	4	77384739	0.625865	0.102551	1.04112e-09	0.0123911	1
CXCL10	rs1871048	C	G	0.024505	0.024505	4.8216e-17	0.83537	953	4	71768079	-1.11186	0.182235	1.0525e-09	0.0125265	1
CXCL10	rs145535796	C	A	0.988913	0.011087	0	0.6938	953	4	65852250	1.83162	0.300816	1.13736e-09	0.0135364	1
CXCL10	rs186407552	C	T	0.984435	0.015565	0	0.99279	953	4	67951130	1.30159	0.214269	1.24314e-09	0.0147954	1
CXCL10	rs1972691	C	T	0.978068	0.021932	0	0.98501	953	4	79700562	1.05121	0.17322	1.29024e-09	0.0153559	1
CXCL10	rs62310800	T	A	0.97836	0.02164	0	0.99023	953	4	79717608	1.0512	0.173226	1.29196e-09	0.0153764	1
CXCL10	rs193029098	G	A	0.994905	0.0050945	0	0.32872	953	4	68182766	3.91854	0.64575	1.29355e-09	0.0153954	1
CXCL10	4:68298831	A	G	0.994905	0.0050945	0	0.32872	953	4	68298831	3.91854	0.64575	1.29355e-09	0.0153954	1
CXCL10	4:68449476	A	T	0.994905	0.0050945	0	0.32872	953	4	68449476	3.91854	0.64575	1.29355e-09	0.0153954	1
CXCL10	4:68247325	C	T	0.984824	0.015176	0	0.98484	953	4	68247325	1.32347	0.218506	1.38758e-09	0.0165145	1
CXCL10	rs142024445	A	G	0.980114	0.019886	0	0.83675	953	4	66636158	1.20753	0.199418	1.40175e-09	0.0166831	1
CXCL10	rs192906039	G	A	0.98625	0.01375	0	0.87456	953	4	67639960	1.46739	0.24303	1.56152e-09	0.0185846	1
CXCL10	4:78964718	T	A	0.974755	0.025245	0.31793	0.99359	953	4	78964718	0.946704	0.156841	1.57924e-09	0.0187956	1
CXCL10	rs180932578	G	A	0.984502	0.015498	0	0.99573	953	4	68147444	1.29446	0.214522	1.59807e-09	0.0190196	1
CXCL10	rs150790650	A	T	0.984627	0.015373	0	0.99642	953	4	68607392	1.2981	0.215251	1.63296e-09	0.0194349	1
CXCL10	rs75681591	A	G	0.974772	0.025228	0.31793	0.99423	953	4	78963983	0.945775	0.156836	1.63615e-09	0.0194729	1
CXCL10	rs115633422	T	C	0.974759	0.025241	0.31793	0.9939	953	4	78962441	0.945403	0.156818	1.6532e-09	0.0196757	1
CXCL10	rs79115600	C	A	0.984567	0.015433	0	0.99975	953	4	68102832	1.29251	0.21453	1.69294e-09	0.0201488	1
CXCL10	rs72638353	T	C	0.984571	0.015429	0	1	953	4	68118471	1.29227	0.214529	1.70401e-09	0.0202805	1
CXCL10	rs181558088	G	A	0.984571	0.015429	0	1	953	4	68121036	1.29227	0.214529	1.70401e-09	0.0202805	1
CXCL10	rs72640714	A	G	0.984571	0.015429	0	1	953	4	68309598	1.29227	0.214529	1.70401e-09	0.0202805	1
CXCL10	rs72642366	T	G	0.984571	0.015429	0	1	953	4	68515809	1.29227	0.214529	1.70401e-09	0.0202805	1
CXCL10	rs142815504	A	G	0.984571	0.015429	0	1	953	4	68523939	1.29227	0.214529	1.70401e-09	0.0202805	1
CXCL10	rs72642372	C	T	0.984571	0.015429	0	1	953	4	68525609	1.29227	0.214529	1.70401e-09	0.0202805	1
CXCL10	rs369329408	D	A	0.984571	0.015429	0	1	953	4	68529402	1.29227	0.214529	1.70401e-09	0.0202805	1
CXCL10	rs76033792	A	T	0.978865	0.021135	0	0.98915	953	4	79833281	1.05198	0.175126	1.89021e-09	0.0224966	1
CXCL10	rs76520492	T	A	0.978865	0.021135	0	0.98915	953	4	79833282	1.05198	0.175126	1.89021e-09	0.0224966	1
CXCL10	rs79980998	T	C	0.978865	0.021135	0	0.98915	953	4	79833283	1.05198	0.175126	1.89021e-09	0.0224966	1
CXCL10	rs192715649	T	G	0.984757	0.015243	0	0.98682	953	4	70313662	1.24667	0.207647	1.92754e-09	0.0229408	1
CXCL10	rs72642384	C	T	0.984305	0.015695	9.6433e-17	0.98515	953	4	68545980	1.28726	0.214495	1.95704e-09	0.023292	1
CXCL10	4:68240916	D	A	0.989448	0.010552	0	0.68553	953	4	68240916	1.86214	0.310297	1.95905e-09	0.0233159	1
CXCL10	rs114687675	G	A	0.977269	0.022731	0.38375	0.97624	953	4	72826736	0.985824	0.164746	2.17875e-09	0.0259307	1
CXCL10	rs143611734	D	C	0.976637	0.023363	0.36969	0.97614	953	4	73041739	0.970322	0.162501	2.35518e-09	0.0280305	1
CXCL10	rs11435023	C	D	0.84065	0.15935	0.44954	0.86786	953	4	76493688	0.428816	0.071825	2.36828e-09	0.0281864	1
CXCL10	rs75157600	G	A	0.988964	0.011036	0	0.7388	953	4	74637552	1.74622	0.292839	2.4753e-09	0.0294601	1
CXCL10	rs56330911	A	D	0.031323	0.031323	4.8216e-17	0.84312	953	4	71756734	-0.974907	0.163997	2.77043e-09	0.0329726	1
CXCL10	rs182106027	G	A	0.988993	0.011007	0	0.74634	953	4	74662448	1.72093	0.291105	3.38594e-09	0.0402983	1
CXCL10	4:78536277	G	A	0.990749	0.0092507	0	0.5171	953	4	78536277	2.09925	0.355611	3.56476e-09	0.0424264	1
CXCL10	rs115857616	T	C	0.977025	0.022975	0.38343	0.97988	953	4	72898222	0.963606	0.163249	3.57613e-09	0.0425617	1
CXCL10	rs184481778	C	T	0.991855	0.0081447	4.8216e-17	0.59608	953	4	70231871	2.16306	0.367092	3.80563e-09	0.0452933	1
CXCL10	rs184865143	T	C	0.991896	0.0081041	4.8216e-17	0.60563	953	4	69865088	2.14785	0.365499	4.19107e-09	0.0498806	1
CXCL5	rs425535	T	C	0.099862	0.099862	0.93037	0.99656	953	4	74863997	-0.845443	0.0811626	2.08114e-25	2.4769e-18	5.03636e-16
CXCL5	rs352045	T	G	0.099904	0.099904	0.93037	0.9948	953	4	74864687	-0.845865	0.0812241	2.14078e-25	2.54788e-18	5.18068e-16
CXCL5	rs352047	C	G	0.1021	0.1021	0.76176	0.99572	953	4	74862090	-0.837855	0.0804974	2.26866e-25	2.70008e-18	5.49016e-16
CXCL5	rs426901	G	A	0.10225	0.10225	0.76176	0.99949	953	4	74857515	-0.831858	0.0802234	3.42087e-25	4.07139e-18	8.2785e-16
CXCL5	rs409336	C	A	0.10265	0.10265	0.75449	0.99706	953	4	74857658	-0.831858	0.0802234	3.42087e-25	4.07139e-18	8.2785e-16
CXCL5	rs2437285	T	C	0.1026	0.1026	0.75449	0.99578	953	4	74860238	-0.832186	0.0803039	3.65462e-25	4.3496e-18	8.84419e-16
CXCL5	rs164758	T	G	0.098817	0.098817	0.53356	0.97789	953	4	74868461	-0.860979	0.0831252	3.86515e-25	4.60016e-18	9.35367e-16
CXCL5	rs187082	T	C	0.098693	0.098693	0.53408	0.97666	953	4	74873602	-0.862112	0.0832555	3.97192e-25	4.72723e-18	9.61204e-16
CXCL5	rs2457996	C	T	0.098843	0.098843	0.94675	1	953	4	74856535	-0.841051	0.0813851	4.93435e-25	5.87269e-18	1.19411e-15
CXCL5	rs187080	T	C	0.099309	0.099309	0.93929	0.99978	953	4	74856663	-0.835247	0.0812236	8.38189e-25	9.97582e-18	2.02842e-15
CXCL5	rs440676	C	A	0.09931	0.09931	0.93929	0.99977	953	4	74857970	-0.835247	0.0812236	8.38189e-25	9.97582e-18	2.02842e-15
CXCL5	rs450373	G	A	0.09931	0.09931	0.93929	0.99975	953	4	74858051	-0.835246	0.0812245	8.39035e-25	9.98589e-18	2.03047e-15
CXCL5	rs2564594	T	A	0.099308	0.099308	0.93929	0.99967	953	4	74858300	-0.835292	0.081229	8.39035e-25	9.98589e-18	2.03047e-15
CXCL5	rs33935231	G	D	0.099305	0.099305	0.93929	0.99963	953	4	74858369	-0.835301	0.0812318	8.41155e-25	1.00111e-17	2.03559e-15
CXCL5	rs420389	G	C	0.099304	0.099304	0.93929	0.99958	953	4	74858488	-0.835303	0.0812338	8.4328e-25	1.00364e-17	2.04074e-15
CXCL5	rs352007	G	C	0.10103	0.10103	0.77278	0.97928	953	4	74847292	-0.844235	0.0821569	9.05013e-25	1.07711e-17	2.19013e-15
CXCL5	rs34254376	C	D	0.10369	0.10369	0.88202	0.96057	953	4	74856686	-0.82977	0.0814348	2.2111e-24	2.63158e-17	5.35087e-15
CXCL5	rs552582	A	G	0.1006	0.1006	0.91905	0.98095	953	4	74855858	-0.834261	0.0821769	3.24658e-24	3.86396e-17	7.85673e-15
CXCL5	rs35033774	T	D	0.10027	0.10027	0.92009	0.98256	953	4	74855811	-0.834011	0.0821605	3.27952e-24	3.90317e-17	7.93645e-15
CXCL5	rs3048320	D	A	0.10024	0.10024	0.92009	0.98293	953	4	74850570	-0.834148	0.0821923	3.35656e-24	3.99486e-17	8.12288e-15
CXCL5	rs168449	T	C	0.10024	0.10024	0.92009	0.98294	953	4	74850623	-0.834147	0.0821921	3.35656e-24	3.99486e-17	8.12288e-15
CXCL5	rs193263	T	A	0.10024	0.10024	0.92009	0.98295	953	4	74850823	-0.834139	0.0821912	3.35656e-24	3.99486e-17	8.12288e-15
CXCL5	rs377579	T	C	0.10027	0.10027	0.92009	0.98263	953	4	74851660	-0.834116	0.0821892	3.35656e-24	3.99486e-17	8.12288e-15
CXCL5	rs352009	G	A	0.10023	0.10023	0.92009	0.98301	953	4	74851693	-0.834115	0.082189	3.35656e-24	3.99486e-17	8.12288e-15
CXCL5	rs191601	C	T	0.10024	0.10024	0.92009	0.98294	953	4	74850705	-0.834138	0.082192	3.35995e-24	3.99889e-17	8.13108e-15
CXCL5	rs394408	T	C	0.10025	0.10025	0.92009	0.98277	953	4	74849352	-0.83411	0.0821983	3.39919e-24	4.04559e-17	8.22603e-15
CXCL5	rs352010	A	G	0.10376	0.10376	0.88849	0.97739	953	4	74855231	-0.811223	0.081216	1.71215e-23	2.03774e-16	4.14341e-14
CXCL5	rs442155	G	A	0.099292	0.099292	0.78098	0.98264	953	4	74851232	-0.826777	0.0828431	1.86391e-23	2.21836e-16	4.51067e-14
CXCL5	rs447206	A	G	0.0993	0.0993	0.78098	0.98256	953	4	74849923	-0.826779	0.0828467	1.87155e-23	2.22745e-16	4.52916e-14
CXCL5	rs352046	G	C	0.11433	0.11433	0.35104	0.94318	953	4	74864550	-0.788448	0.0790913	2.08669e-23	2.48351e-16	5.0498e-14
CXCL5	rs183028	A	G	0.11055	0.11055	1.254	0.91528	953	4	74851918	-0.803588	0.08097	3.25665e-23	3.87595e-16	7.8811e-14
CXCL5	rs12505025	G	C	0.12048	0.12048	0.6169	0.9987	953	4	74859477	-0.706708	0.0745094	2.42803e-21	2.88975e-14	5.87583e-12
CXCL5	rs2472649	A	G	0.12054	0.12054	0.6169	1	953	4	74857708	-0.706209	0.0744742	2.48012e-21	2.95175e-14	6.0019e-12
CXCL5	rs12512838	C	T	0.12068	0.12068	0.6169	0.99693	953	4	74859403	-0.705728	0.0744956	2.70799e-21	3.22295e-14	6.55333e-12
CXCL5	rs138516538	D	A	0.12072	0.12072	0.6169	0.99745	953	4	74859002	-0.705632	0.0744897	2.72226e-21	3.23994e-14	6.58787e-12
CXCL5	rs1156553	G	T	0.098374	0.098374	0.52869	0.96414	953	4	74845154	-0.778733	0.0854673	8.12685e-20	9.67228e-13	1.9667e-10
CXCL5	rs1156554	T	C	0.098431	0.098431	0.5281	0.96456	953	4	74845132	-0.777909	0.085447	8.70611e-20	1.03617e-12	2.10688e-10
CXCL5	rs353025	A	T	0.10051	0.10051	0.21898	0.98629	953	4	74803993	-0.764273	0.0843054	1.24002e-19	1.47583e-12	3.00085e-10
CXCL5	rs2367438	A	T	0.10052	0.10052	0.21898	0.9862	953	4	74803994	-0.764273	0.0843054	1.24002e-19	1.47583e-12	3.00085e-10
CXCL5	rs2472655	C	T	0.098545	0.098545	0.31663	0.98292	953	4	74843018	-0.769828	0.0851101	1.49554e-19	1.77993e-12	3.6192e-10
CXCL5	rs416046	A	G	0.081883	0.081883	1.2331	0.99888	953	4	74857682	-0.78788	0.0871387	1.54288e-19	1.83628e-12	3.73377e-10
CXCL5	rs1836663	C	T	0.098667	0.098667	0.31663	0.98462	953	4	74842572	-0.767405	0.0850259	1.78809e-19	2.12812e-12	4.32717e-10
CXCL5	rs1594229	G	C	0.098823	0.098823	0.31366	0.9867	953	4	74841564	-0.764425	0.0849218	2.2261e-19	2.64942e-12	5.38715e-10
CXCL5	rs1594230	T	C	0.098858	0.098858	0.31366	0.98719	953	4	74841385	-0.763716	0.0848966	2.34425e-19	2.79004e-12	5.67309e-10
CXCL5	rs11729931	T	C	0.13374	0.13374	0.30096	0.95545	953	4	74873635	-0.654487	0.0730153	3.13965e-19	3.7367e-12	7.59796e-10
CXCL5	rs6820253	T	C	0.099162	0.099162	0.31366	0.99184	953	4	74839071	-0.757379	0.084666	3.7032e-19	4.40742e-12	8.96175e-10
CXCL5	rs599746	C	T	0.10031	0.10031	0.21898	0.97591	953	4	74778235	-0.754298	0.0848939	6.38149e-19	7.59501e-12	1.54432e-09
CXCL5	rs1821623	C	G	0.099324	0.099324	0.31027	0.99592	953	4	74804846	-0.749326	0.0844368	7.0307e-19	8.36768e-12	1.70143e-09
CXCL5	rs4694656	G	A	0.099325	0.099325	0.31027	1	953	4	74811199	-0.748609	0.0843587	7.04959e-19	8.39016e-12	1.706e-09
CXCL5	rs1025596	G	C	0.099243	0.099243	0.31027	0.99841	953	4	74810082	-0.748732	0.0843732	7.0528e-19	8.39398e-12	1.70678e-09
CXCL5	rs2043537	G	C	0.099231	0.099231	0.31027	0.99866	953	4	74810456	-0.748685	0.0843688	7.05923e-19	8.40164e-12	1.70833e-09
CXCL5	rs1898002	G	A	0.099293	0.099293	0.31027	0.99695	953	4	74807490	-0.748987	0.0844077	7.09218e-19	8.44085e-12	1.71631e-09
CXCL5	rs4694653	G	A	0.099406	0.099406	0.31027	0.99405	953	4	74797752	-0.749484	0.0844742	7.16217e-19	8.52415e-12	1.73325e-09
CXCL5	rs13117734	T	C	0.099511	0.099511	0.31027	0.99123	953	4	74787503	-0.749919	0.084539	7.26919e-19	8.65152e-12	1.75914e-09
CXCL5	rs352013	T	C	0.098925	0.098925	0.31366	0.99852	953	4	74810423	-0.748648	0.084397	7.27839e-19	8.66248e-12	1.76137e-09
CXCL5	rs351997	A	G	0.099044	0.099044	0.31366	0.9975	953	4	74834059	-0.748645	0.0843992	7.2961e-19	8.68355e-12	1.76566e-09
CXCL5	rs416176	G	T	0.099049	0.099049	0.31366	0.99757	953	4	74826269	-0.7486	0.0843947	7.29979e-19	8.68795e-12	1.76655e-09
CXCL5	rs149972408	T	A	0.099049	0.099049	0.31366	0.99758	953	4	74823857	-0.748593	0.0843941	7.3009e-19	8.68927e-12	1.76682e-09
CXCL5	rs189511	T	C	0.099047	0.099047	0.31366	0.99756	953	4	74828639	-0.748602	0.0843952	7.30201e-19	8.69059e-12	1.76709e-09
CXCL5	rs352018	T	C	0.099043	0.099043	0.31366	0.99623	953	4	74805322	-0.749088	0.0844516	7.31311e-19	8.7038e-12	1.76977e-09
CXCL5	rs164615	A	G	0.099095	0.099095	0.31027	0.99525	953	4	74801525	-0.749282	0.084475	7.32385e-19	8.71658e-12	1.77237e-09
CXCL5	rs352023	T	A	0.099138	0.099138	0.31027	0.9944	953	4	74797946	-0.749445	0.0844955	7.33833e-19	8.73381e-12	1.77587e-09
CXCL5	rs164617	A	G	0.099153	0.099153	0.31027	0.99415	953	4	74796915	-0.749478	0.0845015	7.3532e-19	8.75151e-12	1.77947e-09
CXCL5	rs164616	T	C	0.099128	0.099128	0.31027	0.99458	953	4	74798566	-0.749389	0.0844915	7.35394e-19	8.7524e-12	1.77965e-09
CXCL5	rs352024	T	G	0.099144	0.099144	0.31027	0.99428	953	4	74797139	-0.749455	0.0844992	7.35581e-19	8.75461e-12	1.7801e-09
CXCL5	rs2117721	T	C	0.099603	0.099603	0.22024	0.98926	953	4	74786885	-0.750215	0.0845853	7.35916e-19	8.7586e-12	1.78092e-09
CXCL5	rs11270585	G	D	0.099154	0.099154	0.31027	0.99417	953	4	74797379	-0.749452	0.0845011	7.37109e-19	8.7728e-12	1.7838e-09
CXCL5	4:74797381	T	D	0.099154	0.099154	0.31027	0.99417	953	4	74797381	-0.749452	0.0845011	7.37109e-19	8.7728e-12	1.7838e-09
CXCL5	rs352026	A	G	0.09916	0.09916	0.31027	0.99398	953	4	74796030	-0.749495	0.0845061	7.37295e-19	8.77502e-12	1.78425e-09
CXCL5	rs487834	C	T	0.099186	0.099186	0.31027	0.99363	953	4	74795131	-0.749543	0.084512	7.37557e-19	8.77813e-12	1.78489e-09
CXCL5	rs352029	G	A	0.099231	0.099231	0.31027	0.99286	953	4	74791795	-0.74968	0.0845285	7.38266e-19	8.78658e-12	1.7866e-09
CXCL5	rs352027	C	A	0.099201	0.099201	0.31027	0.99337	953	4	74793922	-0.749579	0.0845173	7.38379e-19	8.78791e-12	1.78688e-09
CXCL5	rs434988	G	A	0.099175	0.099175	0.31027	0.99368	953	4	74794801	-0.749547	0.0845136	7.38416e-19	8.78836e-12	1.78697e-09
CXCL5	rs168450	C	A	0.09919	0.09919	0.31027	0.99342	953	4	74793605	-0.749587	0.0845189	7.38865e-19	8.7937e-12	1.78805e-09
CXCL5	rs240610	G	C	0.099209	0.099209	0.31027	0.99308	953	4	74792228	-0.74965	0.0845264	7.39239e-19	8.79815e-12	1.78896e-09
CXCL5	rs33975604	G	D	0.102	0.102	0.2135	0.97238	953	4	74791197	-0.74665	0.0844224	9.21758e-19	1.09704e-11	2.23065e-09
CXCL5	rs34773024	C	D	0.10055	0.10055	0.40859	0.9864	953	4	74810927	-0.743874	0.0842143	1.01806e-18	1.21166e-11	2.46372e-09
CXCL5	rs13118512	T	C	0.12965	0.12965	0.16864	0.94244	953	4	74875713	-0.657211	0.0750334	1.97158e-18	2.3465e-11	4.77122e-09
CXCL5	rs2115693	T	C	0.12966	0.12966	0.16864	0.95042	953	4	74874202	-0.652863	0.074714	2.36931e-18	2.81986e-11	5.73372e-09
CXCL5	rs56078309	G	A	0.920779	0.079221	0.54865	0.94003	953	4	74736180	0.757139	0.0928115	3.41147e-16	4.06021e-09	8.25577e-07
CXCL5	rs2367439	A	T	0.11823	0.11823	0.055137	0.92735	953	4	74803995	-0.661183	0.0818582	6.62795e-16	7.88835e-09	1.60397e-06
CXCL5	rs11939236	C	G	0.11381	0.11381	0.35676	0.99653	953	4	74812831	-0.625019	0.0780595	1.17585e-15	1.39946e-08	2.84556e-06
CXCL5	rs2115695	G	T	0.11424	0.11424	0.18927	0.99627	953	4	74805472	-0.623218	0.0785776	2.16976e-15	2.58237e-08	5.25082e-06
CXCL5	rs10805071	A	G	0.11431	0.11431	0.18927	0.99487	953	4	74799583	-0.6234	0.0786102	2.18657e-15	2.60237e-08	5.2915e-06
CXCL5	rs7662553	G	T	0.11429	0.11429	0.18927	0.99529	953	4	74801389	-0.623328	0.0786017	2.1879e-15	2.60396e-08	5.29472e-06
CXCL5	rs7668241	A	G	0.11431	0.11431	0.18927	0.99464	953	4	74798330	-0.623406	0.0786169	2.19714e-15	2.61496e-08	5.31708e-06
CXCL5	rs2082823	G	A	0.11439	0.11439	0.1891	0.99308	953	4	74791523	-0.62357	0.0786512	2.22159e-15	2.64406e-08	5.37626e-06
CXCL5	rs2082822	C	T	0.11439	0.11439	0.1891	0.99308	953	4	74791533	-0.62357	0.0786512	2.22159e-15	2.64406e-08	5.37626e-06
CXCL5	rs6446969	G	C	0.11443	0.11443	0.1891	0.99218	953	4	74787822	-0.623651	0.0786704	2.23801e-15	2.6636e-08	5.41598e-06
CXCL5	rs13112134	A	G	0.11443	0.11443	0.1891	0.99202	953	4	74787545	-0.623668	0.0786736	2.23983e-15	2.66576e-08	5.42039e-06
CXCL5	rs6819566	A	G	0.11447	0.11447	0.1891	0.99149	953	4	74787142	-0.62372	0.0786855	2.24963e-15	2.67743e-08	5.4441e-06
CXCL5	rs13122604	C	T	0.11456	0.11456	0.056568	0.98973	953	4	74785503	-0.623883	0.0787242	2.28288e-15	2.717e-08	5.52458e-06
CXCL5	rs4694654	T	C	0.11394	0.11394	0.056878	0.99512	953	4	74805990	-0.622931	0.0786129	2.29917e-15	2.73639e-08	5.56399e-06
CXCL5	rs6446973	A	T	0.13523	0.13523	0.10244	0.9948	953	4	74838472	-0.516408	0.0722221	8.66057e-13	1.03075e-05	0.00209586
CXCL5	rs6810940	C	T	0.13696	0.13696	0.048028	0.97902	953	4	74842189	-0.512346	0.072325	1.40106e-12	1.66749e-05	0.00339056
CXCL5	rs4694661	A	T	0.13704	0.13704	0.048028	0.98273	953	4	74840613	-0.509392	0.0722159	1.74185e-12	2.07308e-05	0.00421527
CXCL5	rs4694660	T	A	0.13704	0.13704	0.048028	0.98306	953	4	74840445	-0.509096	0.0722056	1.78081e-12	2.11945e-05	0.00430955
CXCL5	rs145692835	D	C	0.13165	0.13165	0	0.99622	953	4	74814641	-0.516854	0.0734343	1.94566e-12	2.31566e-05	0.00470851
CXCL5	rs3114083	T	G	0.13138	0.13138	0	0.99666	953	4	74819876	-0.516751	0.0734322	1.9625e-12	2.33569e-05	0.00474924
CXCL5	rs2564596	A	G	0.13136	0.13136	0	0.99682	953	4	74826935	-0.516696	0.073428	1.9673e-12	2.34141e-05	0.00476087
CXCL5	rs6832583	C	T	0.12902	0.12902	0	0.98438	953	4	74780752	-0.528918	0.0753613	2.24371e-12	2.67038e-05	0.00542977
CXCL5	rs11308929	D	T	0.13218	0.13218	0	0.98989	953	4	74814125	-0.513796	0.0735302	2.79736e-12	3.32931e-05	0.00676961
CXCL5	rs4694180	T	C	0.13443	0.13443	0.16081	0.99797	953	4	74837402	-0.502608	0.0723256	3.67229e-12	4.37062e-05	0.00888693
CXCL5	rs4694659	C	A	0.13444	0.13444	0.16081	0.99824	953	4	74837152	-0.502271	0.0723181	3.77655e-12	4.49472e-05	0.00913926
CXCL5	rs76964017	A	T	0.13699	0.13699	0.048187	0.981	953	4	74822879	-0.502308	0.0724133	4.01387e-12	4.77716e-05	0.00971356
CXCL5	rs74693196	A	G	0.13699	0.13699	0.048187	0.981	953	4	74822881	-0.502308	0.0724133	4.01387e-12	4.77716e-05	0.00971356
CXCL5	rs1435521	A	G	0.1285	0.1285	0.1073	0.9973	953	4	74807928	-0.516647	0.0745883	4.30941e-12	5.1289e-05	0.0104288
CXCL5	rs6446970	G	T	0.12855	0.12855	0.1073	0.99643	953	4	74804923	-0.516822	0.074616	4.31622e-12	5.13701e-05	0.0104453
CXCL5	rs13136948	A	T	0.12853	0.12853	0.1073	0.99678	953	4	74806194	-0.516691	0.0746042	4.3363e-12	5.16091e-05	0.0104939
CXCL5	rs33980625	D	C	0.1287	0.1287	0.10658	0.9943	953	4	74794773	-0.516905	0.0746641	4.41959e-12	5.26003e-05	0.0106954
CXCL5	rs7671525	C	A	0.12875	0.12875	0.10658	0.99369	953	4	74792031	-0.51696	0.0746781	4.43698e-12	5.28073e-05	0.0107375
CXCL5	rs4694655	C	T	0.12843	0.12843	0.1073	0.99755	953	4	74806082	-0.516717	0.0746621	4.49277e-12	5.34713e-05	0.0108725
CXCL5	rs6822890	G	C	0.13452	0.13452	0.16081	0.99956	953	4	74819948	-0.500272	0.0722926	4.51298e-12	5.37119e-05	0.0109214
CXCL5	rs80200974	T	C	0.13454	0.13454	0.16081	0.99929	953	4	74822954	-0.50022	0.0722852	4.5139e-12	5.37228e-05	0.0109236
CXCL5	rs145602257	G	A	0.13454	0.13454	0.16081	0.99929	953	4	74822955	-0.50022	0.0722852	4.5139e-12	5.37228e-05	0.0109236
CXCL5	rs2367443	T	C	0.13429	0.13429	0.10248	0.99837	953	4	74818406	-0.500316	0.0723003	4.51713e-12	5.37612e-05	0.0109314
CXCL5	rs4694657	T	A	0.13451	0.13451	0.16081	0.99949	953	4	74822074	-0.500205	0.0722871	4.52589e-12	5.38655e-05	0.0109527
CXCL5	rs6813021	A	G	0.13429	0.13429	0.16081	0.99847	953	4	74821146	-0.500231	0.0722915	4.52797e-12	5.38902e-05	0.0109577
CXCL5	rs35590485	G	C	0.13451	0.13451	0.16081	0.9995	953	4	74822551	-0.50019	0.0722857	4.5282e-12	5.3893e-05	0.0109582
CXCL5	rs13128887	G	A	0.13429	0.13429	0.16081	0.99849	953	4	74821616	-0.500204	0.0722891	4.53282e-12	5.3948e-05	0.0109694
CXCL5	rs4694658	A	G	0.13429	0.13429	0.16081	0.99851	953	4	74822174	-0.500192	0.0722875	4.53282e-12	5.3948e-05	0.0109694
CXCL5	rs10017182	G	A	0.13454	0.13454	0.16081	0.99979	953	4	74831488	-0.500072	0.0722704	4.53352e-12	5.39562e-05	0.0109711
CXCL5	rs138690611	G	A	0.13451	0.13451	0.16081	0.99956	953	4	74824035	-0.500139	0.0722805	4.5349e-12	5.39728e-05	0.0109745
CXCL5	rs8180167	A	T	0.13453	0.13453	0.16081	0.99962	953	4	74833373	-0.500067	0.0722705	4.53629e-12	5.39893e-05	0.0109778
CXCL5	rs9291189	G	T	0.1343	0.1343	0.16081	0.99866	953	4	74832037	-0.500064	0.0722721	4.54254e-12	5.40637e-05	0.010993
CXCL5	rs3906613	G	A	0.13451	0.13451	0.16081	0.99969	953	4	74828447	-0.500063	0.0722725	4.5444e-12	5.40857e-05	0.0109974
CXCL5	rs10033521	C	A	0.13451	0.13451	0.16081	0.9997	953	4	74829332	-0.500058	0.0722722	4.54532e-12	5.40968e-05	0.0109997
CXCL5	rs12498174	T	C	0.1345	0.1345	0.16081	0.99967	953	4	74825768	-0.500065	0.0722742	4.54857e-12	5.41354e-05	0.0110075
CXCL5	rs10938105	C	A	0.1345	0.1345	0.16081	0.99968	953	4	74826087	-0.500059	0.0722735	4.54927e-12	5.41437e-05	0.0110092
CXCL5	rs2175498	A	G	0.13452	0.13452	0.16081	1	953	4	74835367	-0.499939	0.0722635	4.57183e-12	5.44122e-05	0.0110638
CXCL5	rs4399951	A	G	0.13475	0.13475	0.16081	0.99739	953	4	74817095	-0.49987	0.0723116	4.75423e-12	5.65831e-05	0.0115052
CXCL5	rs1595008	C	A	0.13465	0.13465	0.16081	0.99889	953	4	74834458	-0.499657	0.0722816	4.75714e-12	5.66178e-05	0.0115123
CXCL5	rs76925593	T	C	0.13554	0.13554	0.10194	0.99152	953	4	74822913	-0.499529	0.0723667	5.10094e-12	6.07096e-05	0.0123443
CXCL5	rs13120504	C	A	0.1366	0.1366	0.10052	0.99563	953	4	74825489	-0.496309	0.0720259	5.5517e-12	6.60743e-05	0.0134351
CXCL5	rs62313965	T	C	0.13617	0.13617	0.1013	0.98299	953	4	74840796	-0.497974	0.0724288	6.18359e-12	7.35948e-05	0.0149643
CXCL5	rs76382855	T	C	0.929028	0.070972	0.19569	0.80259	953	4	74943189	0.715245	0.105712	1.32436e-11	0.00015762	0.0320495
CXCL5	rs60981167	D	D	0.5661	0.4339	0.54941	0.85083	953	10	65275994	0.366015	0.0544012	1.7193e-11	0.000204625	0.0416072
CXCL5	rs2393967	A	C	0.63067	0.36933	1.7872	1	953	10	65133156	0.352267	0.0529133	2.78625e-11	0.000331609	0.0674272
CXCL5	rs7896910	G	A	0.63114	0.36886	1.7856	0.99762	953	10	65016721	0.352458	0.0530016	2.93183e-11	0.000348936	0.0709503
CXCL5	rs12770839	C	A	0.63121	0.36879	1.5571	0.98643	953	10	65297720	0.352552	0.0531237	3.21356e-11	0.000382466	0.077768
CXCL5	rs35562567	D	A	0.50643	0.49357	0.49409	0.98973	953	10	64916030	0.332779	0.0503466	3.84949e-11	0.000458152	0.0931576
CXCL5	rs2893923	C	T	0.63115	0.36885	1.7829	1	953	10	65261184	0.349707	0.0529182	3.88387e-11	0.000462244	0.0939896
CXCL5	rs7896518	A	G	0.55528	0.44472	1.0482	0.99932	953	10	65104500	0.33699	0.0511184	4.32914e-11	0.000515238	0.104765
CXCL5	rs10761739	G	C	0.55573	0.44427	1.0482	0.99886	953	10	65062008	0.336957	0.0511225	4.36379e-11	0.000519362	0.105604
CXCL5	rs10822159	C	T	0.55543	0.44457	1.0482	0.99995	953	10	65096250	0.336782	0.0510999	4.37898e-11	0.00052117	0.105971
CXCL5	rs10740118	G	C	0.55544	0.44456	1.0482	0.99995	953	10	65101207	0.336781	0.0510999	4.37943e-11	0.000521223	0.105982
CXCL5	rs10822155	C	A	0.55609	0.44391	0.9918	0.9976	953	10	65071215	0.336913	0.051124	4.39467e-11	0.000523038	0.106351
CXCL5	rs7090111	C	G	0.55545	0.44455	1.0482	0.99998	953	10	65077994	0.336734	0.0510968	4.39467e-11	0.000523038	0.106351
CXCL5	rs7073753	C	T	0.55544	0.44456	1.0482	0.99998	953	10	65062820	0.336733	0.0510967	4.39512e-11	0.000523091	0.106362
CXCL5	rs10761741	G	T	0.55544	0.44456	1.0482	0.99998	953	10	65066186	0.336731	0.0510966	4.39579e-11	0.000523171	0.106378
CXCL5	rs10761737	T	C	0.55609	0.44391	0.9918	0.99761	953	10	65052205	0.336899	0.0511235	4.40096e-11	0.000523787	0.106503
CXCL5	rs7098181	G	T	0.55545	0.44455	1.0482	1	953	10	65027143	0.336715	0.051096	4.40254e-11	0.000523974	0.106541
CXCL5	rs10761731	A	T	0.55545	0.44455	1.0482	1	953	10	65027610	0.336715	0.051096	4.40254e-11	0.000523974	0.106541
CXCL5	rs9787438	G	C	0.55545	0.44455	1.0482	1	953	10	65038030	0.336715	0.051096	4.40254e-11	0.000523974	0.106541
CXCL5	rs7084707	C	T	0.55539	0.44461	1.0482	0.99979	953	10	65052542	0.336737	0.0511015	4.41065e-11	0.000524939	0.106738
CXCL5	rs17811212	G	A	0.944365	0.055635	0.60723	0.94677	953	4	74751889	0.711629	0.107994	4.41222e-11	0.000525127	0.106776
CXCL5	rs7075195	A	G	0.55542	0.44458	1.0482	0.99989	953	10	65050659	0.336569	0.0510946	4.48268e-11	0.000533512	0.108481
CXCL5	rs62312442	T	G	0.944329	0.055671	0.60723	0.94716	953	4	74746128	0.710831	0.107921	4.50104e-11	0.000535698	0.108925
CXCL5	rs7088799	T	G	0.55559	0.44441	1.0482	0.99862	953	10	65016174	0.336595	0.0511278	4.59799e-11	0.000547236	0.111271
CXCL5	rs62312441	A	G	0.944355	0.055645	0.60723	0.94662	953	4	74737655	0.710818	0.107974	4.60293e-11	0.000547824	0.111391
CXCL5	rs10761753	G	A	0.51637	0.48363	0.49517	0.99573	953	10	65161903	0.328905	0.0500572	5.01228e-11	0.000596543	0.121297
CXCL5	rs34309561	A	D	0.51637	0.48363	0.49517	0.99573	953	10	65161904	0.328905	0.0500572	5.01228e-11	0.000596543	0.121297
CXCL5	rs10733789	T	C	0.63026	0.36974	1.706	0.99972	953	10	64948684	0.347199	0.052882	5.1845e-11	0.000617041	0.125465
CXCL5	rs10995455	G	A	0.63019	0.36981	1.706	0.99917	953	10	64936361	0.346908	0.0528898	5.41444e-11	0.000644406	0.131029
CXCL5	rs80082080	A	D	0.62986	0.37014	1.706	0.99752	953	10	64901792	0.345898	0.0529044	6.22782e-11	0.000741213	0.150713
CXCL5	rs62312449	T	C	0.945996	0.054004	0.651	0.9475	953	4	74777594	0.717653	0.109765	6.23005e-11	0.000741478	0.150767
CXCL5	rs11438680	G	D	0.52384	0.47616	0.37828	0.96777	953	10	65174698	0.32897	0.0505637	7.71599e-11	0.000918329	0.186727
CXCL5	rs35048644	D	C	0.52199	0.47801	0.37788	0.99202	953	10	65265705	0.324295	0.0498623	7.83086e-11	0.000932	0.189507
CXCL5	rs7080386	C	A	0.55642	0.44358	1.1055	0.99787	953	10	65048306	0.333005	0.051231	8.0279e-11	0.000955451	0.194275
CXCL5	rs5785580	D	A	0.47951	0.47951	0.045226	0.99926	953	10	65290254	0.32593	0.050172	8.23411e-11	0.000979993	0.199265
CXCL5	rs11359293	D	T	0.51922	0.48078	0.37726	0.99581	953	10	65226769	0.323293	0.0497841	8.36396e-11	0.000995448	0.202408
CXCL5	rs10822160	T	G	0.51857	0.48143	0.3781	0.99927	953	10	65112796	0.322769	0.0497489	8.69986e-11	0.00103543	0.210537
CXCL5	rs10822156	T	C	0.51875	0.48125	0.37811	0.99978	953	10	65080727	0.322676	0.0497574	8.87465e-11	0.00105623	0.214767
CXCL5	rs10740129	G	A	0.51862	0.48138	0.37811	0.99924	953	10	65250808	0.322794	0.0497821	8.92335e-11	0.00106202	0.215945
CXCL5	rs10740115	G	A	0.51874	0.48126	0.37811	0.99974	953	10	65094990	0.322594	0.0497544	8.94802e-11	0.00106496	0.216542
CXCL5	rs10740116	T	C	0.51874	0.48126	0.37811	0.99974	953	10	65094992	0.322594	0.0497544	8.94802e-11	0.00106496	0.216542
CXCL5	rs10546984	D	C	0.51863	0.48137	0.37811	0.99955	953	10	65131440	0.322741	0.0497859	9.01646e-11	0.00107311	0.218198
CXCL5	rs10822164	G	A	0.5187	0.4813	0.37811	0.99968	953	10	65127258	0.322658	0.0497734	9.01923e-11	0.00107344	0.218265
CXCL5	rs6479896	T	C	0.51871	0.48129	0.37811	0.9997	953	10	65126832	0.322648	0.0497721	9.02108e-11	0.00107366	0.21831
CXCL5	rs10822163	C	G	0.51876	0.48124	0.37811	0.99984	953	10	65124098	0.322573	0.0497626	9.03724e-11	0.00107558	0.218701
CXCL5	rs10822153	C	A	0.5188	0.4812	0.37811	0.99998	953	10	65056813	0.322511	0.0497536	9.04186e-11	0.00107613	0.218813
CXCL5	rs7922587	T	C	0.5188	0.4812	0.37811	0.99998	953	10	65069614	0.322504	0.0497534	9.04834e-11	0.0010769	0.21897
CXCL5	rs7070296	T	A	0.5188	0.4812	0.37811	0.99998	953	10	65070438	0.322504	0.0497534	9.04834e-11	0.0010769	0.21897
CXCL5	rs5785566	T	D	0.5188	0.4812	0.37811	0.99999	953	10	65054786	0.3225	0.0497532	9.05158e-11	0.00107729	0.219048
CXCL5	rs10822158	A	G	0.5188	0.4812	0.37811	0.99999	953	10	65094383	0.322497	0.0497531	9.05482e-11	0.00107767	0.219127
CXCL5	rs9971352	A	T	0.51841	0.48159	0.37811	0.99842	953	10	65265108	0.322828	0.0498044	9.05667e-11	0.00107789	0.219171
CXCL5	rs10822161	G	A	0.5188	0.4812	0.37811	1	953	10	65118203	0.322489	0.0497528	9.0613e-11	0.00107844	0.219283
CXCL5	rs12355784	C	A	0.5188	0.4812	0.37811	1	953	10	65121565	0.322489	0.0497528	9.0613e-11	0.00107844	0.219283
CXCL5	rs10761779	A	G	0.5188	0.4812	0.37811	1	953	10	65274927	0.322489	0.0497528	9.0613e-11	0.00107844	0.219283
CXCL5	rs10761742	A	G	0.5188	0.4812	0.37811	0.99998	953	10	65085048	0.322484	0.049754	9.07707e-11	0.00108032	0.219665
CXCL5	rs34524635	D	C	0.51881	0.48119	0.37811	0.99997	953	10	65261176	0.322467	0.049754	9.09798e-11	0.00108281	0.220171
CXCL5	rs10509189	T	C	0.51881	0.48119	0.37811	0.99997	953	10	65264126	0.322467	0.049754	9.09798e-11	0.00108281	0.220171
CXCL5	rs4486511	C	T	0.51881	0.48119	0.37811	0.99997	953	10	65264266	0.322467	0.049754	9.09798e-11	0.00108281	0.220171
CXCL5	rs10761778	A	G	0.51881	0.48119	0.37811	0.99997	953	10	65273782	0.322466	0.0497538	9.09798e-11	0.00108281	0.220171
CXCL5	rs7915779	G	C	0.51881	0.48119	0.37811	0.99992	953	10	65244244	0.322458	0.0497561	9.12501e-11	0.00108603	0.220825
CXCL5	rs7909960	T	A	0.51881	0.48119	0.37811	0.9999	953	10	65239177	0.322455	0.0497572	9.13715e-11	0.00108747	0.221119
CXCL5	rs10761772	G	T	0.51881	0.48119	0.37811	0.99988	953	10	65235829	0.322453	0.0497578	9.14556e-11	0.00108847	0.221323
CXCL5	rs10733792	A	G	0.51881	0.48119	0.37811	0.99986	953	10	65232539	0.322448	0.0497586	9.15633e-11	0.00108975	0.221583
CXCL5	rs10761771	T	C	0.51881	0.48119	0.37811	0.99985	953	10	65230164	0.322447	0.0497592	9.16242e-11	0.00109048	0.22173
CXCL5	rs140855985	G	D	0.51906	0.48094	0.37811	0.99898	953	10	65260508	0.322487	0.0497673	9.17789e-11	0.00109232	0.222105
CXCL5	rs2393977	A	C	0.5188	0.4812	0.37811	0.99991	953	10	65247609	0.322405	0.0497556	9.18634e-11	0.00109333	0.22231
CXCL5	rs35290825	G	D	0.51884	0.48116	0.37811	0.99969	953	10	65224200	0.322456	0.0497661	9.20657e-11	0.00109573	0.222799
CXCL5	rs7082470	G	A	0.51884	0.48116	0.37811	0.99979	953	10	65277026	0.322354	0.0497584	9.2713e-11	0.00110344	0.224365
CXCL5	rs7075901	C	A	0.51884	0.48116	0.37811	0.99973	953	10	65280994	0.322312	0.0497596	9.33219e-11	0.00111068	0.225839
CXCL5	rs3841602	A	D	0.51937	0.48063	0.37726	0.99817	953	10	65225899	0.32244	0.0497955	9.46436e-11	0.00112641	0.229037
CXCL5	rs10761750	G	A	0.51829	0.48171	0.4158	0.99859	953	10	65128619	0.322514	0.0498115	9.50073e-11	0.00113074	0.229918
CXCL5	rs12245149	C	A	0.52005	0.47995	0.094852	0.99792	953	10	65321147	-0.324823	0.0502134	9.87526e-11	0.00117532	0.238981
CXCL5	rs7898861	T	C	0.52113	0.47887	0.069512	0.99969	953	10	65319678	-0.324775	0.0502121	9.92691e-11	0.00118146	0.240231
CXCL5	rs7924036	G	T	0.47927	0.47927	0.045226	1	953	10	65191645	0.324691	0.0502063	9.98802e-11	0.00118874	0.24171
CXCL5	rs2163188	G	C	0.52121	0.47879	0.069512	0.99997	953	10	65314711	-0.324686	0.0502064	9.99518e-11	0.00118959	0.241883
CXCL5	rs9919429	A	G	0.52133	0.47867	0.069512	0.9995	953	10	65313819	-0.324641	0.0502136	1.01165e-10	0.00120403	0.24482
CXCL5	rs2393984	A	G	0.52133	0.47867	0.069512	0.9995	953	10	65314971	-0.324641	0.0502136	1.01165e-10	0.00120403	0.24482
CXCL5	rs6479905	A	G	0.52133	0.47867	0.069512	0.9995	953	10	65315231	-0.324641	0.0502136	1.01165e-10	0.00120403	0.24482
CXCL5	rs7919685	G	T	0.52133	0.47867	0.069512	0.9995	953	10	65315800	-0.324641	0.0502136	1.01165e-10	0.00120403	0.24482
CXCL5	rs12247907	G	C	0.52133	0.47867	0.069512	0.9995	953	10	65317045	-0.324641	0.0502136	1.01165e-10	0.00120403	0.24482
CXCL5	rs7070761	A	T	0.52133	0.47867	0.069512	0.9995	953	10	65317056	-0.324641	0.0502136	1.01165e-10	0.00120403	0.24482
CXCL5	rs61117531	D	T	0.52133	0.47867	0.069512	0.99949	953	10	65316235	-0.324638	0.0502142	1.01253e-10	0.00120508	0.245033
CXCL5	rs10761785	G	T	0.47944	0.47944	0.06948	0.99749	953	10	65318766	0.324724	0.0502568	1.03807e-10	0.00123547	0.251213
CXCL5	rs10761782	A	G	0.51898	0.48102	0.37726	0.99889	953	10	65287064	0.321424	0.049777	1.06605e-10	0.00126877	0.257984
CXCL5	rs7085018	T	C	0.51898	0.48102	0.37726	0.99889	953	10	65286667	0.321421	0.0497771	1.06665e-10	0.00126949	0.25813
CXCL5	rs3999089	A	G	0.522	0.478	0.37788	0.99229	953	10	65203808	0.322175	0.0498945	1.06709e-10	0.00127001	0.258235
CXCL5	rs4405189	A	G	0.51931	0.48069	0.37726	0.99621	953	10	65013935	0.321771	0.0498336	1.06867e-10	0.00127189	0.258618
CXCL5	rs7920036	T	C	0.519	0.481	0.37726	0.99898	953	10	65293860	0.321382	0.0497735	1.06878e-10	0.00127202	0.258645
CXCL5	rs7920058	T	G	0.519	0.481	0.37726	0.99892	953	10	65293924	0.321326	0.0497752	1.07839e-10	0.00128346	0.26097
CXCL5	rs4595427	A	C	0.51947	0.48053	0.37726	0.99555	953	10	65012944	0.321316	0.0498416	1.14279e-10	0.00136011	0.276555
CXCL5	rs7916868	A	T	0.47975	0.47975	0.022063	0.99616	953	10	64988931	0.324155	0.0502923	1.15283e-10	0.00137206	0.278985
CXCL5	rs4454603	C	T	0.5195	0.4805	0.37726	0.99546	953	10	65012750	0.321213	0.0498422	1.15904e-10	0.00137945	0.280487
CXCL5	rs4400684	A	G	0.5195	0.4805	0.37726	0.99546	953	10	65012687	0.321213	0.0498422	1.1591e-10	0.00137952	0.280502
CXCL5	rs7897379	T	C	0.51903	0.48097	0.37726	0.99864	953	10	65301725	0.320508	0.0497678	1.19425e-10	0.00142135	0.289008
CXCL5	rs1935	C	G	0.51157	0.48843	0.49458	1	953	10	64927823	0.32168	0.0499722	1.21719e-10	0.00144865	0.29456
CXCL5	rs7895610	C	T	0.51131	0.48869	0.49458	0.99386	953	10	64961659	0.322732	0.050151	1.23317e-10	0.00146768	0.298427
CXCL5	rs7092784	C	T	0.519	0.481	0.37811	0.99919	953	10	65214749	0.320455	0.0498146	1.25154e-10	0.00148953	0.302872
CXCL5	rs10740131	A	T	0.52021	0.47979	0.45421	0.99666	953	10	65271488	0.321117	0.0499253	1.25982e-10	0.0014994	0.304877
CXCL5	rs10740126	A	G	0.5188	0.4812	0.37811	0.99998	953	10	65210935	0.3203	0.049799	1.26066e-10	0.00150039	0.30508
CXCL5	rs10740125	T	C	0.5188	0.4812	0.37811	0.99998	953	10	65209609	0.320292	0.0497989	1.26182e-10	0.00150178	0.305361
CXCL5	rs2893919	G	A	0.51881	0.48119	0.37811	0.99999	953	10	65134778	0.320278	0.0497985	1.2637e-10	0.00150401	0.305815
CXCL5	rs2393966	T	G	0.51881	0.48119	0.37811	0.99999	953	10	65134814	0.320278	0.0497985	1.2637e-10	0.00150401	0.305815
CXCL5	rs7076310	C	A	0.51881	0.48119	0.37811	0.99999	953	10	65135672	0.320278	0.0497985	1.2637e-10	0.00150401	0.305815
CXCL5	rs7923609	A	G	0.5188	0.4812	0.37811	1	953	10	65133822	0.320276	0.0497986	1.26402e-10	0.00150439	0.305893
CXCL5	rs4310508	A	G	0.5188	0.4812	0.37811	1	953	10	65138573	0.320276	0.0497986	1.26402e-10	0.00150439	0.305893
CXCL5	rs7910927	T	G	0.5188	0.4812	0.37811	1	953	10	65138910	0.320276	0.0497986	1.26402e-10	0.00150439	0.305893
CXCL5	rs2393969	A	C	0.5188	0.4812	0.37811	1	953	10	65140440	0.320276	0.0497986	1.26402e-10	0.00150439	0.305893
CXCL5	rs150036478	D	A	0.5188	0.4812	0.37811	1	953	10	65158772	0.320276	0.0497986	1.26402e-10	0.00150439	0.305893
CXCL5	rs7912893	T	A	0.5188	0.4812	0.37811	1	953	10	65162000	0.320276	0.0497986	1.26402e-10	0.00150439	0.305893
CXCL5	rs7896783	G	A	0.5188	0.4812	0.37811	1	953	10	65162153	0.320276	0.0497986	1.26402e-10	0.00150439	0.305893
CXCL5	rs10761756	C	T	0.5188	0.4812	0.37811	1	953	10	65172328	0.320276	0.0497986	1.26402e-10	0.00150439	0.305893
CXCL5	rs10761758	A	T	0.5188	0.4812	0.37811	1	953	10	65172747	0.320276	0.0497986	1.26402e-10	0.00150439	0.305893
CXCL5	rs71837985	D	A	0.5188	0.4812	0.37811	1	953	10	65172799	0.320276	0.0497986	1.26402e-10	0.00150439	0.305893
CXCL5	rs7909269	G	A	0.5188	0.4812	0.37811	1	953	10	65177766	0.320276	0.0497986	1.26402e-10	0.00150439	0.305893
CXCL5	rs7077580	G	A	0.5188	0.4812	0.37811	1	953	10	65180885	0.320276	0.0497986	1.26402e-10	0.00150439	0.305893
CXCL5	rs10761762	T	C	0.51876	0.48124	0.37811	0.99984	953	10	65184717	0.320276	0.0497986	1.26402e-10	0.00150439	0.305893
CXCL5	rs10761763	T	C	0.5188	0.4812	0.37811	1	953	10	65188318	0.320276	0.0497986	1.26402e-10	0.00150439	0.305893
CXCL5	rs10761766	G	A	0.5188	0.4812	0.37811	1	953	10	65190327	0.320276	0.0497986	1.26402e-10	0.00150439	0.305893
CXCL5	rs3740331	G	A	0.5188	0.4812	0.37811	1	953	10	65192288	0.320276	0.0497986	1.26402e-10	0.00150439	0.305893
CXCL5	rs3956912	C	T	0.5188	0.4812	0.37811	1	953	10	65205881	0.320276	0.0497986	1.26402e-10	0.00150439	0.305893
CXCL5	rs10509186	C	T	0.5188	0.4812	0.37811	1	953	10	65207018	0.320276	0.0497986	1.26402e-10	0.00150439	0.305893
[truncated: 3,965 more rows]
