# Supplementary material for: The relative contribution of DNA methylation and genetic variants on protein biomarkers for human diseases
Source: PLoS Genet. 2017 Sep 15;13(9):e1007005. doi: 10.1371/journal.pgen.1007005 (PMC5617224; doi:10.1371/journal.pgen.1007005)
Supplement: S5 Table — (XLSX) [file pgen.1007005.s012.xlsx]

## Sheet: Supplemental Table S5
Supplemental Table S5. Secondary GWAS signals, i.e. signals after correcting for the most significant primary signal for each biomarker
A1 is the variant of the first allele
A2 is the variant of the second allele
Freq1 is the frequency of A1
MAF is the minor allele frequency
HWE -log10(P) is the P-value for Hardy-Weinberg Equilibrium
Rsquare is a quality score from Impute 2
N is the number of individuals analyzed for respective SNP and biomarker
Beta SNP is the average increase in biomarkers (in standard deviations) per copy of the minor allele
SE beta SNP is the standard deviation of beta SNP
P is the unadjusted P-value for the association between respective biomarker and SNP
Biomarker	SNP	A1	A2	Freq1	MAF	HWE -log10(P)	Rsquare	N	Chromosome	Position	Beta SNP	SE Beta SNP	P
CCL24	rs73359714	T	C	0.87738	0.12262	0.32538	0.97684	953	7	75447156	0.934997	0.0737276	7.46007e-37
CCL24	rs113446740	G	C	0.87747	0.12253	0.32538	0.97835	953	7	75449631	0.934257	0.073701	8.00041e-37
CCL24	rs7811626	G	T	0.87763	0.12237	0.17861	0.98062	953	7	75453254	0.933006	0.073665	9.17821e-37
CCL24	rs113774457	C	A	0.87777	0.12223	0.17861	0.98198	953	7	75461021	0.932159	0.0736565	1.04345e-36
CCL24	rs112189412	G	A	0.87781	0.12219	0.17861	0.98228	953	7	75462879	0.932007	0.0736567	1.07165e-36
CCL24	rs10247854	C	G	0.87785	0.12215	0.17861	0.98265	953	7	75464929	0.931687	0.0736533	1.12411e-36
CCL24	rs17458804	G	C	0.87785	0.12215	0.17861	0.98273	953	7	75465485	0.931671	0.0736539	1.12864e-36
CCL24	rs6943657	C	T	0.87787	0.12213	0.17861	0.98288	953	7	75466617	0.931538	0.073652	1.14985e-36
CCL24	rs75594677	A	G	0.87791	0.12209	0.17861	0.98327	953	7	75468800	0.931334	0.0736522	1.19166e-36
CCL24	rs28541778	C	T	0.87793	0.12207	0.17861	0.98339	953	7	75469681	0.931192	0.0736508	1.21772e-36
CCL24	rs10226984	C	T	0.87794	0.12206	0.17861	0.98352	953	7	75470646	0.931075	0.0736517	1.24498e-36
CCL24	rs140578407	C	T	0.87798	0.12202	0.17861	0.98384	953	7	75471658	0.931014	0.07365	1.25378e-36
CCL24	rs143726593	D	A	0.8766	0.1234	0.24715	0.97609	953	7	75450134	0.929035	0.0736697	1.84048e-36
CCL24	rs62477635	C	T	0.87286	0.12714	0.16946	0.94625	953	7	75445194	0.921174	0.0736688	7.07385e-36
CCL24	rs76312007	A	G	0.87297	0.12703	0.17092	0.94522	953	7	75444905	0.921505	0.0737333	7.67074e-36
CCL24	rs873973	C	T	0.87196	0.12804	0.10788	0.93972	953	7	75444384	0.918371	0.073747	1.347e-35
CCL24	rs73359750	C	T	0.87804	0.12196	0.053328	0.98484	953	7	75478242	0.920048	0.0739971	1.71758e-35
CCL24	rs140235847	C	D	0.87808	0.12192	0.053328	0.98532	953	7	75480059	0.919579	0.0739917	1.83832e-35
CCL24	rs73359756	C	T	0.87821	0.12179	0.11206	0.98612	953	7	75480971	0.919203	0.0739857	1.93513e-35
CCL24	rs111501759	G	A	0.87391	0.12609	0.31945	0.97958	953	7	75461263	0.897473	0.0722676	2.06803e-35
CCL24	rs111464481	C	T	0.87831	0.12169	0.11206	0.9871	953	7	75484696	0.917456	0.0739601	2.46258e-35
CCL24	rs58574691	G	A	0.87844	0.12156	0.11206	0.98845	953	7	75486694	0.915771	0.0739324	3.08841e-35
CCL24	rs73359762	C	T	0.8819	0.1181	0.18444	0.99038	953	7	75488590	0.910195	0.0742849	1.62385e-34
CCL24	rs6978853	T	C	0.88448	0.11552	0.34744	0.97349	953	7	75495615	0.913358	0.0751917	5.94677e-34
CCL24	rs146708220	C	D	0.87387	0.12613	0.31737	0.96027	953	7	75480034	0.895722	0.0738808	7.89504e-34
CCL24	rs7793676	T	C	0.11538	0.11538	0.34744	0.97149	953	7	75497225	-0.900174	0.0752807	5.92854e-33
CCL24	rs35946971	A	D	0.60515	0.39485	0.81614	0.95485	953	7	75446824	0.622725	0.0532574	1.38846e-31
CCL24	rs7780649	G	A	0.66863	0.33137	0.20486	0.98632	953	7	75454134	0.59661	0.0542404	3.84838e-28
CCL24	rs7785567	G	A	0.66931	0.33069	0.17139	0.98696	953	7	75455090	0.595747	0.0542008	4.20116e-28
CCL24	rs6946822	C	T	0.56557	0.43443	1.366	1	953	7	75479448	-0.525068	0.050949	6.63546e-25
CCL24	rs6968130	C	G	0.5657	0.4343	1.366	0.99915	953	7	75483327	-0.524747	0.050989	7.70834e-25
CCL24	rs10262690	G	A	0.56845	0.43155	1.3654	0.99864	953	7	75492662	-0.522177	0.0511611	1.854e-24
CCL24	rs5884980	D	G	0.48405	0.48405	1.0864	0.99843	953	7	75478694	0.525335	0.0516359	2.59476e-24
CCL24	rs7790373	G	A	0.56792	0.43208	1.3673	0.99732	953	7	75489446	-0.520507	0.0511652	2.6158e-24
CCL24	rs2017215	G	C	0.48394	0.48394	1.0864	0.99889	953	7	75477898	0.524927	0.0516246	2.75122e-24
CCL24	rs10954671	A	G	0.48386	0.48386	1.0864	0.99853	953	7	75481473	0.524818	0.0516425	2.91417e-24
CCL24	rs10954672	G	A	0.48385	0.48385	1.0864	0.99847	953	7	75481823	0.524782	0.0516454	2.95267e-24
CCL24	rs12155185	T	C	0.4838	0.4838	1.0864	0.99825	953	7	75483318	0.524647	0.0516574	3.1071e-24
CCL24	rs10676679	A	D	0.48372	0.48372	1.0316	0.99794	953	7	75484454	0.524337	0.0516756	3.42675e-24
CCL24	rs2024049	C	T	0.56847	0.43153	1.3654	1	953	7	75496097	-0.517964	0.0510974	3.79267e-24
CCL24	rs13228034	C	T	0.56259	0.43741	1.1693	0.99732	953	7	75488984	-0.516205	0.0510837	5.24433e-24
CCL24	rs4279521	A	C	0.44803	0.44803	0.50075	0.99915	953	7	75452584	0.516419	0.052198	4.44386e-23
CCL24	rs9649643	T	C	0.44877	0.44877	0.50089	0.99942	953	7	75454452	0.516822	0.0522448	4.49442e-23
CCL24	rs9649062	T	G	0.44894	0.44894	0.50089	0.99963	953	7	75455933	0.516626	0.0522529	4.73821e-23
CCL24	rs3043412	C	D	0.44901	0.44901	0.50089	0.99936	953	7	75451940	0.51629	0.0522569	5.09126e-23
CCL24	rs7802169	G	A	0.44904	0.44904	0.50089	0.99923	953	7	75451657	0.516265	0.0522586	5.13178e-23
CCL24	rs62477651	G	A	0.44524	0.44524	0.82896	0.99893	953	7	75461592	0.515867	0.0522503	5.4513e-23
CCL24	rs62477639	C	G	0.44984	0.44984	0.54325	0.9958	953	7	75448018	0.516361	0.0523127	5.57971e-23
CCL24	rs11773441	C	T	0.57797	0.42203	1.3125	0.98132	953	7	75498980	-0.508111	0.0517931	1.01573e-22
CCL24	rs11983753	A	G	0.44999	0.44999	0.67679	0.99814	953	7	75457315	0.511317	0.0521654	1.10557e-22
CCL24	rs10231817	T	C	0.57774	0.42226	1.3125	0.97805	953	7	75499519	-0.508072	0.0518476	1.1331e-22
CCL24	rs12668366	T	C	0.45054	0.45054	0.63203	0.999	953	7	75460987	0.51021	0.052121	1.25596e-22
CCL24	rs10281069	C	T	0.57857	0.42143	1.1894	0.97973	953	7	75499311	-0.508232	0.0519277	1.27655e-22
CCL24	rs62479391	G	A	0.57711	0.42289	1.7309	0.95101	953	7	75493260	-0.509765	0.0521104	1.33978e-22
CCL24	rs10272110	T	G	0.60877	0.39123	1.0443	0.99281	953	7	75449338	-0.511354	0.0523969	1.68418e-22
CCL24	rs6954387	C	T	0.4561	0.4561	0.87625	0.9994	953	7	75468471	0.504256	0.0518234	2.2397e-22
CCL24	rs6976892	T	C	0.45609	0.45609	0.87625	0.99933	953	7	75470314	0.504254	0.0518233	2.24049e-22
CCL24	rs7341484	A	G	0.45606	0.45606	0.87625	0.99912	953	7	75475469	0.504229	0.0518221	2.2457e-22
CCL24	rs7793386	T	C	0.4561	0.4561	0.87625	0.99944	953	7	75467009	0.504246	0.0518246	2.24865e-22
CCL24	rs6966161	G	A	0.45585	0.45585	0.87625	0.99865	953	7	75466308	0.504536	0.0518717	2.32219e-22
CCL24	rs873972	T	C	0.44697	0.44697	0.54443	0.9798	953	7	75444549	0.5133	0.0528162	2.51172e-22
CCL24	rs7786982	C	T	0.6006	0.3994	1.6308	0.99901	953	7	75468116	-0.498485	0.0517403	5.72445e-22
CCL24	rs9655917	G	A	0.60061	0.39939	1.6308	0.99888	953	7	75465532	-0.498523	0.051746	5.74241e-22
CCL24	rs2302004	A	G	0.45616	0.45616	0.72389	0.97471	953	7	75442855	0.487758	0.0525117	1.56378e-20
CCL24	rs10266630	C	T	0.7043	0.2957	1.358	0.9161	953	7	75485156	-0.540018	0.0588855	4.70133e-20
CCL24	rs145197659	G	A	0.69589	0.30411	2.0794	0.9521	953	7	75464030	-0.513917	0.05701	1.97772e-19
CCL24	rs151269718	C	T	0.955178	0.044822	0.85906	0.74854	953	7	75409600	1.17479	0.13126	3.55141e-19
CCL24	rs28453160	A	T	0.51866	0.48134	0.45445	0.9053	953	7	75440271	0.469832	0.0525527	3.88423e-19
CCL24	rs117140329	G	A	0.953759	0.046241	1.1679	0.74405	953	7	75406167	1.15514	0.130229	7.31163e-19
CCL24	rs4732459	A	G	0.50929	0.49071	1.2021	0.97387	953	7	75493831	-0.457437	0.0522012	1.90176e-18
CCL24	rs13243095	C	T	0.77899	0.22101	0.61607	0.97899	953	7	75457892	0.5266	0.0607271	4.26122e-18
CCL24	rs71560487	T	A	0.77883	0.22117	0.61607	0.98197	953	7	75458821	0.525901	0.0606862	4.4792e-18
CCL24	rs28374387	A	G	0.45599	0.45599	0.82427	0.90758	953	7	75440666	0.479786	0.0557385	7.44806e-18
CCL24	rs145932505	G	D	0.68684	0.31316	1.8558	0.87569	953	7	75496583	-0.507101	0.0589884	8.20931e-18
CCL24	rs12530862	T	C	0.63453	0.36547	0.54631	0.86849	953	7	75422318	-0.486648	0.0566647	8.8337e-18
CCL24	rs57957590	D	C	0.66558	0.33442	0.78562	0.92988	953	7	75446179	0.475933	0.055489	9.73169e-18
CCL24	rs7799486	G	C	0.26833	0.26833	0.32104	0.99255	953	7	75490752	-0.506393	0.0592557	1.27545e-17
CCL24	rs59990574	C	A	0.65852	0.34148	1.1395	0.98089	953	7	75446142	0.459162	0.0538922	1.59537e-17
CCL24	rs7797393	A	C	0.65851	0.34149	1.1395	0.9809	953	7	75446303	0.45914	0.0538929	1.60258e-17
CCL24	rs10224179	T	C	0.26641	0.26641	0.23715	0.99057	953	7	75491957	-0.505768	0.0594202	1.7137e-17
CCL24	rs10278227	A	G	0.19322	0.19322	0.25972	0.92384	953	7	75557146	-0.554164	0.0651765	1.85514e-17
CCL24	rs147072928	G	A	0.922855	0.077145	0.082433	0.92548	953	7	75435535	0.824628	0.0972218	2.21493e-17
CCL24	rs7801048	G	A	0.48974	0.48974	0.41514	0.98202	953	7	75538727	-0.421475	0.0499409	3.1874e-17
CCL24	rs62475263	A	G	0.4896	0.4896	0.41514	0.982	953	7	75536712	-0.421479	0.0499438	3.19889e-17
CCL24	rs147767605	C	D	0.51409	0.48591	0.41511	0.98456	953	7	75469304	0.427541	0.0509182	4.5952e-17
CCL24	rs35882133	D	A	0.43137	0.43137	1.37	0.88149	953	7	75426055	0.449915	0.0537769	5.94459e-17
CCL24	rs757589	T	C	0.2611	0.2611	0.28457	0.98506	953	7	75495524	-0.492487	0.0598904	1.98246e-16
CCL24	rs76718054	C	T	0.960579	0.039421	0.17255	0.98734	953	7	75579715	0.990947	0.120511	1.98629e-16
CCL24	rs71082352	D	G	0.42193	0.42193	1.0654	0.87126	953	7	75422151	0.445194	0.0543764	2.6723e-16
CCL24	rs2868168	A	G	0.39707	0.39707	0.81372	0.87739	953	7	75424277	0.447498	0.0547094	2.84911e-16
CCL24	rs11465303	A	C	0.77287	0.22713	0.22482	0.94691	953	7	75441981	0.493722	0.060423	3.05571e-16
CCL24	rs3043386	C	T	0.54401	0.45599	0.87625	0.81036	953	7	75419540	-0.453865	0.0556109	3.31054e-16
CCL24	rs2868167	G	C	0.39749	0.39749	0.81221	0.87829	953	7	75423758	0.445039	0.0546404	3.7973e-16
CCL24	7:75419475	C	D	0.4192	0.4192	1.1899	0.86642	953	7	75419475	0.442085	0.0542906	3.85768e-16
CCL24	rs77685285	G	A	0.82523	0.17477	0.12606	0.97751	953	7	75589838	0.545768	0.0671528	4.39115e-16
CCL24	rs60454790	C	T	0.69422	0.30578	0.84513	0.83224	953	7	75418627	0.473299	0.0583349	4.91917e-16
CCL24	rs3043411	C	D	0.40043	0.40043	0.91705	0.87803	953	7	75424716	0.442076	0.054487	4.92167e-16
CCL24	rs11765560	C	G	0.33699	0.33699	2.2671	0.90008	953	7	75440052	0.456659	0.0569008	1.01085e-15
CCL24	rs202224037	D	A	0.39962	0.39962	0.072625	0.91787	953	7	75489274	0.44546	0.0558594	1.52786e-15
CCL24	rs200415284	C	D	0.53103	0.46897	1.3378	0.93311	953	7	75466806	0.425801	0.053598	1.95221e-15
CCL24	rs42184	T	G	0.1935	0.1935	0.37135	0.93166	953	7	75509452	-0.503549	0.0637269	2.75176e-15
CCL24	rs11465307	A	G	0.77572	0.22428	0.14152	0.94652	953	7	75441794	0.475683	0.0604693	3.64631e-15
CCL24	rs11465306	G	C	0.77575	0.22425	0.14152	0.94738	953	7	75441864	0.475268	0.0604429	3.7475e-15
CCL24	rs11465305	G	C	0.77577	0.22423	0.14152	0.94794	953	7	75441909	0.474995	0.0604251	3.81393e-15
CCL24	rs11465304	A	C	0.77578	0.22422	0.14152	0.94816	953	7	75441925	0.474891	0.0604201	3.847e-15
CCL24	rs4732416	T	C	0.67511	0.32489	0.025199	0.91845	953	7	75441762	0.432875	0.0553861	5.47075e-15
CCL24	rs3757598	G	A	0.74512	0.25488	0.12833	0.95798	953	7	75445377	0.451527	0.0579661	6.72752e-15
CCL24	rs138466706	G	A	0.87579	0.12421	0.24685	0.857	953	7	75440784	0.612074	0.0801022	2.15265e-14
CCL24	rs13225747	G	A	0.73313	0.26687	2.3764	0.88519	953	7	75426678	-0.475202	0.0622558	2.2927e-14
CCL24	rs28737229	T	G	0.46736	0.46736	0.76944	0.98273	953	7	75536736	-0.376909	0.049694	3.33507e-14
CCL24	rs10270130	C	T	0.32834	0.32834	2.1294	0.87444	953	7	75426612	0.438345	0.0579906	4.06465e-14
CCL24	rs34845257	D	G	0.25889	0.25889	0.028927	0.93487	953	7	75494430	-0.463951	0.0616836	5.41613e-14
CCL24	rs239953	T	C	0.19377	0.19377	0.36996	0.92771	953	7	75579490	-0.489444	0.0651215	5.65338e-14
CCL24	rs4732494	A	G	0.11701	0.11701	0.055442	0.95388	953	7	75559983	-0.575803	0.0766734	5.92056e-14
CCL24	rs35608337	D	C	0.44148	0.44148	0.99343	0.84234	953	7	75420331	0.403831	0.0550152	2.13029e-13
CCL24	rs117934917	T	C	0.965856	0.034144	0.94303	0.87021	953	7	75273439	1.00017	0.142993	2.66061e-12
CCL24	7:75424772	C	D	0.72768	0.27232	0.45743	0.83055	953	7	75424772	-0.424952	0.0609991	3.2486e-12
CCL24	rs74566505	G	A	0.967405	0.032595	1.0306	0.79595	953	7	75297561	1.05968	0.152716	3.95212e-12
CCL24	rs76074383	C	A	0.966969	0.033031	1.0007	0.94362	953	7	75672758	0.909872	0.132706	7.06795e-12
CCL24	rs118108758	C	T	0.966971	0.033029	1.0007	0.9437	953	7	75734498	0.909815	0.132706	7.08781e-12
CCL24	rs188635749	T	A	0.966985	0.033015	1.0007	0.94436	953	7	75620718	0.908533	0.132644	7.41596e-12
CCL24	rs78428599	C	T	0.27222	0.27222	1.0749	0.83985	953	7	75426567	0.42138	0.0618771	9.76336e-12
CCL24	rs4728494	T	A	0.55833	0.44167	1.4206	0.98454	953	7	75447454	0.357076	0.0527053	1.24452e-11
CCL24	rs35945668	A	G	0.28636	0.28636	1.5593	0.86316	953	7	75426572	0.405006	0.0600852	1.57805e-11
CCL24	rs10275995	A	G	0.28636	0.28636	1.5593	0.86317	953	7	75426579	0.405004	0.0600851	1.57838e-11
CCL24	rs61536380	A	G	0.82277	0.17723	3.3727	0.99764	953	7	75975839	0.426923	0.0633516	1.59539e-11
CCL24	rs2190423	G	A	0.58647	0.41353	0.472	0.98758	953	7	75525321	-0.334591	0.0499031	2.01666e-11
CCL24	rs138237798	D	G	0.49424	0.49424	0.66884	0.8514	953	7	75423201	0.366092	0.0546189	2.04665e-11
CCL24	rs201413113	A	D	0.49424	0.49424	0.66884	0.85138	953	7	75423195	0.366083	0.0546194	2.04978e-11
CCL24	rs137967196	G	C	0.82351	0.17649	3.2355	0.99894	953	7	75949957	0.426135	0.0635832	2.05586e-11
CCL24	rs78134414	C	T	0.82351	0.17649	3.21	0.99616	953	7	75980465	0.425908	0.0637096	2.30704e-11
CCL24	7:75432548	A	D	0.68514	0.31486	0.88294	0.8922	953	7	75432548	0.364617	0.0548945	3.09149e-11
CCL24	rs112751390	A	G	0.956967	0.043033	0.36584	0.77948	953	7	75383377	0.905515	0.136348	3.11177e-11
CCL24	rs17361671	G	A	0.83863	0.16137	1.182	0.86438	953	7	75492936	-0.490548	0.0747829	5.394e-11
CCL24	rs77099868	G	A	0.964142	0.035858	1.4278	0.91542	953	7	77077233	0.889064	0.135543	5.40697e-11
CCL24	rs117378010	C	A	0.958727	0.041273	2.1886	0.93142	953	7	76001023	0.785984	0.122333	1.31912e-10
CCL24	rs144858156	C	D	0.88785	0.11215	1.3971	0.79399	953	7	75488375	-0.554733	0.086632	1.52027e-10
CCL24	rs28459281	T	C	0.27105	0.27105	1.8337	0.89707	953	7	75440534	0.388533	0.0614511	2.57142e-10
CCL24	rs55971722	A	G	0.26518	0.26518	1.7804	0.90003	953	7	75438164	0.390832	0.0619636	2.83674e-10
CCL24	rs41296497	G	A	0.56647	0.43353	0.59325	0.99669	953	7	75595964	0.329419	0.0525154	3.54616e-10
CCL24	rs41296509	G	A	0.56596	0.43404	0.59308	0.9974	953	7	75597932	0.328775	0.0524632	3.68596e-10
CCL24	7:73140733	C	D	0.88686	0.11314	2.0948	0.94072	953	7	73140733	0.515911	0.0824997	4.01388e-10
CCL24	rs28526351	C	T	0.88274	0.11726	0.34661	0.86595	953	7	75440267	0.515654	0.0829463	5.07656e-10
CCL24	rs60996614	G	T	0.88365	0.11635	2.2404	0.98514	953	7	73202593	0.490767	0.0792321	5.86423e-10
CCL24	rs11766186	T	C	0.11554	0.11554	2.2525	0.97538	953	7	73230808	-0.494862	0.0799365	5.98997e-10
CCL24	rs182856369	G	A	0.88448	0.11552	2.2487	0.96167	953	7	73144309	0.496775	0.0806655	7.34531e-10
CCL24	rs57371885	C	T	0.83751	0.16249	0.30581	0.81125	953	7	75440462	0.454954	0.0739431	7.61443e-10
CCL24	rs12673509	C	T	0.83597	0.16403	0.76107	0.89813	953	7	76448432	0.408507	0.0668332	9.81757e-10
CCL24	rs12533836	G	T	0.74313	0.25687	3.213	0.98812	953	7	75935622	0.347794	0.056962	1.02334e-09
CCL24	rs201666662	A	D	0.57799	0.42201	1.5845	0.95128	953	7	75471807	0.322526	0.0529015	1.08256e-09
CCL24	rs201094925	T	C	0.83498	0.16502	0.67007	0.90379	953	7	76447155	0.40459	0.0664925	1.16672e-09
CCL24	rs34120620	T	D	0.78295	0.21705	2.1001	0.97866	953	7	75994729	0.360044	0.0596024	1.53381e-09
CCL24	rs11764670	A	G	0.50927	0.49073	0.094866	0.83877	953	7	76455763	0.328654	0.0545677	1.71357e-09
CCL24	rs188820223	C	T	0.88814	0.11186	1.9369	0.96554	953	7	73222959	0.484819	0.0815019	2.70507e-09
CCL24	rs145582166	G	A	0.948211	0.051789	0.44964	0.9536	953	7	75635328	0.6572	0.11111	3.32136e-09
CCL24	rs78950664	G	A	0.951983	0.048017	1.0457	0.83327	953	7	75311970	0.730462	0.12365	3.47348e-09
MIC-A	6:31402666(rs529790043)	D	T	0.81291	0.18709	0.26644	0.99963	530	6	31402666	0.669372	0.0852738	4.17095e-15
MIC-A	rs12660741	A	G	0.947327	0.052673	0.28173	0.99625	530	6	31376989	0.907436	0.131085	4.43811e-12
MIC-A	rs17200067	C	T	0.947042	0.052958	0.27863	0.99854	530	6	31370722	0.906984	0.131065	4.51298e-12
MIC-A	rs185701317	A	G	0.95315	0.04685	1.135	0.95786	530	6	31385737	0.947599	0.139098	9.59443e-12
MIC-A	rs116052439	C	T	0.954784	0.045216	0.81024	0.99735	530	6	31346580	0.94523	0.140385	1.66063e-11
MIC-A	rs115000878	A	T	0.954784	0.045216	0.81024	0.99735	530	6	31346610	0.94523	0.140385	1.66063e-11
MIC-A	rs201051135	G	T	0.955641	0.044359	0.86018	1	530	6	31415591	0.94045	0.139727	1.68937e-11
MIC-A	rs60796110	C	T	0.955641	0.044359	0.86018	1	530	6	31420056	0.94045	0.139727	1.68937e-11
MIC-A	rs12664857	T	C	0.954517	0.045483	0.81024	0.9958	530	6	31376463	0.944187	0.140355	1.73031e-11
MIC-A	rs12661317	G	C	0.954263	0.045737	0.57129	0.99855	530	6	31365869	0.944172	0.140354	1.7312e-11
MIC-A	rs115233188	A	G	0.95475	0.04525	0.81024	0.99758	530	6	31348771	0.943879	0.140319	1.73615e-11
MIC-A	rs17193514	A	T	0.954733	0.045267	0.81024	0.99839	530	6	31351066	0.943693	0.140323	1.75424e-11
MIC-A	rs116062523	T	C	0.954734	0.045266	0.81024	0.99814	530	6	31350805	0.943624	0.140316	1.75604e-11
MIC-A	rs115258500	G	A	0.954722	0.045278	0.81024	0.99905	530	6	31352853	0.943642	0.140329	1.76196e-11
MIC-A	rs114994210	C	G	0.954722	0.045278	0.81024	0.99905	530	6	31352900	0.943642	0.140329	1.76196e-11
MIC-A	rs199649044	C	T	0.954232	0.045768	0.57129	0.99862	530	6	31363466	0.943316	0.140322	1.78606e-11
MIC-A	rs376195539	D	G	0.954948	0.045052	0.83492	0.99498	530	6	31342116	0.947127	0.141106	1.91763e-11
MIC-A	rs145513012	C	A	0.955003	0.044997	0.83492	0.99754	530	6	31384175	0.929941	0.139075	2.28417e-11
MIC-A	rs146550301	A	G	0.955003	0.044997	0.83492	0.99754	530	6	31384178	0.929941	0.139075	2.28417e-11
MIC-A	rs115848506	C	G	0.955438	0.044562	0.86018	0.99663	530	6	31409812	0.928011	0.138981	2.43439e-11
MIC-A	rs3819285	G	T	0.954568	0.045432	0.81024	0.98473	530	6	31322742	0.939279	0.140786	2.52906e-11
MIC-A	rs114798915	G	A	0.955094	0.044906	0.83492	0.99377	530	6	31337020	0.943161	0.141578	2.70546e-11
MIC-A	rs58805580	C	T	0.955338	0.044662	1.2994	0.9973	530	6	31388526	0.916974	0.138225	3.26903e-11
MIC-A	6:31337847	A	D	0.95525	0.04475	0.83492	0.99672	530	6	31337847	0.938128	0.141625	3.49531e-11
MIC-A	rs12234159	T	C	0.952235	0.047765	0.54134	0.96339	530	6	31424086	0.925057	0.139913	3.80063e-11
MIC-A	6:31424088	G	A	0.952235	0.047765	0.54134	0.96339	530	6	31424088	0.925057	0.139913	3.80063e-11
MIC-A	rs201964256	D	C	0.955234	0.044766	1.2994	0.99728	530	6	31408235	0.908605	0.13769	4.14131e-11
MIC-A	rs115368838	T	C	0.955129	0.044871	1.2994	0.99916	530	6	31392188	0.896543	0.13686	5.72203e-11
MIC-A	rs12662288	G	T	0.955125	0.044875	1.2994	0.99926	530	6	31392985	0.896014	0.136823	5.80333e-11
MIC-A	rs2395005	G	A	0.6952	0.3048	0.5152	0.9997	530	6	31412652	0.486658	0.0750586	8.94985e-11
MIC-A	rs149494126	D	C	0.69517	0.30483	0.5152	0.99962	530	6	31412544	0.486705	0.075071	8.97598e-11
MIC-A	rs2395004	G	C	0.69517	0.30483	0.5152	0.9996	530	6	31412513	0.486715	0.0750744	8.98516e-11
MIC-A	6:31412426	D	A	0.69515	0.30485	0.5152	0.99955	530	6	31412426	0.486735	0.075083	9.01416e-11
MIC-A	6:31422709	G	A	0.957428	0.042572	0.96721	0.97034	530	6	31422709	0.934978	0.144262	9.10403e-11
MIC-A	rs370929598	D	G	0.66314	0.33686	0.13755	0.9995	530	6	31391757	0.449192	0.0715835	3.4946e-10
MIC-A	rs7762909	A	G	0.40314	0.40314	0.18596	0.99222	530	6	31321578	0.442825	0.0734552	1.65481e-09
MIC-A	rs9266772	T	C	0.901688	0.098312	0.064855	0.99951	530	6	31352113	0.597545	0.100251	2.51475e-09
MMP-10	rs17860955	T	C	0.978785	0.021215	0.42893	1	961	11	102649482	-1.03223	0.165581	4.5464e-10
MMP-10	rs17883832	T	C	0.978951	0.021049	0.42893	0.98806	961	11	102661425	-1.04101	0.167281	4.87395e-10
MMP-7	rs11568818	T	C	0.70273	0.29727	0.18342	0.98144	961	11	102401661	-0.417727	0.0601986	3.94467e-12
MMP-7	rs12285347	T	C	0.70182	0.29818	0.1827	0.98354	961	11	102396607	-0.415803	0.0600618	4.42432e-12
VEGFR-2	rs34231037	A	G	0.958052	0.041948	4.8216e-17	1	953	4	55972946	-0.722601	0.121789	2.9705e-09
