# Supplementary material for: The relative contribution of DNA methylation and genetic variants on protein biomarkers for human diseases
Source: PLoS Genet. 2017 Sep 15;13(9):e1007005. doi: 10.1371/journal.pgen.1007005 (PMC5617224; doi:10.1371/journal.pgen.1007005)
Supplement: S6 Table — (XLSX) [file pgen.1007005.s013.xlsx]

## Sheet: Supplemental Table S6
Supplemental Table S6. Tertiary GWAS signals, i.e. signals after correcting for the most significant primary and secondary signal for each biomarker
A1 is the variant of the first allele
A2 is the variant of the second allele
Freq1 is the frequency of A1
MAF is the minor allele frequency
HWE -log10(P) is the P-value for Hardy-Weinberg Equilibrium
Rsquare is a quality score from Impute 2
N is the number of individuals analyzed for respective SNP and biomarker
Beta SNP is the average increase in biomarkers (in standard deviations) per copy of the minor allele
SE beta SNP is the standard deviation of beta SNP
P is the unadjusted P-value for the association between respective biomarker and SNP
Biomarker	SNP	A1	A2	Freq1	MAF	HWE -log10(P)	Rsquare	N	Chromomsome	Position	Beta SNP	SE Beta SNP	P
CCL24	rs11465295	C	T	0.89373	0.10627	0	0.94144	953	7	75442407	0.590051	0.0839073	2.03327e-12
CCL24	rs3779424	A	C	0.8927	0.1073	0.059504	0.95429	953	7	75444675	0.582969	0.0830221	2.18936e-12
CCL24	rs142748550	G	A	0.89085	0.10915	0	0.96234	953	7	75451317	0.56993	0.0821341	3.94849e-12
CCL24	rs73144162	G	T	0.89111	0.10889	0	0.96065	953	7	75448132	0.570865	0.0822844	3.98511e-12
CCL24	rs73144163	C	T	0.89105	0.10895	0	0.96103	953	7	75449038	0.570607	0.0822484	3.98816e-12
CCL24	rs35314515	T	D	0.89142	0.10858	0	0.95778	953	7	75466506	0.558678	0.082336	1.15804e-11
CCL24	rs201235522	T	D	0.89156	0.10844	0	0.96171	953	7	75467168	0.557237	0.0822282	1.22931e-11
CCL24	rs73150133	C	A	0.88434	0.11566	0.055471	0.94623	953	7	75488012	0.545287	0.0807447	1.44598e-11
CCL24	rs58556529	G	A	0.69845	0.30155	3.0391	0.99176	953	7	75480402	0.372612	0.058446	1.82582e-10
CCL24	rs58160288	C	T	0.69843	0.30157	2.9375	0.99161	953	7	75483959	0.371252	0.0585188	2.23673e-10
CCL24	rs60791363	C	T	0.69778	0.30222	2.9361	0.9939	953	7	75487466	0.367896	0.0582817	2.74796e-10
CCL24	rs11979393	C	T	0.8787	0.1213	0.053539	0.94376	953	7	75488774	0.492876	0.0791145	4.66698e-10
CCL24	rs200687175	D	C	0.69436	0.30564	3.0149	0.9764	953	7	75480858	0.364616	0.0585673	4.79765e-10
CCL24	rs12535057	G	A	0.70069	0.29931	3.0759	0.9965	953	7	75489038	0.360252	0.0580657	5.4973e-10
CCL24	rs35946971	A	D	0.60515	0.39485	0.81614	0.95485	953	7	75446824	0.374892	0.0620454	1.5201e-09
CCL24	rs6964835	C	T	0.67088	0.32912	1.6904	0.98976	953	7	75470402	0.341358	0.0573408	2.63056e-09
CCL24	rs6971988	A	G	0.6709	0.3291	1.6904	0.98966	953	7	75470227	0.341367	0.057344	2.63313e-09
CCL24	rs10954667	A	T	0.67076	0.32924	1.6904	0.99031	953	7	75472367	0.341149	0.0573191	2.65294e-09
CCL24	rs12533520	A	G	0.67076	0.32924	1.6904	0.99034	953	7	75472449	0.341132	0.0573179	2.6558e-09
CCL24	rs6952762	C	T	0.67056	0.32944	1.6118	0.99135	953	7	75474737	0.34077	0.0572777	2.69066e-09
CCL24	rs4732439	G	A	0.6705	0.3295	1.6109	0.99163	953	7	75475297	0.34068	0.0572669	2.69813e-09
MIC-A	rs2516470	G	C	0.27483	0.27483	0.12169	1	530	6	31407331	-0.992294	0.1619	8.83942e-10
