# Supplementary material for: The relative contribution of DNA methylation and genetic variants on protein biomarkers for human diseases
Source: PLoS Genet. 2017 Sep 15;13(9):e1007005. doi: 10.1371/journal.pgen.1007005 (PMC5617224; doi:10.1371/journal.pgen.1007005)
Supplement: S7 Table — (XLSX) [file pgen.1007005.s014.xlsx]

## Sheet: Supplemental Table S7
Supplemental Table S7. List of 188 CpG-sites (N=169 unique) significantly associated with different biomarkers (N=44).
CpG-Genes are the genes that harbor (or are in close proximity to) the CpG-site.
CpG-Site-relation to gene describes the CpG position in relation to nearby gene(s).
Estimate is in unit: standard deviation change in biomarker value by an increase in DNA methylation level from 0 to 100%.
P is the unadjusted P-value
*Identified previously: Chen Y, Lemire M, Choufani S, Butcher DT, Grafodatskaya D, Zanke BW, et al. Discovery of cross-reactive probes and polymorphic CpGs in the Illumina Infinium HumanMethylation450 microarray. Epigenetics. 2013;8: 203–9.
**Regions where all probes have been suggested to be potentially cross hybridizing probes.
Biomarker	CpG Name	CpG Chromosome	CpG Position	Region Nr	CpG-relation to gene	Estimate	P	FDR Q-value	Potentially Cross hybridizing Probes*
CHI3L1	cg07423149	chr1	203156246	13	Downstream	-6.45492	1.29e-24	7.41108e-17	0
CHI3L1	cg14085262	chr1	203155938	13	Downstream	-7.2595	1.6e-21	4.59574e-14	0
CHI3L1	cg17014757	chr1	203156097	13	Downstream	-2.14451	8.07e-21	1.54212e-13	0
CHI3L1	cg03625911	chr1	203155737	13	Intragenic	-7.08627	2.25e-17	3.22675e-10	0
MIC-A	cg02884661	chr6	31382931	105	Intragenic	3.26807	1.15e-16	1.32417e-09	1
GDF-15	cg16936953	chr17	57915665	55	Intragenic	-3.74103	2.53e-15	2.4157e-08	0
MIC-A	cg12182649	chr6	31381779	105	Intragenic	-3.40148	1.8e-14	1.47093e-07	0
GDF-15	cg01409343	chr17	57915740	55	Intragenic	-5.5068	1.54e-13	1.10267e-06	0
CCL24	cg12943082	chr7	75419311	119	Downstream, Upstream	4.03716	8.45e-13	5.38148e-06	0
GDF-15	cg20995564	chr2	145172035	77	Intragenic	-4.33064	3.3e-12	1.891e-05	0
Flt3L	cg04134748	chr1	3052175	1	Intragenic	3.96206	5.25e-12	2.73905e-05	0
Flt3L	cg00867472	chr1	156714808	9	Intragenic	8.98003	1.46e-11	6.95623e-05	0
GDF-15	cg18942579	chr17	57915773	55	Intragenic	-4.00582	2.68e-11	0.000118154	0
Flt3L	cg13691961	chr12	89743281	31	Intragenic	-4.69384	3.1e-11	0.000126898	0
CXCL11	cg07839457	chr16	57023022	47	Upstream	-3.26373	3.54e-11	0.000135446	0
GDF-15	cg27023597	chr17	57918262	55	Intragenic	-4.57359	4.01e-11	0.000143717	0
CHI3L1	cg13134650	chr1	203156764	13	Downstream	-6.37679	4.47e-11	0.000150846	0
Flt3L	cg01519765	chr3	185828120	88	Intragenic	7.96489	9.08e-11	0.000289335	0
Flt3L	cg26077811	chr11	119232263	26	Intragenic	-7.4042	1.04e-10	0.000307134	0
CXCL11	cg16411857	chr16	57023191	47	Upstream	-4.24028	1.07e-10	0.000307134	0
Flt3L	cg13305415	chr5	141697464	100	Intragenic	-5.43	1.13e-10	0.000308027	0
CXCL9	cg09801824	chr10	74076930	15	Downstream, Upstream	9.66813	1.23e-10	0.000308027	0
CXCL9	cg07839457	chr16	57023022	47	Upstream	-2.83617	1.24e-10	0.000308027	0
GDF-15	cg07573872	chr19	1126342	58	Intragenic	-5.48992	1.45e-10	0.000346725	0
Flt3L	cg20722088	chr12	89742886	31	Intragenic	-8.74122	1.54e-10	0.000353135	0
GDF-15	cg12680205	chr10	80303482	17	Intragenic	-6.06686	1.83e-10	0.000400048	0
GDF-15	cg19821297	chr19	12890029	60	Intragenic	-4.22829	1.9e-10	0.000400048	0
MIC-A	cg27527338	chr6	31381540	105	Intragenic	-5.33787	2.01e-10	0.000400048	1
CXCL9	cg06092948	chr10	91061294	18	Intragenic	13.4226	2.02e-10	0.000400048	0
ESM-1	cg18631996	chr5	139526080	99	Downstream, Upstream	-6.71568	2.18e-10	0.000416381	0
IL-12	cg05575921	chr5	373378	97	Intragenic	3.17035	2.34e-10	0.000433525	0
CCL4	cg02828397	chr17	34417074	53**	Intragenic, Upstream	-4.49755	2.92e-10	0.00052405	1
TNFRSF4	cg00329615	chr3	118706648	86	Intragenic	4.15815	3.12e-10	0.000542934	0
GDF-15	cg12054453	chr17	57915717	55	Intragenic	-2.67099	4.19e-10	0.000686476	0
Flt3L	cg05649922	chr1	27029290	4	Intragenic	9.78676	4.22e-10	0.000686476	0
Flt3L	cg08173263	chr19	14276911	60	Intragenic	3.28854	4.31e-10	0.000686476	0
Flt3L	cg23025459	chr1	3134420	1	Intragenic	3.86946	8.48e-10	0.00131335	0
IL-12	cg03636183	chr19	17000585	60	Intragenic	4.36455	9.86e-10	0.00146345	0
GDF-15	cg12992827	chr3	101901234	85	Intragenic	-4.84301	9.95e-10	0.00146345	0
CXCL11	cg05304729	chr1	158800024	10	Upstream	-6.50708	1.13e-09	0.00162017	0
CXCL11	cg03753191	chr13	43566902	35	Downstream	-8.2097	1.36e-09	0.00189414	0
GDF-15	cg13033858	chr12	109248326	33	Intragenic	-4.52785	1.39e-09	0.00189414	0
Flt3L	cg05529343	chr3	22412124	83	Intragenic	2.29532	2.05e-09	0.00272894	0
ESM-1	cg11736104	chr1	176430983	11	Upstream	6.4617	2.36e-09	0.00299202	0
Flt3L	cg08972170	chr7	30185776	118	Intragenic	4.54933	2.4e-09	0.00299202	0
MIC-A	cg04628742	chr6	29973221	105	Intragenic	-5.33999	2.44e-09	0.00299202	1
ECP	cg01901579	chr14	95615731	40	Intragenic	-10.6682	2.45e-09	0.00299202	0
HB-EGF	cg25745713	chr1	52521190	6	Intragenic	-7.92988	2.64e-09	0.00329092	0
IL-18	cg08159663	chr16	57022486	47	Upstream	-7.09483	2.76e-09	0.00381654	0
CHI3L1	cg02097014	chr1	203156374	13	Downstream	-7.2649	3.26e-09	0.00414236	0
CXCL11	cg09801824	chr10	74076930	15	Downstream, Upstream	9.90936	3.61e-09	0.00424962	0
ESM-1	ch.2.47286786F	chr2	47433282	71	Intragenic	19.0563	3.78e-09	0.00468379	0
ESM-1	cg01172150	chr16	30817443	46	Downstream, Upstream	-7.77736	4.25e-09	0.00489235	0
Cystatin B	cg08529987	chr21	45206724	80*	Downstream, Upstream	7.37173	4.62e-09	0.00489235	1
GDF-15	cg06092244	chr2	48796151	72	Intragenic	-6.48606	4.65e-09	0.00489235	0
TM	cg07509872	chr17	26574551	52**	Intragenic	6.31604	4.69e-09	0.00497231	1
TM	cg06876157	chr10	129197625	20	Intragenic	12.5842	4.86e-09	0.00498378	0
GDF-15	cg02782634	chr17	57916643	55	Intragenic	-5.22389	4.95e-09	0.00505415	0
MIC-A	cg12001709	chr6	31466798	105	Intragenic	6.29861	5.11e-09	0.0052374	1
ECP	cg09249800	chr1	6341287	2	Intragenic	-7.34931	5.39e-09	0.00534279	2
CXCL13	cg16936953	chr17	57915665	55	Intragenic	-3.68111	5.59e-09	0.00569878	0
ESM-1	cg21179618	chr9	139424642	131	Intragenic	-7.85141	6.06e-09	0.00581815	0
CXCL9	cg21019522	chr11	2920789	22	Intragenic	10.0864	6.36e-09	0.00581815	0
IL27-A	cg13139542	chr2	8242815	65	Intragenic	8.94484	6.39e-09	0.00646315	0
GDF-15	cg09349128	chr22	50327986	82	Downstream, Upstream	-6.15342	7.21e-09	0.00715336	0
IL-12	cg12785694	chr3	160122168	87	Intragenic	-4.41127	8.11e-09	0.0072012	0
ST2	cg05295703	chr2	102895712	74	Downstream, Upstream	8.14205	8.42e-09	0.0072012	0
ECP	cg11699125	chr1	6341327	2	Intragenic	-7.05128	8.63e-09	0.0072012	1
ECP	cg21220721	chr1	6341230	2	Intragenic	-4.80664	8.87e-09	0.0072012	0
IL27-A	cg16936953	chr17	57915665	55	Intragenic	-3.03829	8.92e-09	0.0072012	0
ESM-1	cg18859174	chr2	118982679	76	Downstream	-8.39863	8.97e-09	0.0072012	0
SRC	cg04134748	chr1	3052175	1	Intragenic	-3.77172	9.09e-09	0.0072012	0
RETN	cg22322184	chr19	7734203	59	Intragenic	-10.5502	9.1e-09	0.0072012	0
CX3CL1	cg22148191	chr12	120554540	34	Intragenic	-17.4088	9.17e-09	0.0077499	0
ESM-1	cg11884933	chr7	2774414	117	Intragenic	-6.79476	1e-08	0.00805162	0
MIA	cg09274963	chr19	41633902	63*	Intragenic	3.6534	1.05e-08	0.00845675	1
GDF-15	cg17602444	chr7	644819	116	Intragenic	-4.13882	1.12e-08	0.00866148	0
IL6RA	cg21262032	chr1	154437693	8	Intragenic	6.10962	1.16e-08	0.00897276	0
ECP	cg07970948	chr7	149543165	123	Intragenic	-6.36479	1.22e-08	0.0103909	0
Flt3L	cg11261850	chr11	76320970	25	Downstream, Upstream	4.37829	1.49e-08	0.0103909	0
PlGF	cg02664787	chr11	132814660	28	Intragenic	-4.87459	1.49e-08	0.0103909	0
Cystatin B	cg12790638	chr15	89440192	42	Downstream, Upstream	3.70401	1.49e-08	0.0103909	0
Flt3L	cg26709300	chr16	30106682	44	Intragenic	4.88485	1.5e-08	0.0103909	0
FGF-23	cg15958828	chr3	71598380	84	Intragenic	9.1692	1.5e-08	0.0107709	0
Flt3L	cg10239319	chr4	6073656	93	Intragenic	6.50214	1.58e-08	0.0115185	0
t-PA	cg22103219	chr7	101934892	120	Intragenic	-5.11346	1.74e-08	0.0115184	0
MIA	cg00329615	chr3	118706648	86	Intragenic	3.51671	1.75e-08	0.0115184	0
CCL19	cg26805579	chr6	32372962	106	Intragenic	-1.30072	1.75e-08	0.0119439	0
GDF-15	cg20510033	chr1	8960134	3	Downstream, Upstream	-5.69604	1.83e-08	0.0122626	0
Dkk-1	cg12258847	chr17	62134117	56	Intragenic	7.66938	1.9e-08	0.0125712	0
Midkine	cg08220120	chr5	138727711	98	Intragenic	-2.98515	1.97e-08	0.0125713	0
HB-EGF	cg01314834	chr4	120221986	95	Intragenic	-13.1907	1.99e-08	0.0125731	0
MIA	cg21586223	chr13	49227121	37	Upstream	6.50269	2e-08	0.0125731	0
MIA	cg09128733	chr19	41633906	63*	Intragenic	4.3748	2.02e-08	0.0132599	1
MMP-12	cg21184711	chr7	122488330	121	Intragenic	-2.83562	2.04e-08	0.0139188	0
ESM-1	cg20072118	chr12	52653637	30	Intragenic	-8.29454	2.17e-08	0.0142982	0
TM	cg26312185	chr2	28610809	67	Intragenic	6.87916	2.31e-08	0.0145118	0
ESM-1	cg12141659	chr11	2847462	21	Intragenic	-12.3554	2.39e-08	0.0145118	0
ESM-1	cg09572125	chr6	33400477	107	Intragenic	-5.22981	2.46e-08	0.0145118	0
CXCL9	cg05304729	chr1	158800024	10	Upstream	-5.35958	2.49e-08	0.0145118	0
ESM-1	cg24769348	chr10	74692575	16	Intragenic	3.89524	2.51e-08	0.0154128	0
Flt3L	cg15693572	chr3	22412385	83	Intragenic	2.36511	2.53e-08	0.0155436	0
GDF-15	cg17150809	chr6	99461062	111	Downstream, Upstream	-5.23741	2.72e-08	0.0160424	0
HB-EGF	cg25089142	chr12	107714673	32	Intragenic	-12.8508	2.75e-08	0.0160424	0
Flt3L	cg22075924	chr1	78005352	7	Intragenic	7.89161	2.77e-08	0.0163565	0
ESM-1	cg21769820	chr7	625136	115	Intragenic	8.67307	2.89e-08	0.0163565	0
IL-12	cg07839457	chr16	57023022	47	Upstream	-2.61929	2.91e-08	0.0163565	0
HB-EGF	cg19485103	chr6	475074	101	Upstream	-12.5556	2.93e-08	0.0163565	0
RETN	cg02346997	chr19	7733883	59	Upstream	-5.54214	3.05e-08	0.0167447	0
ECP	cg04983687	chr16	88558223	50	Intragenic	-4.5937	3.06e-08	0.0167447	0
WFDC2	cg03636183	chr19	17000585	60	Intragenic	-3.41311	3.08e-08	0.0167447	0
ESM-1	cg20001791	chr6	16239799	102	Intragenic	-5.22156	3.08e-08	0.0167586	0
MIA	cg16391678	chr16	30485597	45	Intragenic	8.22605	3.21e-08	0.0170762	0
MIC-A	cg24838316	chr6	29895260	104	Intragenic	2.08635	3.23e-08	0.017183	0
Flt3L	cg14200569	chr1	3051925	1	Intragenic	6.36131	3.24e-08	0.0174763	0
ESM-1	cg20547131	chr14	101531510	41	Upstream	8.39536	3.27e-08	0.0174763	0
TM	cg13814654	chr2	101666894	73	Intragenic	13.5756	3.37e-08	0.0174763	0
ECP	cg06558622	chr7	149543177	123	Intragenic	-7.1204	3.42e-08	0.01782	0
ESM-1	cg01492538	chr7	2774543	117	Intragenic	-6.3947	3.51e-08	0.0178933	0
ESM-1	ch.2.30415474F	chr2	30561970	68	Upstream	11.0489	3.54e-08	0.0180053	0
CXCL9	cg24690709	chr4	100768712	94	Intragenic	-5.91247	3.57e-08	0.0181668	0
Flt3L	cg19570155	chr2	36765605	69	Intragenic	5.01428	3.67e-08	0.0183358	0
CXCL1	cg12011596	chr19	22442461	61*	Upstream	15.9916	3.71e-08	0.0192909	1
ESM-1	cg05616969	chr2	118982661	76	Downstream	-6.64866	3.77e-08	0.0195582	0
IL-12	cg00329615	chr3	118706648	86	Intragenic	3.47973	3.83e-08	0.0196337	0
Flt3L	cg10549018	chr10	98176740	19	Intragenic	4.45514	3.9e-08	0.0206487	0
HB-EGF	cg20497205	chr6	47754005	109	Intragenic	8.19097	4.08e-08	0.0206487	0
CX3CL1	cg20497205	chr6	47754005	109	Intragenic	9.04252	4.14e-08	0.0206487	0
Cystatin B	cg09468832	chr21	45199094	80*	Downstream, Upstream	-5.50153	4.23e-08	0.0207206	1
ECP	cg10142874	chr2	11917623	66	Intragenic	-8.73985	4.28e-08	0.0211734	0
RAGE	cg05061804	chr9	135282417	129	Downstream	7.44125	4.55e-08	0.0212553	0
MIC-A	cg03256310	chr6	31371749	105	Intragenic	5.31469	4.6e-08	0.0213501	2
ECP	cg02133716	chr8	128981622	125	Intragenic	-16.4823	4.61e-08	0.0213501	0
ESM-1	cg09277376	chr1	47899676	5	Intragenic	-7.10114	4.66e-08	0.0213501	0
Dkk-1	cg06008803	chr6	20920015	103	Intragenic	8.96607	4.8e-08	0.0213501	0
GDF-15	cg18608055	chr19	1130866	58	Intragenic	-4.60825	4.86e-08	0.0213501	0
ESM-1	cg13340765	chr8	142276287	126	Intragenic	-8.00556	4.93e-08	0.02184	0
GDF-15	cg13442606	chr11	3071269	23	Intragenic	-5.58592	4.98e-08	0.02184	0
Flt3L	cg26682407	chr13	113660246	38	Intragenic	-6.64016	5e-08	0.02184	0
Dkk-1	cg00820637	chr14	51955005	39	Intragenic	7.18754	5.04e-08	0.0218498	0
TM	cg05081546	chr12	7046915	29	Intragenic	-15.9737	5.26e-08	0.0219017	0
TNF-RI	cg02664787	chr11	132814660	28	Intragenic	-4.4595	5.28e-08	0.02195	0
mAmP	cg17651887	chr2	219117224	79	Intragenic	7.61455	5.29e-08	0.02195	0
IL-12	cg06126421	chr6	30720080	105	Downstream	3.34295	5.34e-08	0.02195	0
VEGF-A	cg12790638	chr15	89440192	42	Downstream, Upstream	3.98199	5.39e-08	0.02195	0
IL-18	cg23232773	chr6	31431902	105	Intragenic	-5.65915	5.46e-08	0.0237108	0
CXCL9	cg16411857	chr16	57023191	47	Upstream	-3.18859	5.54e-08	0.0242577	0
GAL	cg09273012	chr2	45675674	70	Intragenic	6.81677	5.55e-08	0.0242702	0
CXCL9	cg14343652	chr7	130789013	122	Intragenic	6.22316	6.04e-08	0.0242702	0
Midkine	cg12499872	chr16	58019893	48	Intragenic	-6.89546	6.22e-08	0.0242702	0
IL17RB	cg16540391	chr6	151042035	113	Intragenic	8.72904	6.28e-08	0.0242702	0
ESM-1	ch.16.97779F	chr16	1711947	43	Intragenic	22.2237	6.38e-08	0.0248895	0
Flt3L	cg12810800	chr2	159788345	78	Downstream, Upstream	-4.39656	6.38e-08	0.0248895	0
CCL19	cg18584440	chr6	32370815	106	Intragenic	-1.0771	6.39e-08	0.0248895	0
HB-EGF	ch.6.2380480F	chr6	123193050	112	Downstream	-9.75095	6.62e-08	0.0248895	1
ECP	cg05300717	chr11	65546210	24	Intragenic	-9.88611	6.66e-08	0.0253545	0
CXCL13	cg12054453	chr17	57915717	55	Intragenic	-3.06598	6.72e-08	0.0253545	0
ESM-1	cg03215181	chr4	122873487	96	Downstream	-5.4411	6.72e-08	0.0253545	0
CXCL11	cg12785694	chr3	160122168	87	Intragenic	-4.42662	6.73e-08	0.0253545	0
IL-18	cg07839457	chr16	57023022	47	Upstream	-2.60197	6.95e-08	0.0253545	0
MIC-A	cg06100231	chr6	31378421	105	Intragenic	11.5078	6.99e-08	0.0253545	1
ESM-1	cg07697428	chr17	4079341	51	Intragenic	7.94835	7.08e-08	0.0253545	0
Dkk-1	cg00720845	chr4	774393	91	Intragenic	6.58501	7.1e-08	0.0253545	0
Adrenomedullin	cg12790638	chr15	89440192	42	Downstream, Upstream	3.95334	7.15e-08	0.0254315	0
ESM-1	ch.2.105901354F	chr2	106534922	75	Downstream	7.94177	7.17e-08	0.0254315	0
HB-EGF	cg12144265	chr13	48712008	36	Downstream, Upstream	5.18002	7.19e-08	0.0274369	0
ESM-1	cg17346145	chr17	77755547	57	Intragenic	-8.29469	7.2e-08	0.0274369	0
IL27-A	cg23530543	chr11	124788414	27	Upstream	4.6757	7.21e-08	0.028636	0
ESM-1	cg06048750	chr10	3823844	14	Intragenic	8.74502	7.3e-08	0.0290567	0
Flt3L	cg10843276	chr4	726697	90	Intragenic	3.88892	7.32e-08	0.0290567	0
HB-EGF	cg26874450	chr6	44126409	108	Upstream	9.38821	7.59e-08	0.0293412	0
ESM-1	cg21271420	chr6	164527436	114	Upstream	7.99765	7.95e-08	0.0293412	0
ESM-1	cg07141504	chr3	194030706	89	Downstream	-9.24366	7.99e-08	0.029463	0
HB-EGF	cg02048674	chr19	49991517	64	Intragenic	-7.4724	8.16e-08	0.0301551	0
TM	cg25350065	chr8	145978427	128	Intragenic	9.93079	8.39e-08	0.0302175	1
ESM-1	ch.4.194519R	chr4	5026704	92	Downstream	20.2076	8.6e-08	0.030423	0
ESM-1	cg02226239	chr8	143999155	127	Intragenic	6.17711	8.62e-08	0.0317923	0
TM	cg13208732	chr8	57124347	124	Intragenic	-21.1718	8.76e-08	0.0319078	0
CX3CL1	cg07725163	chr6	72121351	110	Intragenic	7.97553	8.8e-08	0.0319477	0
TRAIL	cg07023527	chr16	72699106	49	Intragenic	-16.4283	8.89e-08	0.0321429	0
TNFRSF4	cg18302606	chr19	39904402	62	Intragenic	-4.14572	9.15e-08	0.0322843	0
PlGF	cg00984060	chr22	40081520	81	Intragenic	-4.57663	9.22e-08	0.0347425	0
FGF-23	cg25558617	chr8	128857923	125	Intragenic	6.15076	9.34e-08	0.0347425	0
MIC-A	cg04825215	chr6	31466722	105	Intragenic	2.5024	9.81e-08	0.0349218	1
ESM-1	cg06837040	chr1	180530353	12	Intragenic	7.60719	9.91e-08	0.0349607	0
NEMO	cg14560040	chr9	136203305	130	Downstream	-4.55787	9.97e-08	0.0350143	0
Follistatin	cg16936953	chr17	57915665	55	Intragenic	-3.55013	1.01e-07	0.0358593	0
TIM	cg24174557	chr17	57903544	54	Intragenic	-2.43208	1.02e-07	0.0368445	0
