# Supplementary material for: The relative contribution of DNA methylation and genetic variants on protein biomarkers for human diseases
Source: PLoS Genet. 2017 Sep 15;13(9):e1007005. doi: 10.1371/journal.pgen.1007005 (PMC5617224; doi:10.1371/journal.pgen.1007005)
Supplement: S8 Table — (XLSX) [file pgen.1007005.s015.xlsx]

## Sheet: Supplemental Table S8
Supplemental Table S8. Results from the tests of independent effects of CpG-sites in the same chromosomal region (within two megabases from each other)
* The most significant CpG site from the EWAS alone or in combination with the most significant CpG site from the conditional analyses.
** CpG sites that are tested when adjusted for the top CpG site(s)
*** Conditional p-values when adjusting for the top CpG site(s).
Region	Biomarker	Top CpG (s)*				Conditional CpG **
		Name	Chromosome	Position	P (EWAS)	Name	Chromosome	Position	P (EWAS)	P conditional***	Number of associated CpG sites	Number of Independent signal
1	CCL19	cg26805579	chr6	32372962	1.75e-08	cg18584440	chr6	32370815	6.39e-08	0.943	2	1
2	CHI3L1	cg07423149	chr1	203156246	1.29e-24	cg14085262	chr1	203155938	1.6e-21	0.148	6	1
		cg07423149				cg17014757	chr1	203156097	8.07e-21	0.377
		cg07423149				cg03625911	chr1	203155737	2.25e-17	0.746
		cg07423149				cg13134650	chr1	203156764	4.47e-11	0.786
		cg07423149				cg02097014	chr1	203156374	3.26e-09	0.981
3	CXCL11	cg07839457	chr16	57023022	3.54e-11	cg16411857	chr16	57023191	1.07e-10	0.128	2	1
4	CXCL13	cg16936953	chr17	57915665	5.59e-09	cg12054453	chr17	57915717	6.72e-08	0.78	2	1
5	CXCL9	cg07839457	chr16	57023022	1.24e-10	cg16411857	chr16	57023191	5.54e-08	0.581	2	1
6	Cystatin B	cg08529987	chr21	45206724	4.62e-09	cg09468832	chr21	45199094	4.23e-08	0.00161	2	2
7	ECP	cg07970948	chr7	149543165	1.22e-08	cg06558622	chr7	149543177	3.42e-08	0.461	2	1
8	ECP	cg09249800	chr1	6341287	5.39e-09	cg11699125	chr1	6341327	8.63e-09	0.479	3	1
		cg09249800				cg21220721	chr1	6341230	8.87e-09	0.528
9	ESM-1	cg13340765	chr8	142276287	4.93e-08	cg02226239	chr8	143999155	8.62e-08	1.17e-05	2	2
10	ESM-1	cg11884933	chr7	2774414	1e-08	cg01492538	chr7	2774543	3.51e-08	0.209	2	1
11	ESM-1	cg18859174	chr2	118982679	8.97e-09	cg05616969	chr2	118982661	3.77e-08	0.0731	2	1
12	Flt3L	cg13691961	chr12	89743281	3.1e-11	cg20722088	chr12	89742886	1.54e-10	0.00633	2	2
13	Flt3L	cg05529343	chr3	22412124	2.05e-09	cg15693572	chr3	22412385	2.53e-08	0.396	2	1
14	Flt3L	cg04134748	chr1	3052175	5.25e-12	cg23025459	chr1	3134420	8.48e-10	0.000588	3	2
		cg04134748				cg14200569	chr1	3051925	3.24e-08	0.337
15	GDF-15	cg07573872	chr19	1126342	1.45e-10	cg18608055	chr19	1130866	4.86e-08	0.109538	2	1
16	GDF-15	cg16936953	chr17	57915665	2.53e-15	cg01409343	chr17	57915740	1.54e-13	0.251	6	1
		cg16936953				cg18942579	chr17	57915773	2.68e-11	0.669
		cg16936953				cg27023597	chr17	57918262	4.01e-11	0.0799
		cg16936953				cg12054453	chr17	57915717	4.19e-10	0.477
		cg16936953				cg02782634	chr17	57916643	4.95e-09	0.178
17	IL-18	cg08159663	chr16	57022486	2.76e-09	cg07839457	chr16	57023022	6.95e-08	0.0275	2	2
18	MIA	cg09274963	chr19	41633902	1.05e-08	cg09128733	chr19	41633906	2.02e-08	0.785	2	1
19	MIC-A	cg02884661	chr6	31382931	1.15e-16	cg12182649	chr6	31381779	1.8e-14	0.547	9	3
		cg02884661				cg27527338	chr6	31381540	2.01e-10	0.493
		cg02884661				cg04628742	chr6	29973221	2.44e-09	2.73e-09
		cg02884661				cg12001709	chr6	31466798	5.11e-09	3.04e-06
		cg02884661				cg24838316	chr6	29895260	3.23e-08	8.47e-06
		cg02884661				cg03256310	chr6	31371749	4.6e-08	8.03e-06
		cg02884661				cg06100231	chr6	31378421	6.99e-08	0.308
		cg02884661				cg04825215	chr6	31466722	9.81e-08	3.96e-05
	MIC-A	cg02884661+cg04628742				cg12001709	chr6	31466798	5.11e-09	0.00399
		cg02884661+cg04628742				cg24838316	chr6	29895260	3.23e-08	0.332
		cg02884661+cg04628742				cg03256310	chr6	31371749	4.6e-08	0.762
		cg02884661+cg04628742				cg04825215	chr6	31466722	9.81e-08	0.348
20	RETN	cg22322184	chr19	7734203	9.1e-09	cg02346997	chr19	7733883	3.05e-08	0.0241	2	2
										Sum:	57	28
