# Supplementary material for: The relative contribution of DNA methylation and genetic variants on protein biomarkers for human diseases
Source: PLoS Genet. 2017 Sep 15;13(9):e1007005. doi: 10.1371/journal.pgen.1007005 (PMC5617224; doi:10.1371/journal.pgen.1007005)
Supplement: S10 Table — Only biomarkers with overlapping EWAS and GWAS signal are included. (XLSX) [file pgen.1007005.s017.xlsx]

## Sheet: Supplemental Table S10
Supplemental Table S10. EWAS significant CpG sites after adjusting for the GWAS SNPs. Only biomarkers with overlapping EWAS and GWAS signal are included
P (EWAS) - is the P-value from the primary EWAS.
P (SNP-adjusted) - is the P-value for the association between the biomarker and the CpG methylation after adjusting for the GWAS SNPs.
P (SNPs) is the association between the biomarker and the GWAS SNPs or the association between CpG methylation and the GWAS SNPs.
Overlap indicates whether the EWAS and GWAS hits overlap with regards to the same chromosomal region
			Association with biomarker			Association with CpG methylation	SNP info
Biomarker	CpG Name	Chr:Pos CpG	P (EWAS)	P (SNP-adjusted)	P (SNPs)	P (SNPs)	Overlap	Chr:Pos CpG	SNP 1	SNP 2	SNP 3
CCL19	cg18584440	chr6:32370815	6.39e-08	0.0707	3.86e-09	8.83e-90	Yes	chr6:32370815	chr6:32451896:rs2395201
CCL19	cg26805579	chr6:32372962	1.75e-08	0.0382	3.86e-09	1.45e-93	Yes	chr6:32372962	chr6:32451896:rs2395201
CCL24	cg12943082	chr7:75419311	8.45e-13	0.00574	4.11e-77	3.61e-16	Yes-all SNPs	chr7:75419311	chr7:75463504:rs10755885	chr7:75447155:rs73359714	chr7:75442407:rs11465295
CCL4	cg02828397	chr17:34417074	2.92e-10	1.21e-05	5.25e-08	1.42e-34	Yes for SNP 2	chr17:34417074	chr3:46414943:rs333	chr17:34812273:rs113877493
CHI3L1	cg02097014	chr1:203156374	3.26e-09	0.038	3.72e-33	1.66e-23	Yes	chr1:203156374	chr1:203168473:rs2153101
CHI3L1	cg03625911	chr1:203155737	2.25e-17	0.0017	3.72e-33	3.41e-49	Yes	chr1:203155737	chr1:203168473:rs2153101
CHI3L1	cg07423149	chr1:203156246	1.29e-24	5.89e-05	3.72e-33	3.13e-75	Yes	chr1:203156246	chr1:203168473:rs2153101
CHI3L1	cg13134650	chr1:203156764	4.47e-11	0.00822	3.72e-33	4.41e-27	Yes	chr1:203156764	chr1:203168473:rs2153101
CHI3L1	cg14085262	chr1:203155938	1.6e-21	0.000252	3.72e-33	6.1e-62	Yes	chr1:203155938	chr1:203168473:rs2153101
CHI3L1	cg17014757	chr1:203156097	8.07e-21	0.0397	3.72e-33	9.11e-96	Yes	chr1:203156097	chr1:203168473:rs2153101
Cystatin B	cg08529987	chr21:45206724	4.62e-09	0.00241	9.81e-11	6.57e-46	Yes	chr21:45206724	chr21:45201831:rs35285321
Cystatin B	cg09468832	chr21:45199094	4.23e-08	0.116	9.81e-11	7.79e-84	Yes	chr21:45199094	chr21:45201831:rs35285321
Cystatin B	cg12790638	chr15:89440192	1.49e-08	3.77e-09	9.81e-11	0.905		chr15:89440192	chr21:45201831:rs35285321
Flt3L	cg00867472	chr1:156714808	1.46e-11	8.75e-11	6.89e-11	0.0718		chr1:156714808	chr13:28761592:rs145096717
Flt3L	cg01519765	chr3:185828120	9.08e-11	4.51e-09	6.89e-11	0.00154		chr3:185828120	chr13:28761592:rs145096717
Flt3L	cg04134748	chr1:3052175	5.25e-12	2.17e-11	6.89e-11	0.206		chr1:3052175	chr13:28761592:rs145096717
Flt3L	cg05529343	chr3:22412124	2.05e-09	1.43e-08	7.24e-11	0.125		chr3:22412124	chr13:28761592:rs145096717
Flt3L	cg05649922	chr1:27029290	4.22e-10	9.83e-10	6.89e-11	0.164		chr1:27029290	chr13:28761592:rs145096717
Flt3L	cg08173263	chr19:14276911	4.31e-10	8.57e-10	6.89e-11	0.426		chr19:14276911	chr13:28761592:rs145096717
Flt3L	cg08972170	chr7:30185776	2.4e-09	1.96e-08	6.89e-11	0.0917		chr7:30185776	chr13:28761592:rs145096717
Flt3L	cg10239319	chr4:6073656	1.58e-08	8.74e-08	6.89e-11	0.0939		chr4:6073656	chr13:28761592:rs145096717
Flt3L	cg10549018	chr10:98176740	3.9e-08	3.46e-07	6.89e-11	0.0353		chr10:98176740	chr13:28761592:rs145096717
Flt3L	cg10843276	chr4:726697	7.32e-08	2.35e-07	6.89e-11	0.257		chr4:726697	chr13:28761592:rs145096717
Flt3L	cg11261850	chr11:76320970	1.49e-08	1.04e-07	6.89e-11	0.103		chr11:76320970	chr13:28761592:rs145096717
Flt3L	cg12810800	chr2:159788345	6.38e-08	3.84e-07	6.89e-11	0.0581		chr2:159788345	chr13:28761592:rs145096717
Flt3L	cg13305415	chr5:141697464	1.13e-10	7.56e-10	6.89e-11	0.0296		chr5:141697464	chr13:28761592:rs145096717
Flt3L	cg13691961	chr12:89743281	3.1e-11	3.44e-10	7.37e-11	0.0417		chr12:89743281	chr13:28761592:rs145096717
Flt3L	cg14200569	chr1:3051925	3.24e-08	6.03e-08	6.89e-11	0.235		chr1:3051925	chr13:28761592:rs145096717
Flt3L	cg15693572	chr3:22412385	2.53e-08	2.13e-07	6.89e-11	0.0758		chr3:22412385	chr13:28761592:rs145096717
Flt3L	cg19570155	chr2:36765605	3.67e-08	6.54e-08	6.89e-11	0.46		chr2:36765605	chr13:28761592:rs145096717
Flt3L	cg20722088	chr12:89742886	1.54e-10	2.36e-09	6.89e-11	0.0134		chr12:89742886	chr13:28761592:rs145096717
Flt3L	cg22075924	chr1:78005352	2.77e-08	2.52e-08	6.89e-11	0.912		chr1:78005352	chr13:28761592:rs145096717
Flt3L	cg23025459	chr1:3134420	8.48e-10	2.37e-08	6.89e-11	0.0118		chr1:3134420	chr13:28761592:rs145096717
Flt3L	cg26077811	chr11:119232263	1.04e-10	7.81e-10	6.89e-11	0.0154		chr11:119232263	chr13:28761592:rs145096717
Flt3L	cg26682407	chr13:113660246	5e-08	4.47e-07	6.89e-11	0.0243		chr13:113660246	chr13:28761592:rs145096717
Flt3L	cg26709300	chr16:30106682	1.5e-08	2.91e-07	6.89e-11	0.00827		chr16:30106682	chr13:28761592:rs145096717
IL-12	cg00329615	chr3:118706648	3.83e-08	2.79e-08	7.19e-13	0.812		chr3:118706648	chr5:158792818:rs10076557
IL-12	cg03636183	chr19:17000585	9.86e-10	3.85e-10	7.19e-13	0.672		chr19:17000585	chr5:158792818:rs10076557
IL-12	cg05575921	chr5:373378	2.34e-10	1.37e-10	7.19e-13	0.596		chr5:373378	chr5:158792818:rs10076557
IL-12	cg06126421	chr6:30720080	5.34e-08	1.36e-07	7.19e-13	0.241		chr6:30720080	chr5:158792818:rs10076557
IL-12	cg07839457	chr16:57023022	2.91e-08	2.1e-08	7.19e-13	0.702		chr16:57023022	chr5:158792818:rs10076557
IL-12	cg12785694	chr3:160122168	8.11e-09	1.86e-09	1.55e-12	0.902		chr3:160122168	chr5:158792818:rs10076557
IL17RB	cg16540391	chr6:151042035	6.28e-08	1.18e-06	2.55e-18	0.00938		chr6:151042035	chr3:53877148:rs6445607
IL6RA	cg21262032	chr1:154437693	1.16e-08	0.182	1.24e-64	8.87e-18	Yes	chr1:154437693	chr1:154428282:rs12133641
MIA	cg00329615	chr3:118706648	1.75e-08	1.3e-07	7.41e-13	0.086		chr3:118706648	chr19:41284397:rs2279699
MIA	cg09128733	chr19:41633906	2.02e-08	0.0158	7.41e-13	1.7e-45	Yes	chr19:41633906	chr19:41284397:rs2279699
MIA	cg09274963	chr19:41633902	1.05e-08	0.00976	7.41e-13	7.62e-45	Yes	chr19:41633902	chr19:41284397:rs2279699
MIA	cg16391678	chr16:30485597	3.21e-08	6.31e-07	7.41e-13	0.00862		chr16:30485597	chr19:41284397:rs2279699
MIA	cg21586223	chr13:49227121	2e-08	7.44e-08	7.41e-13	0.2		chr13:49227121	chr19:41284397:rs2279699
MIC-A	cg02884661	chr6:31382931	1.15e-16	0.127	3.7e-49	4.26e-31	Yes-all SNPs	chr6:31382931	chr6:31377792:rs6938453	chr6:31402666	chr6:31407331:rs2516470
MIC-A	cg03256310	chr6:31371749	4.6e-08	0.257	3.7e-49	3.09e-12	Yes-all SNPs	chr6:31371749	chr6:31377792:rs6938453	chr6:31402666	chr6:31407331:rs2516470
MIC-A	cg04628742	chr6:29973221	2.44e-09	0.0322	3.7e-49	6.27e-11	Yes-all SNPs	chr6:29973221	chr6:31377792:rs6938453	chr6:31402666	chr6:31407331:rs2516470
MIC-A	cg04825215	chr6:31466722	9.81e-08	0.257	3.7e-49	6.39e-11	Yes-all SNPs	chr6:31466722	chr6:31377792:rs6938453	chr6:31402666	chr6:31407331:rs2516470
MIC-A	cg06100231	chr6:31378421	6.99e-08	0.257	3.7e-49	2.06e-13	Yes-all SNPs	chr6:31378421	chr6:31377792:rs6938453	chr6:31402666	chr6:31407331:rs2516470
MIC-A	cg12001709	chr6:31466798	5.11e-09	0.261	3.7e-49	1.41e-13	Yes-all SNPs	chr6:31466798	chr6:31377792:rs6938453	chr6:31402666	chr6:31407331:rs2516470
MIC-A	cg12182649	chr6:31381779	1.8e-14	0.322	3.7e-49	4.46e-29	Yes-all SNPs	chr6:31381779	chr6:31377792:rs6938453	chr6:31402666	chr6:31407331:rs2516470
MIC-A	cg24838316	chr6:29895260	3.23e-08	0.375	8.38e-50	5.54e-13	Yes-all SNPs	chr6:29895260	chr6:31377792:rs6938453	chr6:31402666	chr6:31407331:rs2516470
MIC-A	cg27527338	chr6:31381540	2.01e-10	0.704	3.7e-49	8.98e-26	Yes-all SNPs	chr6:31381540	chr6:31377792:rs6938453	chr6:31402666	chr6:31407331:rs2516470
MMP-12	cg21184711	chr7:122488330	2.04e-08	8.38e-09	3.21e-18	0.722		chr7:122488330	chr11:102777302:rs150986675
NEMO	cg14560040	chr9:136203305	9.97e-08	1.57e-07	0.0405	0.251		chr9:136203305	chr8:99725607:rs190361203
RETN	cg02346997	chr19:7733883	3.05e-08	1.63e-06	4.74e-09	2.51e-05	Yes	chr19:7733883	chr19:7619178:rs201458284
RETN	cg22322184	chr19:7734203	9.1e-09	1.89e-07	4.74e-09	0.00112	Yes	chr19:7734203	chr19:7619178:rs201458284
ST2	cg05295703	chr2:102895712	8.42e-09	0.946	2.4e-30	2.31e-49	Yes	chr2:102895712	chr2:102917996:rs34644791
TIM	cg24174557	chr17:57903544	1.02e-07	1.35e-08	6.19e-17	0.868		chr17:57903544	chr5:156477631:rs953568
TM	cg05081546	chr12:7046915	5.26e-08	1.19e-07	3.21e-08	0.247		chr12:7046915	chr20:23028723:rs1042579
TM	cg06876157	chr10:129197625	4.86e-09	3.18e-08	3.21e-08	0.0309		chr10:129197625	chr20:23028723:rs1042579
TM	cg07509872	chr17:26574551	4.69e-09	4.22e-09	3.21e-08	0.595		chr17:26574551	chr20:23028723:rs1042579
TM	cg13208732	chr8:57124347	8.76e-08	3.38e-07	3.21e-08	0.0462		chr8:57124347	chr20:23028723:rs1042579
TM	cg13814654	chr2:101666894	3.37e-08	1.24e-07	3.21e-08	0.1		chr2:101666894	chr20:23028723:rs1042579
TM	cg25350065	chr8:145978427	8.39e-08	4.69e-07	3.21e-08	0.0796		chr8:145978427	chr20:23028723:rs1042579
TM	cg26312185	chr2:28610809	2.31e-08	2.7e-08	3.21e-08	0.374		chr2:28610809	chr20:23028723:rs1042579
TRAIL	cg07023527	chr16:72699106	8.89e-08	6.59e-07	1.09e-09	0.0218		chr16:72699106	chr18:29769910:rs144242131
