# Supplementary material for: The relative contribution of DNA methylation and genetic variants on protein biomarkers for human diseases
Source: PLoS Genet. 2017 Sep 15;13(9):e1007005. doi: 10.1371/journal.pgen.1007005 (PMC5617224; doi:10.1371/journal.pgen.1007005)
Supplement: S11 Table — (XLSX) [file pgen.1007005.s018.xlsx]

## Sheet: Supplemental Table S11
Supplemental Table S11. Heritability estimates for biomarkers prior to and after adjusting for associated SNPs and DNA methylation at associated CpG sites.
The heritabilities are estimated without adjusting for SNPs and CpG sites, after adjusting for associated SNPs, after adjusting for associated CpG sites, and after adjusting for both SNPs and CpGs
Heritability estimates in bold are the ones where the heritability is significantly different from zero. Values in bold are the heritability estimates that are significantly different from zero
The P-values reflect the change in heritability estimate after adjusting for SNPs or CpG sits.
n.s. - not significant is P-value >0.05
	Heritablity				P-values for difference in heritatbility
Biomarker	Not adjusted for SNPs and CpGs	After adjusting for SNPs	After adjusting for CpG sites	After adjusting for SNPs and CpG sites	After adjustign for SNPs	After adjusting for CpG sites	After adjusting for CpG sites in addition to SNPs
Adrenomedullin	0.185265		0.178166			n.s.
AGRP	0.330971	0.281184			n.s.
Amphiregulin	0.147517
BAFF	0.102917
CAIX	0.124849
CASP-8	1.2139e-08
Caspase-3	0.119959
Cathepsin D	0.313157
CCL19	0.20299	0.0699673	0.13037	0.0791811	n.s.	n.s.	n.s.
CCL21	0.288254
CCL24	0.67167	0.509456	0.650323	0.513625	0.0382471	n.s.	n.s.
CCL3	0.229035
CCL4	0.468075	0.268796	0.391067	0.142247	0.0196176	n.s.	n.s.
CD30-L	0.488407	0.575571			n.s.
CD40	0.18902	0.109724			n.s.
CD40 ligand	0.230656
CD69	0.163536
CHI3L1	0.520543	0.390819	0.338965	0.331657	n.s.	0.0319303	n.s.
CSF-1	0.118544
CSTB	0.176195
CX3CL1	0.235049		0.26186			n.s.
CXCL1	0.20434		0.227411			n.s.
CXCL10	0.398297	0.164614			0.00435392
CXCL11	0.151684		0.115675			n.s.
CXCL13	0.157075		0.118804			n.s.
CXCL16	0.21665
CXCL5	0.348236	0.300267			n.s.
CXCL6	0.460031	0.309629			n.s.
CXCL9	0.101461		0.142539			n.s.
Cystatin B	0.173572	0.124305	0.115348	0.116899	n.s.	n.s.	n.s.
Dkk-1	0.220887		0.208673			n.s.
E.selectin	0.433075	0.245258			0.028376
ECP	0.195473		0.156165			n.s.
EGF	0.115717
EGFR	0.190111
EMMPRIN	0.149966
EN-RAGE	0.0130375
Ep-CAM	0.592639	0.609401			n.s.
ErbB2 Her2	0.0731182
ErbB3 Her3	0.181866
ErbB4 Her4	0.240837
ESM-1	1.12457e-08		0.0214229			n.s.
FABP4	0.106057
FAS	0.092555
FGF-23	0.26414		0.299117			n.s.
Flt3L	0.234001	0.171491	0.13342	0.106477	n.s.	n.s.	n.s.
Follistatin	0.284949		0.25845			n.s.
FR-alpha	0.120356
GAL	0.451404		0.451236			n.s.
Galectin-3	0.218676	0.188696			n.s.
GDF-15	0.232568		0.189374			n.s.
Growth Hormone	0.179899
HB-EGF	0.0823191		0.115386			n.s.
WFDC2	0.0892292		0.0539415			n.s.
HGF	0.0934711
HGF receptor	0.0739934
HSP-27	0.133909	0.120852			n.s.
IL-12	0.416725	0.31614	0.465778	0.352628	n.s.	n.s.	n.s.
IL-16	0.170368
IL-18	0.402536		0.373208			n.s.
IL-1ra	0.168983
IL-6	0.14693
IL-8	0.0545764
IL17RB	0.478006	0.333462	0.415153	0.340724	n.s.	n.s.	n.s.
IL27-A	0.208897		0.162976			n.s.
IL2RA	0.254546	0.161987			n.s.
IL6RA	0.619923	0.126628	0.562526	0.122951	5.47316e-09	n.s.	n.s.
Kallikrein-11	0.215922	0.1531			n.s.
Kallikrein-6	0.0939222
LAP TGF-beta-1	0.121482
LOX-1	0.0907997
mAmP	0.513121		0.499936			n.s.
MB	0.185189
MCP-1	0.154448	0.120532			n.s.
MIA	0.156387	0.0897058	0.156825	0.11954	n.s.	n.s.	n.s.
MIC-A	0.590022	0.315568	0.319467	0.284486	0.0205527	n.s.	n.s.
Midkine	0.143956		0.138372			n.s.
MMP-1	0.613977	0.558416			n.s.
MMP-10	0.344472	0.322144			n.s.
MMP-12	0.16707	0.161531	0.191323	0.173313	n.s.	n.s.	n.s.
MMP-7	0.256392	0.128157			n.s.
MPO	0.374568	0.330116			n.s.
NEMO	0.122671	0.125804	0.0983475	0.102101	n.s.	n.s.	n.s.
Osteoprotegerin	0.183268
PAR.1	0.220406
PDGF subunit B	0.215163
PECAM-1	0.230573	0.156292			n.s.
PlGF	0.092864		0.044349			n.s.
Prolactin	0.0537396
Prostasin	0.188271
PSA	0.0681598
PSGL-1	1.03447e-08
RAGE	0.389064		0.411155			n.s.
REN	0.334179
RETN	0.336576	0.302581	0.301364	0.279359	n.s.	n.s.	n.s.
SIRT2	1.10824e-08
SPON1	0.172602
SRC	0.216465		0.213236			n.s.
ST2	0.311324	0.258825	0.248031	0.259829	n.s.	n.s.	n.s.
Stem cell factor	0.279032	0.262909			n.s.
t-PA	0.328108		0.345922			n.s.
TGF-alpha	1.0655e-08
Thrombopoietin	0.0873075
TIE2	0.35183	0.252061			n.s.
TIM	0.320175	0.298959	0.311913	0.289013	n.s.	n.s.	n.s.
Tissue Factor	0.337766
TM	0.201722	0.153837	0.205585	0.173125	n.s.	n.s.	n.s.
TNF-R2	0.112374
TNF.RI	0.090314		0.0786871			n.s.
TNFRSF4	0.0369898		0.00906689			n.s.
TNFSF14	1.07186e-08
TR.AP	0.330755
TRAIL	0.21566	0.203785	0.20708	0.196777	n.s.	n.s.	n.s.
TRAIL-R2	0.0574975
TRANCE	0.476589
U-PAR	0.12515
VEGF-A	0.109412		0.102793			n.s.
VEGF.D	0.429962
VEGFR-2	0.118617	0.0907434			n.s.
