# Supplementary material for: The relative contribution of DNA methylation and genetic variants on protein biomarkers for human diseases
Source: PLoS Genet. 2017 Sep 15;13(9):e1007005. doi: 10.1371/journal.pgen.1007005 (PMC5617224; doi:10.1371/journal.pgen.1007005)
Supplement: S12 Table — (XLSX) [file pgen.1007005.s019.xlsx]

## Sheet: Supplemental Table S12
Supplemental Table S12. Biomarkers and SNPs used for calculating genetic scores (GS) for the causal inference and the Mendelian Randomization (MR).
The GS were weighted by the allelic score (estimate). Only Cis-SNP(s) are included to avoid pleiotropic effects.
* The estimate (Allelic score) is the increase in biomarker (in standard deviations) per copy of the minor allele of the SNP. For biomarker with only one SNP, the genetic score for each individual is equal to the estimate times the number of copies of the minor allele. For biomarkers with more than one SNP, the genetic score is the sum over all markers for each estimate times the number of copies…
** The variance explained is calculated for all SNPs in the GS together after adjusting for all covariates.
*** The F-value is the measurement of the strength of the GS as instrumental variable (IV) in the causal inference and MR. In these calculation n=729 which is the number of individuals with DNA methylation data measured.
Biomarker	SNP 1	Estimate / Allelic score* (SNP 1)	SNP 2	Estimate / Allelic score* (SNP 2)	SNP 3	Estimate / Allelic score* (SNP 3)	Variance explained (R2)**	F-value***
AGRP	rs180908923	2.71578					0.095	76.3149
CCL24	rs10755885	1.56085	rs73359714	0.909888	rs11465295	0.503118	0.418	520.704
CCL4	rs113877493	-0.444576					0.166	144.703
CD40	rs4810485	-0.504684					0.097	78.0941
CHI3L1	rs2153101	-0.766573					0.227	213.492
CXCL10	rs11548618	1.8979					0.242	232.103
CXCL5	rs425535	0.822827					0.125	103.857
CXCL6	rs16850073	0.625262					0.184	163.931
Cystatin B	rs35285321	-0.380259					0.064	49.7094
Ep-CAM	rs533516708 (chr2:57621403)	2.1459					0.078	61.5033
Galectin-3	rs35710320	-0.540706					0.044	33.4603
HSP27	rs111642997	-0.34812					0.055	42.3122
IL-12	rs10076557	-0.471896					0.095	76.3149
IL17RB	rs6445607	0.629684					0.179	158.505
IL2RA	rs12722497	0.85775					0.083	65.8026
IL6RA	rs12133641	0.971697					0.428	543.979
Kallikrein-11	rs117268623	-1.47496					0.09	71.9011
MIA	rs2279699	0.847748					0.137	115.41
MIC-A	rs6938453	-0.00954101	rs529790043(chr6:31402666)	1.55462	rs2516470	0.973613	0.456	607.721
MMP-1	rs471994	-0.388666					0.077	60.649
MMP-10	rs486055	-0.429047	rs17860955	-0.981552			0.082	64.8497
MMP-12	rs150986675	-0.625778	rs150986675	-0.625778			0.099	79.7714
MMP-7	rs11568819	0.967217	rs11568818	-0.412407			0.123	101.822
MPO	rs34479964	0.338648					0.046	35.0545
RETN	rs201458284	1.82407					0.04	30.2917
ST2	rs34644791	-0.685748					0.229	215.931
TIM	rs953568	0.4435					0.101	81.6763
TM	rs1042579	0.433887					0.064	49.7094
VEGFR-2	rs34231037	-0.64477					0.079	62.3594
