# Supplementary material for: The relative contribution of DNA methylation and genetic variants on protein biomarkers for human diseases
Source: PLoS Genet. 2017 Sep 15;13(9):e1007005. doi: 10.1371/journal.pgen.1007005 (PMC5617224; doi:10.1371/journal.pgen.1007005)
Supplement: S13 Table — (XLSX) [file pgen.1007005.s020.xlsx]

## Sheet: Supplemental Table S13
Supplemental Table S13. EWAS significant findings for genetically determined biomarker levels.
The table shows the association between CpG methylation and the genetic scores (GS), calculated using cis-regulatory SNPs for the biomarkers (See table S11).
* The estimate corresponds to the number of standard deviations increase/decrease caused by a one standard deviation increase in biomarker levels.
** Overlap is defined when the CpG site, the SNP and the gene encoding the biomarker are located at the same locus.
*** Identified previously: Chen Y, Lemire M, Choufani S, Butcher DT, Grafodatskaya D, Zanke BW, et al. Discovery of cross-reactive probes and polymorphic CpGs in the Illumina Infinium HumanMethylation450 microarray. Epigenetics. 2013;8: 203–9. Cross hybridizes to multiple locations in the genome and has therefore been removed from Figure 1 of the manuscript.
Chromosome	Position	CpG	Biomarker	Estimate*	Standard Error	P	Gene	Gene Region	Overlap with GWAS signal**	Potentially cross hybridizing Probe (1=yes, 0=no)***
chr11	23962902	cg16609139	AGRP	-0.52219	0.0803107	1.59e-10	.	Intergenic		1
chr12	100550995	cg01905902	AGRP	-0.567101	0.0974089	9.17e-09	GOLGA2P5	Intragenic		1
chr14	65251365	cg19740240	AGRP	-0.734795	0.128373	1.59e-08	SPTB	Intragenic		0
chr16	3115809	cg00471190	AGRP	-0.644865	0.0993402	1.69e-10	IL32	Intragenic		0
chr17	79952915	cg08311321	AGRP	-0.765495	0.139917	6.41e-08	ASPSCR1	Intragenic		0
chr4	153564653	cg22116041	AGRP	-0.513115	0.0866223	5.12e-09	TMEM154	Intragenic		0
chr11	112834466	cg04642306	CCL24	-0.320799	0.0572356	3.09e-08	NCAM1	Intragenic		0
chr12	9600060	cg22349387	CCL24	0.384319	0.0607906	4.82e-10	DDX12P	Intragenic		1
chr12	132660955	cg27364244	CCL24	-0.298253	0.0522659	1.76e-08	.	Intergenic		0
chr16	783800	cg08100221	CCL24	-0.305968	0.0555806	5.33e-08	NARFL	Intragenic		0
chr7	72792220	cg06493555	CCL24	0.334022	0.05436	1.4e-09	.	Intergenic	Yes	1
chr7	75053134	cg21008363	CCL24	-0.310782	0.0516421	2.96e-09	POM121C	Intragenic	Yes	0
chr7	75419304	cg05556717	CCL24	0.300469	0.0549404	6.48e-08	CCL26	Position±5000B	Yes	0
chr7	75419311	cg12943082	CCL24	0.427097	0.0576944	4.17e-13	CCL26	Position±5000B	Yes	0
chr17	34415818	cg11728928	CCL4	-2.05697	0.178445	4.35e-28	CCL3	Intragenic	Yes	0
chr17	34417074	cg02828397	CCL4	-2.0429	0.160634	3.16e-33	CCL3	Intragenic	Yes	1
chr17	34417434	cg21335375	CCL4	-0.718486	0.109076	9.31e-11	CCL3	Intragenic	Yes	0
chr17	34493485	cg26871803	CCL4	-0.916107	0.160101	1.61e-08	.	Intergenic	Yes	1
chr17	34509488	cg05651292	CCL4	-1.3741	0.154077	5.03e-18	.	Intergenic	Yes	1
chr17	34597546	cg10057085	CCL4	-1.02514	0.169644	2.58e-09	TBC1D3H	Position±1000Bp	Yes	1
chr17	34597546	cg10057085	CCL4	-1.02514	0.169644	2.58e-09	TBC1D3G	Position±1000Bp	Yes	1
chr17	34597546	cg10057085	CCL4	-1.02514	0.169644	2.58e-09	TBC1D3F	Position±1000Bp	Yes	1
chr17	34611341	cg18100887	CCL4	-1.33456	0.193511	1.28e-11	.	Intergenic	Yes	0
chr17	34626096	cg03071134	CCL4	1.75735	0.181064	7e-21	CCL3L3	Position±5000B	Yes	1
chr17	34626096	cg03071134	CCL4	1.75735	0.181064	7e-21	CCL3L1	Position±5000B	Yes	1
chr17	34757572	cg23896850	CCL4	1.80383	0.18874	2.49e-20	TBC1D3F	Intragenic	Yes	0
chr17	34758523	cg19007038	CCL4	-1.01947	0.180415	2.4e-08	TBC1D3F	Intragenic	Yes	0
chr17	34810315	cg05756457	CCL4	-1.63182	0.186483	1.84e-17	TBC1D3F	Position±5000B	Yes	1
chr17	34810315	cg05756457	CCL4	-1.63182	0.186483	1.84e-17	TBC1D3B	Position±5000B	Yes	1
chr17	34820616	cg05735782	CCL4	-0.999836	0.176655	2.28e-08	.	Intergenic	Yes	0
chr17	34820712	cg21433231	CCL4	-1.0091	0.163619	1.22e-09	.	Intergenic	Yes	0
chr17	60347626	cg02457312	CCL4	-1.29032	0.157715	1.49e-15	TBC1D3P2	Intragenic		1
chr17	60348211	cg23765027	CCL4	-1.2335	0.152981	3.62e-15	TBC1D3P2	Intragenic		1
chr6	42847415	cg00893987	CCL4	1.15099	0.165993	9.95e-12	RPL7L1	Position±5000B		0
chr6	169713842	cg20332088	CCL4	-1.00053	0.183414	6.98e-08	.	Intergenic		0
chr7	1065956	cg21292981	CCL4	-0.934836	0.169268	4.84e-08	C7orf50	Intragenic		0
chr7	1970648	cg17593934	CCL4	-1.07835	0.185329	9.35e-09	MAD1L1	Intragenic		0
chr7	2048497	cg19624444	CCL4	-0.88891	0.153442	1.08e-08	MAD1L1	Intragenic		0
chr7	2071723	cg03723481	CCL4	-1.08036	0.199533	8.68e-08	MAD1L1	Intragenic		0
chr7	2109450	cg06789500	CCL4	-1.03181	0.186684	4.73e-08	MAD1L1	Intragenic		0
chr7	2139216	cg10950524	CCL4	-1.12312	0.18036	8.56e-10	MAD1L1	Intragenic		0
chr20	44640803	cg20674635	CD40	-0.666483	0.110261	2.53e-09	MMP9	Intragenic	Yes	0
chr20	44641161	cg23303369	CD40	-0.888469	0.117226	1.21e-13	MMP9	Intragenic	Yes	0
chr20	44687730	cg20003638	CD40	-0.812907	0.0954482	1.15e-16	SLC12A5	Intragenic	Yes	0
chr20	44746655	cg19785066	CD40	-0.658889	0.0948347	9.08e-12	CD40	Position±5000B	Yes	0
chr20	44746681	cg17929951	CD40	-0.67645	0.105964	3.3e-10	CD40	Position±5000B	Yes	0
chr20	44746751	cg11841529	CD40	-0.929389	0.112614	8.7e-16	CD40	Position±5000B	Yes	0
chr20	44746767	cg25239996	CD40	-0.648981	0.112461	1.23e-08	CD40	Position±5000B	Yes	0
chr20	44746944	cg01943874	CD40	-1.04097	0.112256	2.67e-19	CD40	Intragenic	Yes	0
chr20	44747006	cg21601405	CD40	-1.03038	0.105692	4.83e-21	CD40	Intragenic	Yes	0
chr20	44784898	cg20852302	CD40	-0.711917	0.117635	2.43e-09	.	Intergenic	Yes	0
chr1	202172867	cg05044291	CHI3L1	-0.41783	0.07545	4.46e-08	LGR6	Intragenic	Yes	0
chr1	203051472	cg25683570	CHI3L1	0.741314	0.074397	7.49e-22	PPFIA4	Position±5000B	Yes	0
chr1	203051472	cg25683570	CHI3L1	0.741314	0.074397	7.49e-22	MYOG	Position±5000B	Yes	0
chr1	203052423	cg04395153	CHI3L1	0.719596	0.0721929	7.28e-22	MYOG	Intragenic	Yes	0
chr1	203059178	cg13626881	CHI3L1	0.584926	0.0676781	4.31e-17	MYOG	Position±5000B	Yes	0
chr1	203145364	cg18959422	CHI3L1	-0.341593	0.0556705	1.48e-09	MYBPH	Position±5000B	Yes	0
chr1	203145364	cg18959422	CHI3L1	-0.341593	0.0556705	1.48e-09	CHI3L1	Position±5000B	Yes	0
chr1	203155737	cg03625911	CHI3L1	-0.946903	0.0536557	3.5e-57	CHI3L1	Intragenic	Yes	0
chr1	203155938	cg14085262	CHI3L1	-1.0191	0.0492455	2.25e-73	CHI3L1	Position±5000B	Yes	0
chr1	203156097	cg17014757	CHI3L1	-1.42757	0.0554155	3.23e-101	CHI3L1	Position±5000B	Yes	0
chr1	203156246	cg07423149	CHI3L1	-1.16556	0.0494506	4.08e-89	CHI3L1	Position±5000B	Yes	0
chr1	203156374	cg02097014	CHI3L1	-0.699573	0.0577128	1.29e-30	CHI3L1	Position±5000B	Yes	0
chr1	203156625	cg19081101	CHI3L1	-0.303671	0.0342311	7.04e-18	CHI3L1	Position±5000B	Yes	0
chr1	203156764	cg13134650	CHI3L1	-0.711371	0.0563877	8.95e-33	CHI3L1	Position±5000B	Yes	0
chr1	203198757	cg17725472	CHI3L1	0.567161	0.0707214	4.99e-15	CHIT1	Intragenic	Yes	0
chr17	18150707	cg03916694	CHI3L1	0.399742	0.068123	7.05e-09	FLII	Intragenic		0
chr5	146253830	cg10926851	CHI3L1	0.449899	0.0779645	1.23e-08	PPP2R2B	Intragenic		0
chr10	24772377	cg14013865	CXCL10	-0.291057	0.0530439	5.87e-08	KIAA1217	Intragenic		0
chr17	3598755	cg13375828	CXCL10	-0.359496	0.0605949	4.86e-09	P2RX5	Intragenic		0
chr17	3598755	cg13375828	CXCL10	-0.359496	0.0605949	4.86e-09	P2RX5-TAX1BP3	Intragenic		0
chr18	77251876	cg16421653	CXCL10	-0.319748	0.0529862	2.69e-09	NFATC1	Intragenic		0
chr19	11353996	cg12019614	CXCL10	0.36539	0.0632186	1.16e-08	DOCK6	Intragenic		0
chr22	31644558	cg14703589	CXCL10	-0.330056	0.0584641	2.47e-08	LIMK2	Intragenic		0
chr4	64594831	cg05669672	CXCL10	0.360862	0.0662995	7.45e-08	.	Intergenic		1
chr4	71382958	cg15964593	CXCL10	-0.433473	0.0643342	3.58e-11	AMTN	Position±5000B	Yes	0
chr4	71767693	cg27099166	CXCL10	0.32906	0.0597933	5.38e-08	MOB1B	Position±5000B	Yes	0
chr4	75264970	cg12457640	CXCL10	0.447521	0.0620709	1.57e-12	.	Intergenic	Yes	1
chr4	75720055	cg09053907	CXCL10	0.470307	0.0586889	5.22e-15	BTC	Position±5000B	Yes	0
chr4	76943946	cg01654824	CXCL10	-0.524965	0.063842	1.1e-15	ART3	Intragenic	Yes	0
chr4	76943946	cg01654824	CXCL10	-0.524965	0.063842	1.1e-15	CXCL10	Intragenic	Yes	0
chr4	74847100	cg01447579	CXCL5	-1.32552	0.0912164	1.33e-41	PF4	Intragenic	Yes	0
chr4	74864709	cg07868155	CXCL5	-1.46466	0.0935082	4.13e-47	CXCL5	Position±5000B	Yes	0
chr4	74864725	cg04559909	CXCL5	-1.22672	0.100309	4.41e-31	CXCL5	Position±5000B	Yes	0
chr4	73430160	cg07974833	CXCL6	-0.450498	0.0757912	4.55e-09	ADAMTS3	Intragenic	Yes	0
chr4	74847100	cg01447579	CXCL6	-0.459356	0.0829537	4.47e-08	PF4	Intragenic	Yes	0
chr5	177433673	cg11604182	CXCL6	-0.51315	0.0899602	1.78e-08	FAM153C	Position±5000B		1
chr7	27170388	cg07317062	CXCL6	-0.460741	0.0824962	3.45e-08	HOXA4	Intragenic		0
chr7	27170394	cg19142026	CXCL6	-0.452113	0.0822743	5.62e-08	HOXA4	Intragenic		0
chr7	27170412	cg11410718	CXCL6	-0.479991	0.0813546	5.87e-09	HOXA4	Position±5000B		0
chr7	27170412	cg11410718	CXCL6	-0.479991	0.0813546	5.87e-09	HOXA3	Position±5000B		0
chr7	27170412	cg11410718	CXCL6	-0.479991	0.0813546	5.87e-09	HOXA-AS2	Position±5000B		0
chr7	27170552	cg16651126	CXCL6	-0.450092	0.0823492	6.59e-08	HOXA4	Position±5000B		0
chr7	27170552	cg16651126	CXCL6	-0.450092	0.0823492	6.59e-08	HOXA3	Position±5000B		0
chr7	27170552	cg16651126	CXCL6	-0.450092	0.0823492	6.59e-08	HOXA-AS2	Position±5000B		0
chr7	27170554	cg11015251	CXCL6	-0.462812	0.0834465	4.26e-08	HOXA4	Position±5000B		0
chr7	27170554	cg11015251	CXCL6	-0.462812	0.0834465	4.26e-08	HOXA3	Position±5000B		0
chr7	27170554	cg11015251	CXCL6	-0.462812	0.0834465	4.26e-08	HOXA-AS2	Position±5000B		0
chr2	130877827	cg03757938	Cystatin B	0.754634	0.139687	9.26e-08	POTEF	Intragenic		1
chr2	131976236	cg19716414	Cystatin B	0.804155	0.143977	3.44e-08	POTEE	Intragenic		1
chr21	45153009	cg24875593	Cystatin B	1.60132	0.139164	5.29e-28	PDXK	Intragenic	Yes	0
chr21	45177639	cg14606328	Cystatin B	-0.629227	0.101167	8.95e-10	PDXK	Intragenic	Yes	0
chr21	45198592	cg16149927	Cystatin B	-1.85828	0.109794	1.84e-53	CSTB	Position±5000B	Yes	0
chr21	45199094	cg09468832	Cystatin B	-2.49161	0.0930025	6.63e-107	CSTB	Position±5000B	Yes	1
chr21	45203404	cg12249789	Cystatin B	-1.71195	0.102048	1.06e-52	RRP1	Position±1000Bp	Yes	0
chr21	45203404	cg12249789	Cystatin B	-1.71195	0.102048	1.06e-52	CSTB	Position±1000Bp	Yes	0
chr21	45206724	cg08529987	Cystatin B	1.56089	0.0874266	2.98e-58	RRP1	Position±5000B	Yes	1
chr21	45232595	cg23512275	Cystatin B	0.669489	0.0897667	2.84e-13	AATBC	Position±5000B	Yes	0
chr21	45232601	cg07003407	Cystatin B	0.524283	0.0922705	2.01e-08	AATBC	Position±5000B	Yes	0
chr21	45246060	cg01347946	Cystatin B	-1.06612	0.114318	1.73e-19	.	Intergenic	Yes	0
chr21	45246164	cg04226110	Cystatin B	1.53415	0.129334	1.68e-29	.	Intergenic	Yes	0
chr21	45246252	cg08650934	Cystatin B	-1.13776	0.141169	3.71e-15	.	Intergenic	Yes	0
chr21	45246308	cg22316093	Cystatin B	-0.823971	0.139106	5.13e-09	.	Intergenic	Yes	0
chr21	45585347	cg08443717	Cystatin B	-0.576644	0.0857489	3.87e-11	.	Intergenic	Yes	0
chr21	45622493	cg01992765	Cystatin B	0.763426	0.122303	7.82e-10	.	Intergenic	Yes	0
chr21	45884825	cg08461903	Cystatin B	0.958364	0.120346	7.56e-15	LRRC3-AS1	Position±1000Bp	Yes	0
chr21	45884825	cg08461903	Cystatin B	0.958364	0.120346	7.56e-15	LRRC3	Position±1000Bp	Yes	0
chr7	19155785	cg13588800	Cystatin B	-0.842516	0.133717	5.48e-10	TWIST1	Intragenic		0
chr10	60147807	cg05831083	Ep-CAM	-0.748651	0.123054	2.03045e-09	TFAM	Intragenic		0
chr11	8190837	cg01560972	Ep-CAM	-0.614951	0.113392	8.28099e-08	RIC3	Position±5000B		0
chr2	74780172	cg15989091	Ep-CAM	0.672639	0.117094	1.42084e-08	LOXL3	Intragenic		0
chr2	74780172	cg15989091	Ep-CAM	0.672639	0.117094	1.42084e-08	DOK1	Intragenic		0
chr2	74783088	cg11800635	Ep-CAM	0.501867	0.0839311	3.70403e-09	DOK1	Intragenic		1
chr2	74795186	cg05644602	Ep-CAM	0.533173	0.069745	7.61358e-14	M1AP	Intragenic		0
chr21	33939194	cg07180182	Ep-CAM	-0.466315	0.0694889	4.24212e-11	.	Intergenic		0
chr6	31803421	cg26720073	Ep-CAM	0.554183	0.097351	1.8991e-08	C6orf48	Intragenic		1
chr7	121840731	cg07665217	Ep-CAM	-0.700375	0.126216	4.19482e-08	.	Intergenic		0
chr7	124402490	cg00307737	Ep-CAM	-0.796087	0.130788	1.97498e-09	GPR37	Intragenic		0
chr8	22133375	cg05956943	Ep-CAM	-0.703663	0.128438	6.14766e-08	PIWIL2	Intragenic		0
chr14	55908365	cg10799791	Galectin-3	0.946996	0.173833	7.26e-08	TBPL2	Position±5000B	Yes	0
chr14	56979854	cg23005102	Galectin-3	1.53305	0.200168	6.92e-14	.	Intergenic	Yes	0
chr7	75070884	cg12074655	HSP27	-0.761004	0.119583	3.73e-10	POM121C	Intragenic	Yes	1
chr7	75419304	cg05556717	HSP27	-0.987044	0.145737	2.84e-11	CCL26	Position±5000B	Yes	0
chr7	75703958	cg00702840	HSP27	0.793029	0.145528	7.2e-08	MDH2	Position±1000Bp	Yes	1
chr7	75704037	cg04610667	HSP27	1.04252	0.149677	8.1e-12	MDH2	Position±1000Bp	Yes	0
chr7	75938016	cg10883735	HSP27	0.750391	0.128428	8.14e-09	HSPB1	Position±5000B	Yes	1
chr7	75938254	cg14199154	HSP27	2.00141	0.135281	7.28e-43	HSPB1	Position±5000B	Yes	0
chr7	75957850	cg25020666	HSP27	1.68353	0.105559	1.88e-48	YWHAG	Intragenic	Yes	0
chr7	75957902	cg13720395	HSP27	1.95852	0.129247	1.32e-44	YWHAG	Intragenic	Yes	0
chr7	75961684	cg22830091	HSP27	1.21203	0.111821	2.88e-25	YWHAG	Intragenic	Yes	0
chr7	76029648	cg22468258	HSP27	0.667563	0.121645	5.85e-08	SSC4D	Intragenic	Yes	0
chr7	76029648	cg22468258	HSP27	0.667563	0.121645	5.85e-08	ZP3	Intragenic	Yes	0
chr7	76032544	cg00208012	HSP27	2.41288	0.133334	1.61e-59	SSC4D	Intragenic	Yes	0
chr7	76032544	cg00208012	HSP27	2.41288	0.133334	1.61e-59	ZP3	Intragenic	Yes	0
chr7	76033795	cg06959773	HSP27	1.00292	0.15018	5.22e-11	SSC4D	Intragenic	Yes	0
chr7	76033795	cg06959773	HSP27	1.00292	0.15018	5.22e-11	ZP3	Intragenic	Yes	0
chr7	76094015	cg03509467	HSP27	1.2104	0.16127	2.04e-13	DTX2	Intragenic	Yes	1
chr7	76109396	cg25126301	HSP27	1.28709	0.19442	9.08e-11	DTX2	Intragenic	Yes	0
chr7	76133369	cg23191072	HSP27	1.26784	0.151956	4.37e-16	DTX2	Intragenic	Yes	1
chr7	76139338	cg05069835	HSP27	1.01153	0.167912	2.85e-09	UPK3B	Position±5000B	Yes	0
chr7	76139338	cg05069835	HSP27	1.01153	0.167912	2.85e-09	DTX2	Position±5000B	Yes	0
chr7	77672208	cg12543766	HSP27	-0.870348	0.159783	7.29e-08	MAGI2	Intragenic	Yes	0
chr1	240631817	cg01021334	IL-12	0.671867	0.117414	1.61e-08	FMN2	Intragenic		0
chr1	246139198	cg23589927	IL-12	0.667261	0.121559	5.81e-08	SMYD3	Intragenic		1
chr19	552948	cg05228110	IL-12	0.666936	0.120193	4.2e-08	GZMM	Position±5000B		0
chr19	9695776	cg13219008	IL-12	0.692577	0.114444	2.43e-09	ZNF121	Position±5000B		0
chr3	195940754	cg04245305	IL-12	-0.707017	0.122058	1.08e-08	ZDHHC19	Position±5000B		0
chr3	195940754	cg04245305	IL-12	-0.707017	0.122058	1.08e-08	SLC51A	Position±5000B		0
chr5	14901012	cg18536118	IL-12	0.730583	0.124234	6.55e-09	.	Intergenic		0
chr5	141538333	cg18394648	IL-12	0.730506	0.120965	2.62e-09	NDFIP1	Position±5000B		0
chr5	147205668	cg05171933	IL-12	0.745179	0.120421	1.08e-09	SPINK1	Intragenic	Yes	0
chr5	149339754	cg02515800	IL-12	0.834491	0.119959	8.59e-12	SLC26A2	Position±5000B	Yes	1
chr5	149778964	cg04242245	IL-12	0.714788	0.113521	5.62e-10	TCOF1	Intragenic	Yes	0
chr5	150677867	cg26882525	IL-12	-0.824528	0.112783	7.88e-13	SLC36A3	Intragenic	Yes	0
chr5	154026371	cg07371521	IL-12	-0.761871	0.116297	1.17e-10	.	Intergenic	Yes	0
chr5	154026397	cg05662444	IL-12	-0.765599	0.115088	6.17e-11	.	Intergenic	Yes	0
chr5	154026448	cg08754654	IL-12	-0.752352	0.115029	1.25e-10	.	Intergenic	Yes	0
chr5	154027129	cg08893839	IL-12	-0.554447	0.0970839	1.71e-08	.	Intergenic	Yes	0
chr5	154027256	cg25588787	IL-12	-0.678771	0.109011	8.58e-10	.	Intergenic	Yes	0
chr5	156811669	cg24844518	IL-12	-0.709672	0.118435	3.44e-09	CYFIP2	Intragenic	Yes	0
chr5	157414382	cg20650515	IL-12	0.65961	0.11522	1.59e-08	.	Intergenic	Yes	0
chr5	158531132	cg18043514	IL-12	0.712973	0.118039	2.6e-09	LOC101927740	Intragenic	Yes	0
chr5	158531394	cg17032564	IL-12	0.677791	0.0979183	1.08e-11	LOC101927740	Intragenic	Yes	0
chr5	158531511	cg08777316	IL-12	0.621099	0.101553	1.66e-09	LOC101927740	Intragenic	Yes	0
chr5	158531647	cg10899681	IL-12	0.532581	0.0951174	3.19e-08	LOC101927740	Intragenic	Yes	0
chr5	158531879	cg10914192	IL-12	-0.625831	0.112739	4.15e-08	LOC101927740	Intragenic	Yes	0
chr5	158690922	cg01161877	IL-12	0.586195	0.103791	2.44e-08	UBLCP1	Intragenic	Yes	0
chr5	159360802	cg16162590	IL-12	-0.865162	0.0726763	1.11e-29	ADRA1B	Intragenic	Yes	0
chr5	159733301	cg07511409	IL-12	-0.504906	0.091054	4.29e-08	CCNJL	Intragenic	Yes	0
chr5	162860583	cg08505883	IL-12	0.709634	0.106753	6.35e-11	CCNG1	Position±5000B		0
chr3	53855125	cg21574565	IL17RB	0.516522	0.0778378	6.83e-11	CHDH	Intragenic	Yes	0
chr3	53880775	cg05331498	IL17RB	-0.360397	0.0667658	9.48e-08	IL17RB	Intragenic	Yes	0
chr3	53926598	cg16814023	IL17RB	-0.506006	0.0877106	1.24e-08	SELK	Position±5000B	Yes	0
chr3	54119792	cg03494612	IL17RB	-0.512377	0.0817957	6.85e-10	.	Intergenic	Yes	0
chr7	157951411	cg25708755	IL17RB	-0.484005	0.0862768	3e-08	PTPRN2	Intragenic		1
chr7	157956050	cg23602909	IL17RB	0.483921	0.0842931	1.45e-08	PTPRN2	Intragenic		0
chr7	157956116	cg08955548	IL17RB	0.50532	0.0882835	1.6e-08	PTPRN2	Intragenic		0
chr10	368451	cg01244571	IL2RA	-0.586279	0.106454	5.26e-08	DIP2C	Intragenic		1
chr10	369137	cg01552777	IL2RA	-0.60346	0.108564	3.98e-08	DIP2C	Intragenic		1
chr10	4517246	cg04196119	IL2RA	0.807668	0.104083	3.33e-14	.	Intergenic	Yes	0
chr10	5074993	cg14285744	IL2RA	-0.599845	0.105267	1.84e-08	.	Intergenic	Yes	0
chr10	5446942	cg10890644	IL2RA	0.788352	0.119056	7.63e-11	TUBAL3	Position±5000B	Yes	0
chr10	5523207	cg08323596	IL2RA	1.175	0.100758	1.19e-28	.	Intergenic	Yes	0
chr10	6117324	cg13914486	IL2RA	-0.983046	0.105715	2.2e-19	.	Intergenic	Yes	0
chr1	149984927	cg11596043	IL6RA	0.298992	0.0548251	7.04e-08	OTUD7B	Position±5000B	Yes	0
chr1	154437693	cg21262032	IL6RA	0.453846	0.0418054	2.46e-25	IL6R	Intragenic	Yes	0
chr1	154582007	cg03920003	IL6RA	0.319937	0.0576458	4.17e-08	ADAR	Intragenic	Yes	0
chr1	154582156	cg17218026	IL6RA	0.334329	0.0564442	5.17e-09	ADAR	Intragenic	Yes	0
chr1	157441473	cg00858294	IL6RA	-0.418846	0.0487627	6.54e-17	.	Intergenic	Yes	0
chr6	33048469	cg10850215	IL6RA	0.311866	0.056976	6.32e-08	HLA-DPA1	Intragenic		0
chr6	33048469	cg10850215	IL6RA	0.311866	0.056976	6.32e-08	HLA-DPB1	Intragenic		0
chr6	33048732	cg25511667	IL6RA	0.32774	0.0588533	3.77e-08	HLA-DPB1	Intragenic		0
chr6	96709124	cg17038417	IL6RA	0.539886	0.0528986	8.93e-23	.	Intergenic		1
chr19	46177353	cg13602484	Kallikrein-11	0.436074	0.0693724	6e-10	GIPR	Intragenic	Yes	0
chr19	47258676	cg12156512	Kallikrein-11	-0.334374	0.0559885	3.86e-09	FKRP	Intragenic	Yes	0
chr19	49527060	cg22963027	Kallikrein-11	-0.520099	0.0946556	5.65e-08	CGB	Intragenic	Yes	1
chr19	49527905	cg02981071	Kallikrein-11	-0.597335	0.0961161	9.22e-10	CGB	Position±5000B	Yes	1
chr19	49658913	cg27016307	Kallikrein-11	-0.455495	0.083228	6.34e-08	TRPM4	Position±5000B	Yes	0
chr19	49658913	cg27016307	Kallikrein-11	-0.455495	0.083228	6.34e-08	PPFIA3	Position±5000B	Yes	0
chr19	49658913	cg27016307	Kallikrein-11	-0.455495	0.083228	6.34e-08	HRC	Position±5000B	Yes	0
chr19	50848024	cg25094735	Kallikrein-11	0.656132	0.0881074	3.07e-13	NAPSB	Position±5000B	Yes	0
chr6	169559716	cg16999584	Kallikrein-11	0.479791	0.0881218	7.38e-08	LOC101929484	Intragenic		0
chr7	90226535	cg15242061	Kallikrein-11	0.420812	0.0765337	5.52e-08	CDK14	Intragenic		0
chr9	138850547	cg13594542	Kallikrein-11	-0.394319	0.0661198	4.06e-09	UBAC1	Intragenic		0
chr19	41032399	cg17671604	MIA	0.62732	0.107772	9.23e-09	SPTBN4	Intragenic	Yes	0
chr19	41125850	cg06952412	MIA	0.906472	0.0963228	8.49e-20	LTBP4	Intragenic	Yes	0
chr19	41225005	cg21869046	MIA	0.652954	0.107206	1.93e-09	ITPKC	Intragenic	Yes	0
chr19	41255947	cg05508168	MIA	0.54403	0.0918898	5.23e-09	SNRPA	Position±5000B	Yes	0
chr19	41255947	cg05508168	MIA	0.54403	0.0918898	5.23e-09	C19orf54	Position±5000B	Yes	0
chr19	41271256	cg04274340	MIA	-0.523822	0.080018	1.2e-10	SNRPA	Intragenic	Yes	0
chr19	41281104	cg24083702	MIA	0.845117	0.0913283	3.14e-19	MIA	Intragenic	Yes	0
chr19	41306150	cg11298343	MIA	1.03398	0.0886409	1.15e-28	EGLN2	Intragenic	Yes	0
chr19	41306150	cg11298343	MIA	1.03398	0.0886409	1.15e-28	RAB4B-EGLN2	Intragenic	Yes	0
chr19	41306455	cg25923056	MIA	0.480934	0.0651933	4.99e-13	EGLN2	Intragenic	Yes	0
chr19	41306455	cg25923056	MIA	0.480934	0.0651933	4.99e-13	RAB4B-EGLN2	Intragenic	Yes	0
chr19	41307778	cg21653913	MIA	0.661811	0.104886	5.19e-10	EGLN2	Intragenic	Yes	0
chr19	41307778	cg21653913	MIA	0.661811	0.104886	5.19e-10	RAB4B-EGLN2	Intragenic	Yes	0
chr19	41633902	cg09274963	MIA	1.40778	0.0951689	7.44e-43	CYP2F1	Intragenic	Yes	1
chr19	41633906	cg09128733	MIA	1.4624	0.0959355	4.8e-45	CYP2F1	Intragenic	Yes	1
chr19	41634046	cg15249911	MIA	0.933497	0.103062	1.56e-18	CYP2F1	Intragenic	Yes	1
chr12	133084897	cg06606381	MIC-A	-0.259359	0.0356142	9.57e-13	FBRSL1	Intragenic		1
chr12	133085885	cg21600908	MIC-A	-0.258804	0.0374254	1.13e-11	FBRSL1	Intragenic		0
chr12	133086067	cg12093005	MIC-A	-0.259168	0.036248	2.36e-12	FBRSL1	Intragenic		1
chr12	133086926	cg17862947	MIC-A	-0.226196	0.032111	4.79e-12	FBRSL1	Intragenic		1
chr12	133087207	cg01256320	MIC-A	-0.241472	0.0363117	6.25e-11	FBRSL1	Intragenic		0
chr12	133087421	cg12659254	MIC-A	-0.143873	0.024803	1.03e-08	FBRSL1	Intragenic		1
chr13	58893153	cg20803549	MIC-A	0.201707	0.0364605	4.6e-08	.	Intergenic		1
chr16	1094653	cg01255021	MIC-A	0.253103	0.0411488	1.35e-09	.	Intergenic		0
chr16	1094742	cg00624589	MIC-A	0.260288	0.0413978	5.94e-10	.	Intergenic		0
chr16	1094813	cg06099246	MIC-A	0.223464	0.0387896	1.29e-08	.	Intergenic		0
chr19	38943525	cg02753903	MIC-A	0.288941	0.0409866	4.62e-12	RYR1	Intragenic		0
chr19	38943724	cg24377285	MIC-A	0.287028	0.0411196	7.32e-12	RYR1	Intragenic		0
chr3	125677491	cg08344181	MIC-A	-0.257107	0.0401343	2.88e-10	.	Intergenic		0
chr3	125678407	cg01620082	MIC-A	-0.24956	0.0360331	1.05e-11	ROPN1B	Position±1000Bp		0
chr4	130934318	cg15196058	MIC-A	-0.245015	0.0360397	2.41e-11	.	Intergenic		1****
chr6	26189355	cg21438527	MIC-A	0.270288	0.0386428	6.67e-12	HIST1H4D	Position±5000B	Yes	0
chr6	26189355	cg21438527	MIC-A	0.270288	0.0386428	6.67e-12	HIST1H2BE	Position±5000B	Yes	0
chr6	26597334	cg11502198	MIC-A	0.202309	0.0373542	8.61e-08	ABT1	Intragenic	Yes	0
chr6	27640255	cg19727175	MIC-A	0.210348	0.0384726	6.53e-08	.	Intergenic	Yes	1
chr6	27706179	cg06084579	MIC-A	-0.241578	0.0410188	6.23e-09	.	Intergenic	Yes	0
chr6	28058724	cg09156207	MIC-A	0.217601	0.0387607	2.94e-08	ZSCAN12P1	Intragenic	Yes	0
chr6	28058789	cg11517269	MIC-A	0.248358	0.0394964	5.92e-10	ZSCAN12P1	Intragenic	Yes	0
chr6	28058802	cg12623302	MIC-A	0.251415	0.0406454	1.1e-09	ZSCAN12P1	Intragenic	Yes	0
chr6	28058856	cg18105139	MIC-A	0.238266	0.0380628	7.03e-10	ZSCAN12P1	Intragenic	Yes	0
chr6	28058909	cg03597347	MIC-A	0.270241	0.0378564	2.54e-12	ZSCAN12P1	Intragenic	Yes	0
chr6	28058911	cg17849569	MIC-A	0.261453	0.0392123	5.58e-11	ZSCAN12P1	Intragenic	Yes	0
chr6	28058918	cg02631126	MIC-A	0.251833	0.0398933	5.1e-10	ZSCAN12P1	Intragenic	Yes	0
chr6	28058973	cg12740337	MIC-A	0.238338	0.0395677	2.87e-09	ZSCAN12P1	Intragenic	Yes	0
chr6	28059208	cg06952873	MIC-A	0.223339	0.0401492	3.89e-08	ZSCAN12P1	Intragenic	Yes	0
chr6	28129416	cg19592336	MIC-A	0.220753	0.0402183	5.82e-08	ZNF192P1	Position±5000B	Yes	0
chr6	28129416	cg19592336	MIC-A	0.220753	0.0402183	5.82e-08	ZKSCAN8	Position±5000B	Yes	0
chr6	28129442	cg12963246	MIC-A	0.227787	0.0397326	1.52e-08	ZNF192P1	Position±5000B	Yes	0
chr6	28129442	cg12963246	MIC-A	0.227787	0.0397326	1.52e-08	ZKSCAN8	Position±5000B	Yes	0
chr6	28831109	cg00903577	MIC-A	-0.202665	0.031877	3.87e-10	LOC401242	Intragenic	Yes	0
chr6	29342815	cg09861992	MIC-A	0.240492	0.0383225	6.39e-10	OR12D3	Intragenic	Yes	0
chr6	29342824	cg02246922	MIC-A	0.27561	0.0410577	4.4e-11	OR12D3	Intragenic	Yes	0
chr6	29365078	cg23584176	MIC-A	0.240255	0.0396152	2.25e-09	OR12D2	Intragenic	Yes	0
chr6	29526561	cg10420223	MIC-A	-0.192782	0.0299416	2.35e-10	UBD	Intragenic	Yes	1
chr6	29597991	cg12292060	MIC-A	-0.203102	0.036365	3.44e-08	GABBR1	Intragenic	Yes	0
chr6	29626990	cg06297863	MIC-A	0.201463	0.032701	1.27e-09	MOG	Intragenic	Yes	0
chr6	29629716	cg16118803	MIC-A	0.293544	0.0391937	2.28e-13	MOG	Intragenic	Yes	0
chr6	29629758	cg05279622	MIC-A	0.253367	0.0409693	1.11e-09	MOG	Intragenic	Yes	0
chr6	29629988	cg05813221	MIC-A	0.252874	0.0404735	7.56e-10	MOG	Intragenic	Yes	0
chr6	29633673	cg18488651	MIC-A	0.263384	0.0394816	5.46e-11	MOG	Intragenic	Yes	0
chr6	29633969	cg03147503	MIC-A	0.255041	0.0381887	5.21e-11	MOG	Intragenic	Yes	0
chr6	29633971	cg01644592	MIC-A	0.213258	0.0390306	6.66e-08	MOG	Intragenic	Yes	0
chr6	29635507	cg04627110	MIC-A	0.281481	0.04139	2.37e-11	MOG	Intragenic	Yes	0
chr6	29639582	cg12833048	MIC-A	0.171608	0.0295564	1e-08	MOG	Intragenic	Yes	0
chr6	29644544	cg00539542	MIC-A	-0.238326	0.0348866	1.95e-11	ZFP57	Intragenic	Yes	0
chr6	29644756	cg12463578	MIC-A	-0.243807	0.0371982	1.14e-10	ZFP57	Intragenic	Yes	0
chr6	29645038	cg10174063	MIC-A	-0.236585	0.0405861	8.8e-09	ZFP57	Position±5000B	Yes	0
chr6	29645038	cg10174063	MIC-A	-0.236585	0.0405861	8.8e-09	MOG	Position±5000B	Yes	0
chr6	29645117	cg26021304	MIC-A	0.269275	0.0392925	1.69e-11	ZFP57	Position±5000B	Yes	0
chr6	29645117	cg26021304	MIC-A	0.269275	0.0392925	1.69e-11	MOG	Position±5000B	Yes	0
chr6	29648161	cg25978138	MIC-A	-0.31717	0.0416206	9.04e-14	ZFP57	Position±5000B	Yes	0
chr6	29648225	cg11747594	MIC-A	-0.355667	0.0403828	1.17e-17	ZFP57	Position±5000B	Yes	0
chr6	29648271	cg15708526	MIC-A	-0.358523	0.0372171	1.3e-20	ZFP57	Position±5000B	Yes	0
chr6	29648275	cg04071440	MIC-A	-0.384255	0.0382108	3.35e-22	ZFP57	Position±5000B	Yes	0
chr6	29648345	cg08022281	MIC-A	-0.34575	0.0356493	7.44e-21	ZFP57	Position±5000B	Yes	0
chr6	29648348	cg10648573	MIC-A	-0.357203	0.0380972	1.13e-19	ZFP57	Position±5000B	Yes	0
chr6	29648360	cg12644888	MIC-A	-0.356308	0.0386829	4.46e-19	ZFP57	Position±5000B	Yes	0
chr6	29648379	cg22494932	MIC-A	-0.370665	0.0401288	3.6e-19	ZFP57	Position±5000B	Yes	0
chr6	29648381	cg25699073	MIC-A	-0.33641	0.0399317	2.35e-16	ZFP57	Position±5000B	Yes	0
chr6	29648400	cg07134666	MIC-A	-0.370894	0.0406818	9.65e-19	ZFP57	Position±5000B	Yes	0
chr6	29648452	cg00588198	MIC-A	-0.345893	0.0402883	6.75e-17	ZFP57	Position±5000B	Yes	0
chr6	29648468	cg06032337	MIC-A	-0.22681	0.0421432	1.03e-07	ZFP57	Position±5000B	Yes	0
chr6	29648507	cg16885113	MIC-A	-0.325705	0.0407616	6.19e-15	ZFP57	Position±5000B	Yes	0
chr6	29648525	cg20228636	MIC-A	-0.394847	0.0401895	2.52e-21	ZFP57	Position±5000B	Yes	0
chr6	29648590	cg11383134	MIC-A	-0.385006	0.0405028	3.83e-20	ZFP57	Position±5000B	Yes	0
chr6	29648604	cg03198009	MIC-A	-0.376384	0.0400075	8.71e-20	ZFP57	Position±5000B	Yes	0
chr6	29648623	cg03449857	MIC-A	-0.382378	0.040097	2.96e-20	ZFP57	Position±5000B	Yes	0
chr6	29648628	cg15570656	MIC-A	-0.39837	0.0399788	7.48e-22	ZFP57	Position±5000B	Yes	0
chr6	29648736	cg02157626	MIC-A	-0.384595	0.0405933	5.07e-20	ZFP57	Position±5000B	Yes	0
chr6	29648756	cg13835168	MIC-A	-0.362852	0.0397101	8.15e-19	ZFP57	Position±5000B	Yes	0
chr6	29648901	cg08041448	MIC-A	-0.348879	0.0408015	8.85e-17	ZFP57	Position±5000B	Yes	0
chr6	29649024	cg24100841	MIC-A	-0.357802	0.0404804	9.12e-18	ZFP57	Position±5000B	Yes	0
chr6	29649084	cg19636627	MIC-A	-0.320579	0.0408288	1.73e-14	ZFP57	Position±5000B	Yes	0
chr6	29649092	cg20961245	MIC-A	-0.302454	0.0413932	8.31e-13	ZFP57	Position±5000B	Yes	0
chr6	29649807	cg05863862	MIC-A	0.225628	0.0323966	8.13e-12	ZFP57	Position±5000B	Yes	0
chr6	29663039	cg06458771	MIC-A	-0.237451	0.0398792	4.29e-09	.	Intergenic	Yes	0
chr6	29689744	cg15018934	MIC-A	0.316391	0.0347479	1.06e-18	HLA-F-AS1	Position±5000B	Yes	0
chr6	29689744	cg15018934	MIC-A	0.316391	0.0347479	1.06e-18	HLA-F	Position±5000B	Yes	0
chr6	29691138	cg02688650	MIC-A	0.274713	0.0388401	3.96e-12	HLA-F	Intragenic	Yes	0
chr6	29691140	cg09723088	MIC-A	0.200772	0.0319448	6.03e-10	HLA-F	Intragenic	Yes	0
chr6	29697897	cg22387528	MIC-A	-0.26161	0.036195	1.39e-12	HLA-F-AS1	Intragenic	Yes	1
chr6	29701563	cg16655343	MIC-A	0.306011	0.0404633	1.36e-13	HLA-F-AS1	Intragenic	Yes	0
chr6	29702509	cg26393016	MIC-A	0.31798	0.0417173	1.08e-13	HLA-F-AS1	Intragenic	Yes	0
chr6	29706048	cg27230769	MIC-A	-0.307222	0.0410029	2.23e-13	HLA-F-AS1	Intragenic	Yes	0
chr6	29709602	cg27642588	MIC-A	0.358362	0.0286809	3.06e-32	HLA-F-AS1	Intragenic	Yes	1
chr6	29710830	cg02355653	MIC-A	-0.433748	0.0381413	1.92e-27	HLA-F-AS1	Intragenic	Yes	1
chr6	29715062	cg26701510	MIC-A	-0.251882	0.0386048	1.38e-10	HLA-F-AS1	Intragenic	Yes	1
chr6	29716247	cg21185936	MIC-A	0.360311	0.0375629	1.84e-20	HLA-F-AS1	Intragenic	Yes	1
chr6	29716319	cg08541345	MIC-A	0.218614	0.0282499	3.88e-14	HLA-F-AS1	Intragenic	Yes	0
chr6	29794657	cg25046571	MIC-A	-0.339027	0.040597	4.13e-16	HLA-G	Position±5000B	Yes	1
chr6	29795411	cg17213462	MIC-A	-0.299601	0.0337252	6.38e-18	HLA-G	Intragenic	Yes	1
chr6	29795434	cg10556772	MIC-A	-0.288199	0.0374136	5.01e-14	HLA-G	Intragenic	Yes	1
chr6	29795436	cg03096746	MIC-A	-0.244547	0.0380272	2.47e-10	HLA-G	Intragenic	Yes	1
chr6	29795501	cg03432955	MIC-A	-0.33388	0.039081	9.37e-17	HLA-G	Intragenic	Yes	1
chr6	29795557	cg09865095	MIC-A	-0.287174	0.0384942	2.8e-13	HLA-G	Intragenic	Yes	1
chr6	29795583	cg00126638	MIC-A	-0.250798	0.0359688	7.71e-12	HLA-G	Intragenic	Yes	1
chr6	29795595	cg03521696	MIC-A	-0.214422	0.0331847	2.04e-10	HLA-G	Intragenic	Yes	0
chr6	29796105	cg00937691	MIC-A	-0.231754	0.0356956	1.68e-10	HLA-G	Intragenic	Yes	0
chr6	29796985	cg06316104	MIC-A	-0.290791	0.041303	5.21e-12	HLA-G	Intragenic	Yes	0
chr6	29797211	cg03495632	MIC-A	0.288994	0.0320306	2.08e-18	HLA-G	Intragenic	Yes	1
chr6	29821320	cg12385981	MIC-A	0.267156	0.0365067	7.93e-13	.	Intergenic	Yes	1
chr6	29854740	cg24389386	MIC-A	0.309748	0.0360194	6.3e-17	HLA-H	Position±5000B	Yes	0
chr6	29855302	cg13516209	MIC-A	-0.225854	0.03129	1.52e-12	HLA-H	Position±5000B	Yes	0
chr6	29855325	cg03861427	MIC-A	-0.262188	0.0374642	6.5e-12	HLA-H	Position±5000B	Yes	1
chr6	29856426	cg14245347	MIC-A	0.29065	0.0415822	6.97e-12	HLA-H	Intragenic	Yes	1
chr6	29856430	cg20114890	MIC-A	0.299034	0.0405524	5.09e-13	HLA-H	Intragenic	Yes	1
chr6	29856538	cg04458159	MIC-A	0.23559	0.040318	8.2e-09	HLA-H	Intragenic	Yes	0
chr6	29856938	cg04276750	MIC-A	0.290638	0.0386814	1.97e-13	HLA-H	Intragenic	Yes	1
chr6	29858252	cg02774073	MIC-A	-0.358024	0.0371538	1.27e-20	HLA-H	Intragenic	Yes	1
chr6	29860039	cg06503981	MIC-A	-0.259352	0.039116	7.08e-11	HLA-H	Position±5000B	Yes	0
chr6	29868207	cg16494625	MIC-A	-0.255239	0.0418228	1.82e-09	HLA-H	Position±1000Bp	Yes	0
chr6	29893273	cg04246123	MIC-A	0.203802	0.0358543	2.09e-08	HCG4B	Intragenic	Yes	1
chr6	29893955	cg10595298	MIC-A	0.249659	0.0392092	3.65e-10	HCG4B	Intragenic	Yes	1
chr6	29894141	cg24751894	MIC-A	0.249627	0.0420793	4.92e-09	HCG4B	Intragenic	Yes	0
chr6	29894152	cg25644740	MIC-A	0.236391	0.0424625	3.83e-08	HCG4B	Intragenic	Yes	0
chr6	29895074	cg01499815	MIC-A	0.308362	0.0378226	1.91e-15	HCG4B	Position±5000B	Yes	0
chr6	29895116	cg15671450	MIC-A	0.335923	0.0387022	3.36e-17	HCG4B	Position±5000B	Yes	0
chr6	29895175	cg23681866	MIC-A	0.369524	0.0394047	1.15e-19	HCG4B	Position±5000B	Yes	0
chr6	29895187	cg15411272	MIC-A	0.356497	0.0394704	1.93e-18	HCG4B	Position±5000B	Yes	1
chr6	29895204	cg26121931	MIC-A	0.385773	0.0392938	2.69e-21	HCG4B	Position±5000B	Yes	0
chr6	29895260	cg24838316	MIC-A	0.371348	0.037366	9.6e-22	HCG4B	Position±5000B	Yes	0
chr6	29898751	cg01502466	MIC-A	-0.302682	0.0405907	2.94e-13	HCG4B	Position±5000B	Yes	1
chr6	29910051	cg07163603	MIC-A	0.282471	0.0331365	1.08e-16	HLA-A	Position±5000B	Yes	1
chr6	29911295	cg09535358	MIC-A	0.29386	0.0390155	1.69e-13	HLA-A	Intragenic	Yes	1
chr6	29911334	cg08039587	MIC-A	0.224894	0.0380283	5.42e-09	HLA-A	Intragenic	Yes	1
chr6	29911339	cg00082981	MIC-A	0.332875	0.0383235	3.07e-17	HLA-A	Intragenic	Yes	1
chr6	29911836	cg23303505	MIC-A	0.210953	0.0380667	4.37e-08	HLA-A	Intragenic	Yes	1
chr6	29913098	cg20221094	MIC-A	-0.237665	0.039161	2.19e-09	HLA-A	Intragenic	Yes	1
chr6	29923954	cg14357455	MIC-A	-0.146226	0.0252769	1.13e-08	.	Intergenic	Yes	1
chr6	29942951	cg07370894	MIC-A	-0.217275	0.039661	6.18e-08	HCG9	Intragenic	Yes	1
chr6	29943056	cg26502127	MIC-A	-0.170138	0.0315873	1.01e-07	HCG9	Intragenic	Yes	0
chr6	29943268	cg11463280	MIC-A	0.297068	0.0365747	2.33e-15	HCG9	Intragenic	Yes	1
chr6	29945948	cg16690356	MIC-A	-0.285946	0.0384115	3.13e-13	HCG9	Intragenic	Yes	0
chr6	29973221	cg04628742	MIC-A	-0.275494	0.0250903	7.78e-26	ZNRD1-AS1	Intragenic	Yes	1
chr6	29973669	cg17590657	MIC-A	0.228076	0.0396622	1.37e-08	ZNRD1-AS1	Intragenic	Yes	1
chr6	29975905	cg17802355	MIC-A	-0.276901	0.0285406	7.22e-21	HLA-J	Intragenic	Yes	0
chr6	29975905	cg17802355	MIC-A	-0.276901	0.0285406	7.22e-21	ZNRD1-AS1	Intragenic	Yes	0
chr6	29976906	cg03361297	MIC-A	-0.238735	0.0344873	1.07e-11	HLA-J	Intragenic	Yes	0
chr6	29976906	cg03361297	MIC-A	-0.238735	0.0344873	1.07e-11	ZNRD1-AS1	Intragenic	Yes	0
chr6	29977133	cg22148934	MIC-A	-0.238097	0.0281356	1.75e-16	HLA-J	Intragenic	Yes	1
chr6	29977133	cg22148934	MIC-A	-0.238097	0.0281356	1.75e-16	ZNRD1-AS1	Intragenic	Yes	1
chr6	30040291	cg03570263	MIC-A	0.21513	0.0398885	9.72e-08	RNF39	Intragenic	Yes	0
chr6	30162504	cg00558297	MIC-A	-0.210681	0.0347568	2.29e-09	TRIM26	Intragenic	Yes	1
chr6	30231887	cg16055914	MIC-A	0.254471	0.0391601	1.62e-10	HCG17	Intragenic	Yes	0
chr6	30231887	cg16055914	MIC-A	0.254471	0.0391601	1.62e-10	HLA-L	Intragenic	Yes	0
chr6	30293584	cg09028985	MIC-A	0.30427	0.0393761	4.21e-14	HCG17	Intragenic	Yes	0
chr6	30293584	cg09028985	MIC-A	0.30427	0.0393761	4.21e-14	HCG18	Intragenic	Yes	0
chr6	30359364	cg16058990	MIC-A	-0.240452	0.0415438	1.11e-08	.	Intergenic	Yes	0
chr6	30455885	cg20649689	MIC-A	0.250835	0.0407661	1.34e-09	HLA-E	Position±5000B	Yes	0
chr6	30457397	cg20662397	MIC-A	0.223118	0.0376141	4.88e-09	HLA-E	Intragenic	Yes	1
chr6	30460484	cg19109457	MIC-A	0.188641	0.0320644	6.66e-09	HLA-E	Intragenic	Yes	0
chr6	30713318	cg24053148	MIC-A	-0.182231	0.0283496	2.51e-10	IER3	Position±5000B	Yes	1
chr6	30713318	cg24053148	MIC-A	-0.182231	0.0283496	2.51e-10	FLOT1	Position±5000B	Yes	1
chr6	30720311	cg07981266	MIC-A	0.182401	0.0335503	7.71e-08	IER3	Position±1000Bp	Yes	0
chr6	30720311	cg07981266	MIC-A	0.182401	0.0335503	7.71e-08	FLOT1	Position±1000Bp	Yes	0
chr6	30737436	cg25063165	MIC-A	-0.213492	0.0394198	8.61e-08	.	Intergenic	Yes	0
chr6	30851517	cg07803420	MIC-A	0.160597	0.0276911	1.04e-08	DDR1	Intragenic	Yes	0
chr6	30851624	cg16537676	MIC-A	0.211767	0.0349478	2.32e-09	DDR1	Intragenic	Yes	0
chr6	30851884	cg26146308	MIC-A	0.162115	0.029308	4.62e-08	DDR1	Intragenic	Yes	0
chr6	30876152	cg22025250	MIC-A	-0.310652	0.0385674	3.85e-15	GTF2H4	Intragenic	Yes	0
chr6	30876992	cg20621945	MIC-A	-0.204402	0.0368792	4.35e-08	GTF2H4	Intragenic	Yes	0
chr6	30886161	cg07269567	MIC-A	0.239551	0.0390685	1.52e-09	VARS2	Intragenic	Yes	0
chr6	30893104	cg04966294	MIC-A	-0.210618	0.0354902	4.81e-09	VARS2	Intragenic	Yes	0
chr6	30893133	cg07906263	MIC-A	0.295126	0.0368166	5.12e-15	VARS2	Intragenic	Yes	0
chr6	30899233	cg07482223	MIC-A	0.319136	0.0394861	3.14e-15	SFTA2	Intragenic	Yes	0
chr6	30899649	cg13561028	MIC-A	-0.226125	0.0389813	1.03e-08	SFTA2	Intragenic	Yes	0
chr6	30900149	cg04390683	MIC-A	-0.239195	0.0398721	3.32e-09	SFTA2	Position±5000B	Yes	0
chr6	30920123	cg04559908	MIC-A	-0.278367	0.0334449	5.1e-16	DPCR1	Intragenic	Yes	0
chr6	31038593	cg07480955	MIC-A	0.240254	0.0406946	5.74e-09	.	Intergenic	Yes	0
chr6	31082835	cg05545351	MIC-A	-0.217022	0.0345634	6.26e-10	PSORS1C1	Intragenic	Yes	0
chr6	31082939	cg11468993	MIC-A	-0.301313	0.0363185	6.26e-16	CDSN	Intragenic	Yes	0
chr6	31082939	cg11468993	MIC-A	-0.301313	0.0363185	6.26e-16	PSORS1C1	Intragenic	Yes	0
chr6	31083322	cg26858414	MIC-A	-0.23615	0.0352644	4.64e-11	CDSN	Intragenic	Yes	0
chr6	31083322	cg26858414	MIC-A	-0.23615	0.0352644	4.64e-11	PSORS1C1	Intragenic	Yes	0
chr6	31107240	cg26965877	MIC-A	0.197065	0.0366318	1.04e-07	PSORS1C1	Intragenic	Yes	0
chr6	31126373	cg01190171	MIC-A	0.195082	0.0285461	1.91e-11	TCF19	Intragenic	Yes	0
chr6	31126866	cg23323669	MIC-A	-0.263625	0.0392496	4.08e-11	TCF19	Intragenic	Yes	0
chr6	31126871	cg24876187	MIC-A	-0.276624	0.0383982	1.63e-12	TCF19	Intragenic	Yes	0
chr6	31126879	cg23238834	MIC-A	-0.275265	0.0361945	1.01e-13	TCF19	Intragenic	Yes	0
chr6	31126981	cg07400063	MIC-A	-0.286356	0.0387949	4.84e-13	TCF19	Intragenic	Yes	0
chr6	31127004	cg13979602	MIC-A	-0.212837	0.0390865	7.36e-08	TCF19	Intragenic	Yes	0
chr6	31127120	cg20173170	MIC-A	-0.311615	0.0396069	1.52e-14	TCF19	Intragenic	Yes	0
chr6	31127159	cg23679615	MIC-A	-0.313575	0.0382686	1.36e-15	TCF19	Intragenic	Yes	0
chr6	31127173	cg21863888	MIC-A	-0.301332	0.0385777	2.3e-14	TCF19	Intragenic	Yes	0
chr6	31127178	cg09045681	MIC-A	-0.259549	0.0378502	1.64e-11	TCF19	Intragenic	Yes	0
chr6	31127271	cg10094358	MIC-A	-0.313632	0.0399447	1.71e-14	TCF19	Intragenic	Yes	0
chr6	31127357	cg09329266	MIC-A	-0.274718	0.036749	2.51e-13	TCF19	Intragenic	Yes	0
chr6	31127379	cg21799473	MIC-A	-0.264969	0.0363014	8.54e-13	TCF19	Intragenic	Yes	0
chr6	31127527	cg23654219	MIC-A	-0.17478	0.0263641	7.12e-11	TCF19	Intragenic	Yes	0
chr6	31143710	cg26504835	MIC-A	0.223143	0.0401708	4.06e-08	PSORS1C3	Intragenic	Yes	0
chr6	31146845	cg20073472	MIC-A	0.288967	0.038324	1.6e-13	PSORS1C3	Position±5000B	Yes	0
chr6	31148332	cg11805138	MIC-A	-0.240852	0.0403325	3.88e-09	PSORS1C3	Position±5000B	Yes	0
chr6	31148370	cg17931227	MIC-A	-0.218345	0.0398883	6.31e-08	PSORS1C3	Position±5000B	Yes	0
chr6	31148383	cg09179646	MIC-A	-0.22907	0.0388915	6.21e-09	PSORS1C3	Position±5000B	Yes	0
chr6	31148404	cg22291762	MIC-A	-0.225361	0.0398868	2.41e-08	PSORS1C3	Position±5000B	Yes	0
chr6	31148409	cg24427850	MIC-A	-0.223824	0.0397768	2.73e-08	PSORS1C3	Position±5000B	Yes	0
chr6	31148463	cg26668675	MIC-A	-0.233319	0.0395178	5.73e-09	PSORS1C3	Position±5000B	Yes	0
chr6	31148474	cg03078486	MIC-A	-0.228625	0.0401502	1.88e-08	PSORS1C3	Position±5000B	Yes	0
chr6	31148483	cg22701603	MIC-A	-0.229619	0.0401354	1.62e-08	PSORS1C3	Position±5000B	Yes	0
chr6	31148516	cg26818629	MIC-A	-0.237861	0.0389339	1.73e-09	PSORS1C3	Position±5000B	Yes	0
chr6	31148524	cg27547543	MIC-A	-0.234718	0.039646	5.22e-09	PSORS1C3	Position±5000B	Yes	0
chr6	31148552	cg09357589	MIC-A	-0.230675	0.0403731	1.69e-08	PSORS1C3	Position±5000B	Yes	0
chr6	31148606	cg01982166	MIC-A	0.23445	0.0412594	2.01e-08	PSORS1C3	Position±5000B	Yes	0
chr6	31148657	cg14036627	MIC-A	-0.240813	0.0397944	2.43e-09	PSORS1C3	Position±5000B	Yes	0
chr6	31148666	cg11811828	MIC-A	-0.238482	0.0397883	3.41e-09	PSORS1C3	Position±5000B	Yes	0
chr6	31148748	cg23457357	MIC-A	-0.227197	0.0384876	5.76e-09	PSORS1C3	Position±5000B	Yes	1
chr6	31166502	cg03081173	MIC-A	-0.359007	0.0370273	7.62e-21	HCG27	Intragenic	Yes	0
chr6	31166504	cg13212186	MIC-A	-0.400558	0.0360149	2.06e-26	HCG27	Intragenic	Yes	0
chr6	31166512	cg13502540	MIC-A	-0.391078	0.038024	4.42e-23	HCG27	Intragenic	Yes	0
chr6	31166759	cg27536700	MIC-A	-0.247942	0.0400967	1.11e-09	HCG27	Intragenic	Yes	0
chr6	31166799	cg03921216	MIC-A	-0.218371	0.0353749	1.18e-09	HCG27	Intragenic	Yes	0
chr6	31171385	cg17480803	MIC-A	-0.270226	0.0358365	1.59e-13	HCG27	Intragenic	Yes	1
chr6	31237013	cg09556042	MIC-A	0.40302	0.0402252	4.91e-22	HLA-C	Intragenic	Yes	1
chr6	31237029	cg11917734	MIC-A	0.420813	0.0366906	7.59e-28	HLA-C	Intragenic	Yes	1
chr6	31237199	cg24710520	MIC-A	0.286778	0.0288189	8.45e-22	HLA-C	Intragenic	Yes	1
chr6	31237405	cg09382842	MIC-A	0.390097	0.0398451	3.4e-21	HLA-C	Intragenic	Yes	0
chr6	31237664	cg01521131	MIC-A	0.5069	0.0396336	2.23e-33	HLA-C	Intragenic	Yes	0
chr6	31237722	cg11867651	MIC-A	0.408449	0.0393928	2.1e-23	HLA-C	Intragenic	Yes	0
chr6	31237824	cg11247343	MIC-A	0.260352	0.0275604	6.29e-20	HLA-C	Intragenic	Yes	0
chr6	31238020	cg25149637	MIC-A	0.310046	0.0276645	9.2e-27	HLA-C	Intragenic	Yes	1
chr6	31238036	cg13872627	MIC-A	0.422836	0.0367851	7.04e-28	HLA-C	Intragenic	Yes	0
chr6	31238245	cg01064373	MIC-A	0.279639	0.0352854	1e-14	HLA-C	Intragenic	Yes	0
chr6	31238267	cg11138837	MIC-A	0.478811	0.0352999	4.65e-37	HLA-C	Intragenic	Yes	1
chr6	31238388	cg18511546	MIC-A	0.347112	0.0337547	4.49e-23	HLA-C	Intragenic	Yes	0
chr6	31239247	cg18747378	MIC-A	-0.292652	0.0398047	6.03e-13	HLA-C	Intragenic	Yes	0
chr6	31239320	cg10409680	MIC-A	-0.308316	0.0422228	9.41e-13	HLA-C	Intragenic	Yes	0
chr6	31239324	cg17974398	MIC-A	-0.266796	0.0408932	1.38e-10	HLA-C	Intragenic	Yes	0
chr6	31239653	cg13155295	MIC-A	-0.415186	0.0375409	3.7e-26	HLA-C	Intragenic	Yes	1
chr6	31240651	cg08309069	MIC-A	0.244883	0.0314044	2.53e-14	HLA-C	Position±5000B	Yes	0
chr6	31240814	cg12321669	MIC-A	0.351346	0.037502	1.21e-19	HLA-C	Position±5000B	Yes	1
chr6	31241000	cg05030953	MIC-A	0.321521	0.0357088	2.42e-18	HLA-C	Position±5000B	Yes	0
chr6	31241294	cg05338672	MIC-A	0.211554	0.0368594	1.49e-08	HLA-C	Position±5000B	Yes	1
chr6	31275643	cg25107000	MIC-A	-0.269811	0.0413512	1.38e-10	.	Intergenic	Yes	0
chr6	31275664	cg14801238	MIC-A	-0.248464	0.0411448	2.62e-09	.	Intergenic	Yes	0
chr6	31275666	cg26343358	MIC-A	-0.331223	0.0404794	1.48e-15	.	Intergenic	Yes	0
chr6	31275718	cg27071793	MIC-A	-0.253624	0.040713	8.43e-10	.	Intergenic	Yes	0
chr6	31275741	cg03709428	MIC-A	-0.292799	0.0412764	3.45e-12	.	Intergenic	Yes	0
chr6	31275767	cg27258561	MIC-A	-0.280471	0.0411711	2.2e-11	.	Intergenic	Yes	0
chr6	31275791	cg12076350	MIC-A	-0.278696	0.0410208	2.48e-11	.	Intergenic	Yes	0
chr6	31275807	cg02446475	MIC-A	-0.295166	0.0410836	1.87e-12	.	Intergenic	Yes	0
chr6	31275875	cg17250082	MIC-A	-0.262897	0.0409433	2.62e-10	.	Intergenic	Yes	0
chr6	31275881	cg08762424	MIC-A	-0.257193	0.041124	7.27e-10	.	Intergenic	Yes	0
chr6	31276088	cg12846737	MIC-A	-0.253776	0.0372386	2.18e-11	.	Intergenic	Yes	0
chr6	31276105	cg23536255	MIC-A	-0.227577	0.0375875	2.4e-09	.	Intergenic	Yes	0
chr6	31276146	cg00648423	MIC-A	-0.263058	0.0406325	1.9e-10	.	Intergenic	Yes	0
chr6	31276187	cg15225267	MIC-A	-0.26852	0.0407316	9.05e-11	.	Intergenic	Yes	0
chr6	31276212	cg04953552	MIC-A	-0.302087	0.0395778	8.36e-14	.	Intergenic	Yes	0
chr6	31276418	cg02145102	MIC-A	-0.223937	0.0399429	3.07e-08	.	Intergenic	Yes	0
chr6	31276504	cg06414921	MIC-A	-0.276294	0.0383152	1.56e-12	.	Intergenic	Yes	0
chr6	31276664	cg20412244	MIC-A	-0.243288	0.0374792	1.7e-10	.	Intergenic	Yes	0
chr6	31276669	cg23366493	MIC-A	-0.201287	0.0353571	1.9e-08	.	Intergenic	Yes	1
chr6	31322577	cg13031097	MIC-A	-0.22373	0.0364733	1.49e-09	HLA-B	Intragenic	Yes	1
chr6	31323253	cg07148697	MIC-A	-0.1595	0.0264114	2.62e-09	HLA-B	Intragenic	Yes	1
chr6	31323261	cg05139028	MIC-A	0.21402	0.0362816	5.91e-09	HLA-B	Intragenic	Yes	1
chr6	31323506	cg22731440	MIC-A	-0.380014	0.0338048	6.67e-27	HLA-B	Intragenic	Yes	0
chr6	31323760	cg17159161	MIC-A	-0.396139	0.0391879	2.11e-22	HLA-B	Intragenic	Yes	0
chr6	31323856	cg01517384	MIC-A	-0.241679	0.035786	3.22e-11	HLA-B	Intragenic	Yes	0
chr6	31324227	cg17165028	MIC-A	-0.349135	0.0377215	3.09e-19	HLA-B	Intragenic	Yes	1
chr6	31324269	cg02718200	MIC-A	0.205055	0.0287371	2.6e-12	HLA-B	Intragenic	Yes	1
chr6	31324916	cg13019553	MIC-A	-0.219659	0.040509	8.31e-08	HLA-B	Intragenic	Yes	1
chr6	31324997	cg17731992	MIC-A	-0.31176	0.0365124	9.78e-17	MIR6891	Position±5000B	Yes	1
chr6	31324997	cg17731992	MIC-A	-0.31176	0.0365124	9.78e-17	HLA-B	Position±5000B	Yes	1
chr6	31325003	cg14651305	MIC-A	-0.211126	0.0262986	4.69e-15	MIR6891	Position±5000B	Yes	1
chr6	31325003	cg14651305	MIC-A	-0.211126	0.0262986	4.69e-15	HLA-B	Position±5000B	Yes	1
chr6	31325085	cg26706521	MIC-A	0.229688	0.0358069	2.73e-10	MIR6891	Position±5000B	Yes	0
chr6	31325085	cg26706521	MIC-A	0.229688	0.0358069	2.73e-10	HLA-B	Position±5000B	Yes	0
chr6	31334836	cg16655385	MIC-A	-0.217262	0.0378022	1.4e-08	HLA-B	Position±1000Bp	Yes	0
chr6	31367718	cg04630827	MIC-A	0.235024	0.0323177	1.03e-12	MICA	Intragenic	Yes	1
chr6	31370412	cg02844892	MIC-A	0.219781	0.0398067	4.88e-08	MICA	Intragenic	Yes	1
chr6	31370532	cg07103722	MIC-A	-0.264381	0.0381536	1.03e-11	MICA	Intragenic	Yes	0
chr6	31371103	cg03354376	MIC-A	0.292695	0.0369225	9.86e-15	MICA	Intragenic	Yes	1
chr6	31371749	cg03256310	MIC-A	0.399324	0.0377452	3.12e-24	MICA	Intragenic	Yes	1
chr6	31371913	cg27322701	MIC-A	0.301904	0.0369153	1.53e-15	MICA	Intragenic	Yes	1
chr6	31378421	cg06100231	MIC-A	0.421417	0.0306869	7.7e-38	MICA	Intragenic	Yes	1
chr6	31379828	cg15581032	MIC-A	-0.309664	0.0369469	3.27e-16	MICA	Intragenic	Yes	1
chr6	31379971	cg18007127	MIC-A	0.291207	0.0273222	1.52e-24	MICA	Intragenic	Yes	1
chr6	31380198	cg11268327	MIC-A	0.34301	0.0366926	1.43e-19	MICA	Intragenic	Yes	0
chr6	31380432	cg25285646	MIC-A	-0.324982	0.0361008	2.46e-18	MICA	Intragenic	Yes	0
chr6	31381540	cg27527338	MIC-A	-0.688889	0.0321947	3.4e-77	MICA	Intragenic	Yes	1
chr6	31381779	cg12182649	MIC-A	-0.665646	0.0324475	2.23e-72	MICA	Intragenic	Yes	0
chr6	31382027	cg20144487	MIC-A	0.258554	0.0354571	8.96e-13	MICA	Intragenic	Yes	1
chr6	31382250	cg09210225	MIC-A	-0.332557	0.0334764	9.75e-22	MICA	Intragenic	Yes	0
chr6	31382931	cg02884661	MIC-A	0.654369	0.0329081	5.25e-69	MICA	Intragenic	Yes	1
chr6	31409355	cg27326026	MIC-A	-0.36351	0.0371676	3.69e-21	.	Intergenic	Yes	0
chr6	31409361	cg11809272	MIC-A	-0.297624	0.0384465	3.81e-14	.	Intergenic	Yes	0
chr6	31439115	cg21156776	MIC-A	0.160138	0.0233416	1.61e-11	HCG26	Intragenic	Yes	0
chr6	31458944	cg07899532	MIC-A	-0.233147	0.0370091	5.52e-10	MICB	Position±5000B	Yes	0
chr6	31460088	cg13362513	MIC-A	0.39495	0.0389702	1.68e-22	MICB	Position±5000B	Yes	1
chr6	31461999	cg14030282	MIC-A	0.293571	0.0308499	3.51e-20	MICB	Position±5000B	Yes	0
chr6	31464699	cg23471770	MIC-A	-0.283071	0.0372628	1.07e-13	MICB	Intragenic	Yes	1
chr6	31464826	cg04975481	MIC-A	-0.244038	0.0352592	1.12e-11	MICB	Intragenic	Yes	1
chr6	31465075	cg10715529	MIC-A	-0.18652	0.0319289	8.19e-09	MICB	Intragenic	Yes	1
chr6	31465202	cg08009669	MIC-A	-0.259087	0.0357871	1.28e-12	MICB	Intragenic	Yes	0
chr6	31465344	cg09121623	MIC-A	-0.222094	0.0401302	4.55e-08	MICB	Intragenic	Yes	0
chr6	31466174	cg04394691	MIC-A	0.225743	0.0385636	7.65e-09	MICB	Intragenic	Yes	0
chr6	31466722	cg04825215	MIC-A	0.365472	0.038844	8.64e-20	MICB	Intragenic	Yes	1
chr6	31466726	cg11964823	MIC-A	0.356363	0.037922	9.51e-20	MICB	Intragenic	Yes	1
chr6	31466798	cg12001709	MIC-A	0.411123	0.0377752	1.91e-25	MICB	Intragenic	Yes	1
chr6	31466821	cg04842136	MIC-A	0.374656	0.0367777	1.06e-22	MICB	Intragenic	Yes	1
chr6	31468473	cg00429767	MIC-A	0.243762	0.0389177	6.87e-10	MICB	Intragenic	Yes	0
chr6	31474185	cg06937348	MIC-A	0.294131	0.0405791	1.21e-12	MICB	Intragenic	Yes	1
chr6	31475887	cg07747875	MIC-A	-0.202288	0.032808	1.24e-09	MICB	Intragenic	Yes	1
chr6	31477022	cg22972565	MIC-A	-0.290918	0.0292015	7.62e-22	MICB	Intragenic	Yes	0
chr6	31506723	cg26863842	MIC-A	0.225354	0.0326869	1.29e-11	ATP6V1G2-DDX39B	Intragenic	Yes	0
chr6	31506723	cg26863842	MIC-A	0.225354	0.0326869	1.29e-11	DDX39B	Intragenic	Yes	0
chr6	31526545	cg01620360	MIC-A	-0.366171	0.0387775	6.94e-20	NFKBIL1	Intragenic	Yes	0
chr6	31540456	cg17709873	MIC-A	-0.160399	0.0274165	7.79e-09	LTA	Intragenic	Yes	0
chr6	31583915	cg19563932	MIC-A	-0.185107	0.0329397	2.85e-08	AIF1	Intragenic	Yes	0
chr6	31583942	cg18113826	MIC-A	-0.207829	0.032941	5.21e-10	AIF1	Intragenic	Yes	0
chr6	31584215	cg25403205	MIC-A	-0.191828	0.0339008	2.3e-08	AIF1	Intragenic	Yes	0
chr6	31598464	cg05182583	MIC-A	0.303909	0.0322346	7.35e-20	PRRC2A	Intragenic	Yes	0
chr6	31630819	cg16197684	MIC-A	-0.235232	0.0385461	1.8e-09	GPANK1	Intragenic	Yes	1
chr6	31632248	cg26467528	MIC-A	0.187247	0.0324647	1.25e-08	GPANK1	Intragenic	Yes	0
chr6	31633163	cg14862445	MIC-A	-0.265671	0.0357177	3.37e-13	GPANK1	Intragenic	Yes	0
chr6	31650735	cg07455790	MIC-A	0.27303	0.0401587	2.4e-11	LY6G5C	Position±5000B	Yes	0
chr6	31650735	cg07455790	MIC-A	0.27303	0.0401587	2.4e-11	ABHD16A	Position±5000B	Yes	0
chr6	31650760	cg05857999	MIC-A	0.274359	0.0402712	2.2e-11	LY6G5C	Position±5000B	Yes	0
chr6	31650760	cg05857999	MIC-A	0.274359	0.0402712	2.2e-11	ABHD16A	Position±5000B	Yes	0
chr6	31650786	cg02389040	MIC-A	0.260906	0.0403367	1.96e-10	LY6G5C	Position±5000B	Yes	0
chr6	31650786	cg02389040	MIC-A	0.260906	0.0403367	1.96e-10	ABHD16A	Position±5000B	Yes	0
chr6	31650790	cg02304584	MIC-A	0.269419	0.0405673	6.6e-11	LY6G5C	Position±5000B	Yes	0
chr6	31650790	cg02304584	MIC-A	0.269419	0.0405673	6.6e-11	ABHD16A	Position±5000B	Yes	0
chr6	31650808	cg00022997	MIC-A	0.299053	0.0398358	2.01e-13	LY6G5C	Position±5000B	Yes	0
chr6	31650808	cg00022997	MIC-A	0.299053	0.0398358	2.01e-13	ABHD16A	Position±5000B	Yes	0
chr6	31650835	cg26450717	MIC-A	0.252679	0.0392837	2.45e-10	LY6G5C	Position±5000B	Yes	0
chr6	31650835	cg26450717	MIC-A	0.252679	0.0392837	2.45e-10	ABHD16A	Position±5000B	Yes	0
chr6	31650850	cg22318514	MIC-A	0.260331	0.0394886	8.99e-11	LY6G5C	Position±5000B	Yes	0
chr6	31650850	cg22318514	MIC-A	0.260331	0.0394886	8.99e-11	ABHD16A	Position±5000B	Yes	0
chr6	31650916	cg18264486	MIC-A	0.266904	0.0394595	3.01e-11	LY6G5C	Position±5000B	Yes	0
chr6	31650916	cg18264486	MIC-A	0.266904	0.0394595	3.01e-11	ABHD16A	Position±5000B	Yes	0
chr6	31650930	cg06460587	MIC-A	0.253254	0.0397583	3.6e-10	LY6G5C	Position±5000B	Yes	0
chr6	31650930	cg06460587	MIC-A	0.253254	0.0397583	3.6e-10	ABHD16A	Position±5000B	Yes	0
chr6	31651020	cg18576957	MIC-A	0.266537	0.0390887	2.11e-11	LY6G5C	Position±5000B	Yes	0
chr6	31651020	cg18576957	MIC-A	0.266537	0.0390887	2.11e-11	ABHD16A	Position±5000B	Yes	0
chr6	31651029	cg08624648	MIC-A	0.260103	0.0387255	4.08e-11	LY6G5C	Position±5000B	Yes	0
chr6	31651029	cg08624648	MIC-A	0.260103	0.0387255	4.08e-11	ABHD16A	Position±5000B	Yes	0
chr6	31651059	cg25417675	MIC-A	0.278708	0.0402925	1.11e-11	LY6G5C	Position±5000B	Yes	0
chr6	31651059	cg25417675	MIC-A	0.278708	0.0402925	1.11e-11	ABHD16A	Position±5000B	Yes	0
chr6	31651070	cg01297670	MIC-A	0.289306	0.0410168	4.51e-12	LY6G5C	Position±5000B	Yes	0
chr6	31651070	cg01297670	MIC-A	0.289306	0.0410168	4.51e-12	ABHD16A	Position±5000B	Yes	0
chr6	31651094	cg02169713	MIC-A	0.257164	0.0392594	1.17e-10	LY6G5C	Position±5000B	Yes	0
chr6	31651094	cg02169713	MIC-A	0.257164	0.0392594	1.17e-10	ABHD16A	Position±5000B	Yes	0
chr6	31651151	cg20435535	MIC-A	0.22867	0.0400693	1.75e-08	LY6G5C	Position±5000B	Yes	0
chr6	31651151	cg20435535	MIC-A	0.22867	0.0400693	1.75e-08	ABHD16A	Position±5000B	Yes	0
chr6	31651158	cg04386400	MIC-A	0.246708	0.0397071	9.3e-10	LY6G5C	Position±5000B	Yes	0
chr6	31651158	cg04386400	MIC-A	0.246708	0.0397071	9.3e-10	ABHD16A	Position±5000B	Yes	0
chr6	31651249	cg11540476	MIC-A	0.222795	0.0402904	4.66e-08	LY6G5C	Position±5000B	Yes	0
chr6	31651249	cg11540476	MIC-A	0.222795	0.0402904	4.66e-08	ABHD16A	Position±5000B	Yes	0
chr6	31651283	cg11991824	MIC-A	0.228815	0.0409478	3.39e-08	LY6G5C	Position±5000B	Yes	0
chr6	31651283	cg11991824	MIC-A	0.228815	0.0409478	3.39e-08	ABHD16A	Position±5000B	Yes	0
chr6	31689996	cg14110444	MIC-A	-0.215416	0.0340681	4.78e-10	LY6G6D	Position±5000B	Yes	0
chr6	31689996	cg14110444	MIC-A	-0.215416	0.0340681	4.78e-10	LY6G6C	Position±5000B	Yes	0
chr6	31689996	cg14110444	MIC-A	-0.215416	0.0340681	4.78e-10	DDAH2	Position±5000B	Yes	0
chr6	31689996	cg14110444	MIC-A	-0.215416	0.0340681	4.78e-10	C6orf25	Position±5000B	Yes	0
chr6	31712195	cg23634079	MIC-A	-0.325382	0.0398084	1.59e-15	MSH5	Intragenic	Yes	0
chr6	31712195	cg23634079	MIC-A	-0.325382	0.0398084	1.59e-15	MSH5-SAPCD1	Intragenic	Yes	0
chr6	31731881	cg03392100	MIC-A	0.349797	0.0406485	5.77e-17	MSH5-SAPCD1	Intragenic	Yes	0
chr6	31731881	cg03392100	MIC-A	0.349797	0.0406485	5.77e-17	SAPCD1	Intragenic	Yes	0
chr6	31733799	cg06991565	MIC-A	-0.20852	0.0334513	8.23e-10	VWA7	Intragenic	Yes	0
chr6	31733810	cg00330953	MIC-A	-0.286001	0.038135	2.12e-13	VWA7	Intragenic	Yes	0
chr6	31733889	cg09630142	MIC-A	-0.219853	0.0393344	3.36e-08	VWA7	Intragenic	Yes	0
chr6	31733908	cg03560996	MIC-A	-0.200783	0.0372703	1e-07	VWA7	Intragenic	Yes	0
chr6	31734192	cg13187827	MIC-A	-0.227099	0.0391418	1.03e-08	VWA7	Intragenic	Yes	0
chr6	31734292	cg10095777	MIC-A	-0.2165	0.0389695	4.05e-08	VWA7	Intragenic	Yes	0
chr6	31775791	cg00586094	MIC-A	0.242583	0.0390975	9.8e-10	LSM2	Position±5000B	Yes	0
chr6	31775791	cg00586094	MIC-A	0.242583	0.0390975	9.8e-10	HSPA1L	Position±5000B	Yes	0
chr6	31798138	cg19860840	MIC-A	0.222585	0.0387649	1.44e-08	SNORD48	Position±5000B	Yes	0
chr6	31798138	cg19860840	MIC-A	0.222585	0.0387649	1.44e-08	HSPA1B	Position±5000B	Yes	0
chr6	31798138	cg19860840	MIC-A	0.222585	0.0387649	1.44e-08	C6orf48	Position±5000B	Yes	0
chr6	31798635	cg06804823	MIC-A	0.276862	0.0363846	9.78e-14	SNORD48	Position±5000B	Yes	0
chr6	31798635	cg06804823	MIC-A	0.276862	0.0363846	9.78e-14	HSPA1B	Position±5000B	Yes	0
chr6	31798635	cg06804823	MIC-A	0.276862	0.0363846	9.78e-14	C6orf48	Position±5000B	Yes	0
chr6	31798731	cg09782889	MIC-A	0.207836	0.0346369	3.28e-09	SNORD48	Position±5000B	Yes	0
chr6	31798731	cg09782889	MIC-A	0.207836	0.0346369	3.28e-09	HSPA1B	Position±5000B	Yes	0
chr6	31798731	cg09782889	MIC-A	0.207836	0.0346369	3.28e-09	C6orf48	Position±5000B	Yes	0
chr6	31963526	cg19699291	MIC-A	0.171313	0.0301784	2.08e-08	C4A	Intragenic	Yes	1
chr6	31963526	cg19699291	MIC-A	0.171313	0.0301784	2.08e-08	C4B	Intragenic	Yes	1
chr6	31963526	cg19699291	MIC-A	0.171313	0.0301784	2.08e-08	C4B_2	Intragenic	Yes	1
chr6	31963892	cg09704382	MIC-A	0.23863	0.0375663	4.02e-10	C4A	Intragenic	Yes	1
chr6	31963892	cg09704382	MIC-A	0.23863	0.0375663	4.02e-10	C4B	Intragenic	Yes	1
chr6	31963892	cg09704382	MIC-A	0.23863	0.0375663	4.02e-10	C4B_2	Intragenic	Yes	1
chr6	31963912	cg03195116	MIC-A	0.209448	0.0336995	9.2e-10	C4A	Intragenic	Yes	1
chr6	31963912	cg03195116	MIC-A	0.209448	0.0336995	9.2e-10	C4B	Intragenic	Yes	1
chr6	31963912	cg03195116	MIC-A	0.209448	0.0336995	9.2e-10	C4B_2	Intragenic	Yes	1
chr6	31964274	cg00402737	MIC-A	0.245445	0.0343099	2.3e-12	C4A	Intragenic	Yes	1
chr6	31964274	cg00402737	MIC-A	0.245445	0.0343099	2.3e-12	C4B	Intragenic	Yes	1
chr6	31964274	cg00402737	MIC-A	0.245445	0.0343099	2.3e-12	C4B_2	Intragenic	Yes	1
chr6	31964288	cg02301031	MIC-A	0.284549	0.0338154	2.54e-16	C4A	Intragenic	Yes	1
chr6	31964288	cg02301031	MIC-A	0.284549	0.0338154	2.54e-16	C4B	Intragenic	Yes	1
chr6	31964288	cg02301031	MIC-A	0.284549	0.0338154	2.54e-16	C4B_2	Intragenic	Yes	1
chr6	31964315	cg02308296	MIC-A	0.266773	0.0345275	4.26e-14	C4A	Intragenic	Yes	0
chr6	31964315	cg02308296	MIC-A	0.266773	0.0345275	4.26e-14	C4B	Intragenic	Yes	0
chr6	31964315	cg02308296	MIC-A	0.266773	0.0345275	4.26e-14	C4B_2	Intragenic	Yes	0
chr6	31964391	cg23928032	MIC-A	0.183362	0.0333906	5.74e-08	C4A	Intragenic	Yes	1
chr6	31964391	cg23928032	MIC-A	0.183362	0.0333906	5.74e-08	C4B	Intragenic	Yes	1
chr6	31964391	cg23928032	MIC-A	0.183362	0.0333906	5.74e-08	C4B_2	Intragenic	Yes	1
chr6	31973255	cg04771084	MIC-A	-0.243617	0.0396887	1.46e-09	TNXB	Position±5000B	Yes	0
chr6	31973255	cg04771084	MIC-A	-0.243617	0.0396887	1.46e-09	TNXA	Position±5000B	Yes	0
chr6	31973255	cg04771084	MIC-A	-0.243617	0.0396887	1.46e-09	CYP21A2	Position±5000B	Yes	0
chr6	31973255	cg04771084	MIC-A	-0.243617	0.0396887	1.46e-09	CYP21A1P	Position±5000B	Yes	0
chr6	31973255	cg04771084	MIC-A	-0.243617	0.0396887	1.46e-09	C4B_2	Position±5000B	Yes	0
chr6	31973255	cg04771084	MIC-A	-0.243617	0.0396887	1.46e-09	C4B	Position±5000B	Yes	0
chr6	31973255	cg04771084	MIC-A	-0.243617	0.0396887	1.46e-09	C4A	Position±5000B	Yes	0
chr6	31976687	cg04293703	MIC-A	0.233904	0.0415046	2.61e-08	CYP21A2	Intragenic	Yes	1
chr6	31976687	cg04293703	MIC-A	0.233904	0.0415046	2.61e-08	TNXA	Intragenic	Yes	1
chr6	31976687	cg04293703	MIC-A	0.233904	0.0415046	2.61e-08	TNXB	Intragenic	Yes	1
chr6	31997059	cg08306589	MIC-A	0.278007	0.0309551	2.91e-18	C4B	Intragenic	Yes	1
chr6	31997059	cg08306589	MIC-A	0.278007	0.0309551	2.91e-18	C4B_2	Intragenic	Yes	1
chr6	32012900	cg02603839	MIC-A	0.201106	0.0364251	4.88e-08	TNXB	Intragenic	Yes	1
chr6	32014476	cg13409674	MIC-A	0.216715	0.0397735	7.22e-08	TNXB	Intragenic	Yes	0
chr6	32029966	cg02953381	MIC-A	0.212359	0.0319261	6.19e-11	TNXB	Intragenic	Yes	1
chr6	32156269	cg05525649	MIC-A	0.194219	0.0354185	5.99e-08	PBX2	Intragenic	Yes	0
chr6	32202748	cg27353721	MIC-A	-0.313383	0.0400363	2.05e-14	.	Intergenic	Yes	0
chr6	32202844	cg17239008	MIC-A	-0.312168	0.0396478	1.46e-14	.	Intergenic	Yes	0
chr6	32335060	cg16538674	MIC-A	0.257021	0.0366837	6.16e-12	C6orf10	Intragenic	Yes	0
chr6	32362638	cg04970287	MIC-A	0.210729	0.0366104	1.33e-08	BTNL2	Intragenic	Yes	0
chr6	32362744	cg03036047	MIC-A	0.224647	0.0378897	4.96e-09	BTNL2	Intragenic	Yes	0
chr6	32366347	cg18996355	MIC-A	0.372244	0.0365312	1.03e-22	BTNL2	Intragenic	Yes	0
chr6	32370815	cg18584440	MIC-A	0.33391	0.0388713	6.5e-17	BTNL2	Intragenic	Yes	0
chr6	32370846	cg19416605	MIC-A	-0.268234	0.0387064	1.02e-11	BTNL2	Intragenic	Yes	0
chr6	32370879	cg22451923	MIC-A	0.255184	0.0404747	5.35e-10	BTNL2	Intragenic	Yes	0
chr6	32371506	cg15319032	MIC-A	-0.234046	0.0419231	3.49e-08	BTNL2	Intragenic	Yes	0
chr6	32372236	cg24911364	MIC-A	-0.268367	0.037785	3.36e-12	BTNL2	Intragenic	Yes	0
chr6	32372962	cg26805579	MIC-A	0.292708	0.0393394	3.21e-13	BTNL2	Intragenic	Yes	0
chr6	32381449	cg24283019	MIC-A	0.292795	0.0385485	1.08e-13	BTNL2	Position±1000Bp	Yes	0
chr6	32394337	cg14493742	MIC-A	0.216074	0.0368426	7.18e-09	.	Intergenic	Yes	0
chr6	32489801	cg13972202	MIC-A	0.463567	0.0380161	6.29e-31	HLA-DRB5	Intragenic	Yes	1
chr6	32522535	cg26331067	MIC-A	-0.285906	0.0403074	3.45e-12	HLA-DRB6	Intragenic	Yes	1
chr6	32531583	cg00353337	MIC-A	0.235457	0.0359311	1.15e-10	HLA-DRB6	Position±5000B	Yes	1
chr6	32548402	cg18097763	MIC-A	-0.262934	0.0408015	2.28e-10	HLA-DRB1	Intragenic	Yes	0
chr6	32552022	cg10765922	MIC-A	-0.270762	0.0402178	3.69e-11	HLA-DRB1	Intragenic	Yes	1
chr6	32552026	cg06032479	MIC-A	-0.225987	0.0408261	4.52e-08	HLA-DRB1	Intragenic	Yes	1
chr6	32578070	cg07007382	MIC-A	-0.422714	0.03824	3.89e-26	.	Intergenic	Yes	0
chr6	32584893	cg14353184	MIC-A	0.218959	0.0387301	2.36e-08	.	Intergenic	Yes	0
chr6	32605385	cg03787837	MIC-A	0.363157	0.0345423	7.14e-24	HLA-DQA1	Intragenic	Yes	0
chr6	32607224	cg09411910	MIC-A	-0.358161	0.0401253	4.87e-18	HLA-DQA1	Intragenic	Yes	0
chr6	32609181	cg24631579	MIC-A	-0.311693	0.0404578	5.01e-14	HLA-DQA1	Intragenic	Yes	0
chr6	32627885	cg00995368	MIC-A	0.206742	0.037237	4.13e-08	HLA-DQB1	Intragenic	Yes	0
chr6	32629920	cg10989981	MIC-A	0.259308	0.0419253	1.1e-09	HLA-DQB1	Intragenic	Yes	1
chr6	32632159	cg26159068	MIC-A	-0.241988	0.0423473	1.68e-08	HLA-DQB1	Intragenic	Yes	1
chr6	32632694	cg13423887	MIC-A	0.371993	0.0399863	2.08e-19	HLA-DQB1	Intragenic	Yes	1
chr6	32632731	cg10982913	MIC-A	0.254615	0.0399888	3.65e-10	HLA-DQB1	Intragenic	Yes	1
chr6	32632848	cg18024368	MIC-A	0.245195	0.0392968	7.94e-10	HLA-DQB1	Intragenic	Yes	1
chr6	32632937	cg21588215	MIC-A	0.204609	0.0364131	2.86e-08	HLA-DQB1	Intragenic	Yes	0
chr6	32633102	cg16345566	MIC-A	-0.227954	0.0423442	1.02e-07	HLA-DQB1	Intragenic	Yes	0
chr6	32633114	cg13047157	MIC-A	0.271357	0.0397791	2.1e-11	HLA-DQB1	Intragenic	Yes	0
chr6	32633157	cg24593918	MIC-A	0.270758	0.0377526	2.03e-12	HLA-DQB1	Intragenic	Yes	0
chr6	32633163	cg23464743	MIC-A	0.378746	0.0377131	3.93e-22	HLA-DQB1	Intragenic	Yes	0
chr6	32635948	cg03344051	MIC-A	0.233949	0.0391205	3.84e-09	HLA-DQB1	Position±5000B	Yes	0
chr6	32708543	cg20399769	MIC-A	-0.213214	0.0394245	9e-08	HLA-DQA2	Position±5000B	Yes	0
chr6	32709158	cg20821042	MIC-A	0.271617	0.0384206	4.05e-12	HLA-DQA2	Position±5000B	Yes	1
chr6	32709268	cg23055377	MIC-A	0.231505	0.0339727	2.17e-11	HLA-DQA2	Intragenic	Yes	1
chr6	32711617	cg10645648	MIC-A	-0.387956	0.0386633	4.07e-22	HLA-DQA2	Intragenic	Yes	0
chr6	32712103	cg18572898	MIC-A	0.305827	0.0409092	2.51e-13	HLA-DQA2	Intragenic	Yes	0
chr6	32726692	cg05764570	MIC-A	-0.234633	0.0379928	1.16e-09	HLA-DQB2	Intragenic	Yes	1
chr6	32728786	cg07389699	MIC-A	0.37039	0.0398978	2.45e-19	HLA-DQB2	Intragenic	Yes	1
chr6	32729059	cg06423300	MIC-A	-0.284312	0.0372303	8.06e-14	HLA-DQB2	Intragenic	Yes	0
chr6	32729130	cg07180897	MIC-A	-0.218151	0.0402573	8.47e-08	HLA-DQB2	Intragenic	Yes	0
chr6	32731438	cg11391305	MIC-A	0.340004	0.0394903	5.58e-17	HLA-DQB2	Position±5000B	Yes	1
chr6	32732685	cg06499030	MIC-A	0.207217	0.0339773	1.84e-09	HLA-DQB2	Position±5000B	Yes	1
chr6	32905085	cg20978247	MIC-A	0.212291	0.0353883	3.31e-09	HLA-DMB	Intragenic	Yes	0
chr6	33047944	cg17362900	MIC-A	-0.234752	0.041194	1.84e-08	HLA-DPA1	Intragenic	Yes	0
chr6	33047944	cg17362900	MIC-A	-0.234752	0.041194	1.84e-08	HLA-DPB1	Intragenic	Yes	0
chr6	33048254	cg19053046	MIC-A	-0.251751	0.0421445	3.84e-09	HLA-DPA1	Intragenic	Yes	0
chr6	33048254	cg19053046	MIC-A	-0.251751	0.0421445	3.84e-09	HLA-DPB1	Intragenic	Yes	0
chr6	33048286	cg09234582	MIC-A	-0.238324	0.0416149	1.57e-08	HLA-DPA1	Intragenic	Yes	0
chr6	33048286	cg09234582	MIC-A	-0.238324	0.0416149	1.57e-08	HLA-DPB1	Intragenic	Yes	0
chr6	33048291	cg25045942	MIC-A	-0.265911	0.041206	2.15e-10	HLA-DPA1	Intragenic	Yes	0
chr6	33048291	cg25045942	MIC-A	-0.265911	0.041206	2.15e-10	HLA-DPB1	Intragenic	Yes	0
chr6	33048310	cg13349035	MIC-A	-0.245663	0.0418859	7.17e-09	HLA-DPA1	Intragenic	Yes	0
chr6	33048310	cg13349035	MIC-A	-0.245663	0.0418859	7.17e-09	HLA-DPB1	Intragenic	Yes	0
chr6	33048469	cg10850215	MIC-A	-0.245561	0.0408423	3.06e-09	HLA-DPA1	Intragenic	Yes	0
chr6	33048469	cg10850215	MIC-A	-0.245561	0.0408423	3.06e-09	HLA-DPB1	Intragenic	Yes	0
chr6	33048483	cg03229061	MIC-A	-0.259458	0.0415577	7.76e-10	HLA-DPA1	Intragenic	Yes	0
chr6	33048483	cg03229061	MIC-A	-0.259458	0.0415577	7.76e-10	HLA-DPB1	Intragenic	Yes	0
chr6	33048485	cg17588455	MIC-A	-0.248378	0.0408715	2.09e-09	HLA-DPA1	Intragenic	Yes	0
chr6	33048485	cg17588455	MIC-A	-0.248378	0.0408715	2.09e-09	HLA-DPB1	Intragenic	Yes	0
chr6	33048502	cg26645432	MIC-A	-0.253076	0.0419089	2.62e-09	HLA-DPA1	Intragenic	Yes	1
chr6	33048502	cg26645432	MIC-A	-0.253076	0.0419089	2.62e-09	HLA-DPB1	Intragenic	Yes	1
chr6	33048529	cg06437840	MIC-A	-0.249847	0.0420839	4.74e-09	HLA-DPA1	Intragenic	Yes	0
chr6	33048529	cg06437840	MIC-A	-0.249847	0.0420839	4.74e-09	HLA-DPB1	Intragenic	Yes	0
chr6	33048687	cg03636880	MIC-A	-0.258433	0.0410172	5.49e-10	HLA-DPB1	Intragenic	Yes	0
chr6	33048732	cg25511667	MIC-A	-0.256205	0.0421988	2.16e-09	HLA-DPB1	Intragenic	Yes	0
chr6	33048735	cg20223237	MIC-A	-0.255177	0.0422932	2.72e-09	HLA-DPB1	Intragenic	Yes	0
chr6	33048752	cg12893780	MIC-A	-0.237791	0.0410957	1.12e-08	HLA-DPB1	Intragenic	Yes	0
chr6	33048760	cg15829535	MIC-A	-0.213292	0.0394976	9.37e-08	HLA-DPB1	Intragenic	Yes	0
chr6	33048809	cg00570906	MIC-A	-0.247889	0.0412584	3.13e-09	HLA-DPB1	Intragenic	Yes	1
chr6	33048875	cg02197634	MIC-A	-0.26712	0.0401794	6.32e-11	HLA-DPB1	Intragenic	Yes	0
chr6	33094112	cg08635376	MIC-A	0.286505	0.03944	1.09e-12	HLA-DPB2	Intragenic	Yes	0
chr6	170863845	cg17169043	MIC-A	0.138119	0.0250895	5.33e-08	TBP	Intragenic		0
chr8	1972838	cg12441246	MIC-A	-0.226278	0.0392345	1.25e-08	.	Intergenic		1
chr11	44996168	cg11846598	MMP-1	0.617108	0.113934	8.59e-08	LOC221122	Intragenic		0
chr11	77532707	cg22741595	MMP-1	-0.740891	0.135745	7.01e-08	AAMDC	Intragenic		0
chr11	100760935	cg25203245	MMP-1	0.872169	0.131774	7.62e-11	ARHGAP42	Intragenic	Yes	0
chr11	102638778	cg08804111	MMP-1	0.805754	0.129584	9.04e-10	MMP10	Position±5000B	Yes	0
chr11	109786133	cg04064998	MMP-1	-0.704815	0.128229	5.58e-08	.	Intergenic	Yes	0
chr11	109962727	cg05839709	MMP-1	0.725831	0.122026	4.44e-09	ZC3H12C	Position±5000B	Yes	0
chr11	111299045	cg21747628	MMP-1	0.723167	0.128824	2.94e-08	.	Intergenic	Yes	0
chr11	115451985	cg19959041	MMP-1	-0.772341	0.134431	1.41e-08	.	Intergenic	Yes	0
chr11	118978955	cg24899006	MMP-1	0.694016	0.115003	2.68e-09	C2CD2L	Intragenic	Yes	0
chr11	120039306	cg21932934	MMP-1	0.749123	0.136373	5.68e-08	.	Intergenic	Yes	0
chr12	37935346	cg01011707	MMP-1	-0.738823	0.122514	2.75e-09	.	Intergenic		1
chr15	99320054	cg13297560	MMP-1	0.742296	0.135087	5.63e-08	IGF1R	Intragenic		0
chr16	56000067	cg00991179	MMP-1	-0.767223	0.129972	5.77e-09	.	Intergenic		0
chr16	69006828	cg26907472	MMP-1	0.592066	0.107955	5.96e-08	TANGO6	Intragenic		0
chr16	87856264	cg01412419	MMP-1	-0.724927	0.127789	2.12e-08	SLC7A5	Position±1000Bp		0
chr2	16847988	cg10106284	MMP-1	-0.674404	0.120633	3.34e-08	FAM49A	Position±5000B		0
chr20	10012525	cg20908200	MMP-1	0.942883	0.158771	5.78e-09	SNAP25-AS1	Intragenic		1
chr3	42695307	cg01802713	MMP-1	0.63026	0.087703	1.84e-12	LOC101928323	Intragenic		0
chr3	42695307	cg01802713	MMP-1	0.63026	0.087703	1.84e-12	ZBTB47	Intragenic		0
chr3	129931221	cg19709670	MMP-1	-0.619203	0.112398	5.21e-08	COL6A4P2	Position±5000B		0
chr7	74938386	cg16384552	MMP-1	-0.675142	0.122756	5.48e-08	PMS2P5	Intragenic		1
chr7	74938386	cg16384552	MMP-1	-0.675142	0.122756	5.48e-08	SPDYE8P	Intragenic		1
chr8	7208812	cg25011540	MMP-1	0.618146	0.113576	7.46e-08	FAM66B	Intragenic		1
chr8	11995002	cg03913278	MMP-1	0.85463	0.129059	7.47e-11	FAM66D	Intragenic		0
chr8	11995002	cg03913278	MMP-1	0.85463	0.129059	7.47e-11	USP17L2	Intragenic		0
chr8	130353282	cg10200451	MMP-1	-0.73212	0.134467	7.38e-08	.	Intergenic		0
chr11	102826565	cg19620758	MMP-12	-0.960129	0.114062	2.54e-16	MMP13	Position±5000B	Yes	0
chr11	103305609	cg12307373	MMP-12	1.26597	0.112461	5.84e-27	DYNC2H1	Intragenic	Yes	0
chr11	107890656	cg18191196	MMP-12	-0.901349	0.0903128	6.52e-22	CUL5	Intragenic	Yes	1
chr14	92334271	cg19453686	MMP-12	-0.333906	0.0611293	6.71e-08	TC2N	Position±5000B		0
chr14	92334271	cg19453686	MMP-12	-0.333906	0.0611293	6.71e-08	FBLN5	Position±5000B		0
chr8	11995002	cg03913278	MMP-12	-0.624122	0.114489	7.12e-08	FAM66D	Intragenic		0
chr8	11995002	cg03913278	MMP-12	-0.624122	0.114489	7.12e-08	USP17L2	Intragenic		0
chr11	105169034	cg07243138	MMP-7	-0.548772	0.0917029	3.6e-09	.	Intergenic	Yes	0
chr2	177356276	cg06065019	MMP-7	-0.578546	0.1013	1.71e-08	.	Intergenic		0
chr6	157876915	cg16241932	MMP-7	-0.644742	0.108925	5.26e-09	ZDHHC14	Intragenic		0
chr17	55607898	cg20433952	MPO	0.835946	0.153692	7.61e-08	MSI2	Intragenic	Yes	0
chr17	55673927	cg26408224	MPO	1.11724	0.170349	1.11e-10	MSI2	Intragenic	Yes	0
chr17	55966003	cg27500337	MPO	1.22838	0.170996	1.88e-12	CUEDC1	Intragenic	Yes	0
chr17	56028168	cg20430263	MPO	-0.789553	0.14245	4.34e-08	CUEDC1	Intragenic	Yes	0
chr17	56270198	cg13734043	MPO	-0.929414	0.166722	3.65e-08	EPX	Intragenic	Yes	0
chr17	56345839	cg12570429	MPO	-0.796644	0.098605	3.21e-15	LPO	Intragenic	Yes	0
chr17	56349062	cg27456487	MPO	-0.711487	0.114064	8.03e-10	MPO	Intragenic	Yes	0
chr17	56352895	cg04266202	MPO	-0.48711	0.0812729	3.41e-09	MPO	Intragenic	Yes	0
chr17	56358318	cg02138358	MPO	-0.389366	0.066559	7.82e-09	MPO	Position±5000B	Yes	0
chr17	56605468	cg00934987	MPO	-1.17367	0.128591	8.88e-19	SEPT4	Intragenic	Yes	0
chr17	56605468	cg00934987	MPO	-1.17367	0.128591	8.88e-19	SEPT4-AS1	Intragenic	Yes	0
chr17	56607967	cg25885038	MPO	-0.902724	0.159567	2.31e-08	SEPT4	Intragenic	Yes	0
chr17	56607967	cg25885038	MPO	-0.902724	0.159567	2.31e-08	SEPT4-AS1	Intragenic	Yes	0
chr17	56609082	cg15417365	MPO	-1.3154	0.147167	4.11e-18	SEPT4	Intragenic	Yes	0
chr17	56609082	cg15417365	MPO	-1.3154	0.147167	4.11e-18	SEPT4-AS1	Intragenic	Yes	0
chr17	57184151	cg05425664	MPO	-1.49246	0.14579	6.78e-23	TRIM37	Intragenic	Yes	0
chr17	57187728	cg13989295	MPO	-2.89053	0.136001	2.06e-76	SKA2	Intragenic	Yes	0
chr17	58119926	cg20591136	MPO	0.935729	0.144897	2.09e-10	MIR4737	Position±5000B	Yes	1
chr17	58119926	cg20591136	MPO	0.935729	0.144897	2.09e-10	HEATR6	Position±5000B	Yes	1
chr17	58120427	cg10252138	MPO	1.27188	0.123865	5.14e-23	MIR4737	Intragenic	Yes	1
chr17	58155376	cg01248878	MPO	0.638876	0.0994876	2.61e-10	HEATR6	Intragenic	Yes	0
chr17	61518241	cg00640120	MPO	-1.05521	0.170897	1.17e-09	CYB561	Intragenic		0
chr18	34327498	cg21367586	MPO	-0.89229	0.156353	1.75e-08	FHOD3	Intragenic		0
chr6	158068497	cg13026550	MPO	-0.812036	0.144126	2.63e-08	ZDHHC14	Intragenic		0
chr19	7581188	cg19756929	RETN	0.884022	0.156127	2.25e-08	ZNF358	Intragenic	Yes	1
chr2	99228465	cg10123293	ST2	0.515719	0.0780384	8.13e-11	UNC50	Intragenic	Yes	0
chr2	102589889	cg04316537	ST2	0.553749	0.0805677	1.48e-11	.	Intergenic	Yes	0
chr2	102868023	cg19642470	ST2	-0.355158	0.0599863	5.21e-09	.	Intergenic	Yes	0
chr2	102895712	cg05295703	ST2	1.11179	0.0605912	7.64e-61	.	Intergenic	Yes	0
chr2	102927397	cg16386158	ST2	0.538615	0.073065	5.18e-13	IL1RL1	Position±5000B	Yes	0
chr2	102927488	cg11916609	ST2	0.31731	0.0383141	6.99e-16	IL1RL1	Position±5000B	Yes	0
chr2	102952285	cg19795292	ST2	0.489872	0.0560907	2.11e-17	IL1RL1	Intragenic	Yes	0
chr2	102952419	cg25869196	ST2	0.477822	0.0526081	1.29e-18	IL1RL1	Intragenic	Yes	0
chr2	102953421	cg01254707	ST2	0.351889	0.0648544	8.17e-08	IL1RL1	Intragenic	Yes	0
chr2	102954350	cg20060108	ST2	0.690266	0.0703655	2.89e-21	IL1RL1	Intragenic	Yes	0
chr2	103095386	cg16237262	ST2	0.361158	0.0648056	3.68e-08	SLC9A4	Intragenic	Yes	0
chr16	923658	cg00375444	TIM	0.531807	0.0958146	4.16e-08	LMF1	Intragenic		0
chr4	940893	cg20814179	TIM	-0.6282	0.11667	1.02e-07	TMEM175	Intragenic		0
chr4	942005	cg06157924	TIM	0.701289	0.115888	2.43e-09	TMEM175	Intragenic		0
chr5	156477237	cg25988204	TIM	-1.27843	0.0850268	4.95e-44	HAVCR1	Intragenic	Yes	0
chr5	156479487	cg01923482	TIM	0.558845	0.0935954	3.9e-09	HAVCR1	Intragenic	Yes	1
chr5	156486422	cg01551315	TIM	0.689952	0.10705	2.26e-10	HAVCR1	Position±5000B	Yes	1
chr1	15256136	cg13239126	TM	-0.780141	0.136695	1.75e-08	KAZN	Intragenic		0
chr1	201082982	cg17810781	TM	-0.832402	0.145584	1.65e-08	CACNA1S	Position±5000B		0
chr1	201082982	cg17810781	TM	-0.832402	0.145584	1.65e-08	ASCL5	Position±5000B		0
chr1	240631817	cg01021334	TM	-0.764601	0.14056	7.58e-08	FMN2	Intragenic		0
chr10	126599966	cg07906193	TM	0.61358	0.111379	5.22e-08	.	Intergenic		0
chr12	123187073	cg19865748	TM	-0.690716	0.124905	4.66e-08	HCAR2	Intragenic		0
chr16	16181832	cg09255514	TM	-0.832688	0.134563	1.08e-09	ABCC1	Intragenic		0
chr17	4621252	cg13466002	TM	0.503839	0.0932184	9.13e-08	ARRB2	Intragenic		0
chr18	20714217	cg00455327	TM	-0.686076	0.126315	7.92e-08	CABLES1	Position±5000B		0
chr18	77236278	cg00348031	TM	-0.8179	0.143001	1.64e-08	NFATC1	Intragenic		0
chr19	17721489	cg11321181	TM	0.848931	0.144461	6.71e-09	UNC13A	Intragenic		0
chr19	44645078	cg23489630	TM	-0.843196	0.148141	1.91e-08	ZNF234	Position±5000B		0
chr19	54606055	cg21653878	TM	0.56011	0.102993	7.64e-08	TFPT	Position±5000B		0
chr19	54606055	cg21653878	TM	0.56011	0.102993	7.64e-08	OSCAR	Position±5000B		0
chr19	54606055	cg21653878	TM	0.56011	0.102993	7.64e-08	NDUFA3	Position±5000B		0
chr2	16847988	cg10106284	TM	-0.709768	0.131486	9.47e-08	FAM49A	Position±5000B		0
chr20	17691454	cg07722360	TM	-0.764015	0.138559	5.08e-08	BANF2	Intragenic		0
chr20	19915762	cg26396492	TM	-0.858082	0.132009	1.6e-10	RIN2	Intragenic		0
chr20	19915769	cg09035925	TM	-1.45786	0.131775	3.57e-26	RIN2	Intragenic		0
chr20	23034503	cg18817445	TM	-0.57026	0.0924808	1.23e-09	THBD	Position±5000B	Yes	0
chr20	23063119	cg05212138	TM	1.309	0.135878	1.29e-20	CD93	Intragenic		0
chr20	23064608	cg14928764	TM	0.836544	0.137222	1.87e-09	CD93	Intragenic		0
chr20	24452007	cg21338660	TM	-0.833345	0.129966	2.77e-10	SYNDIG1	Intragenic		0
chr20	24452131	cg16847695	TM	-0.773876	0.125725	1.32e-09	SYNDIG1	Intragenic		0
chr20	25039314	cg15988792	TM	0.854019	0.135383	5.24e-10	ACSS1	Position±5000B		0
chr20	25039707	cg03321508	TM	0.57511	0.0972649	5.45e-09	ACSS1	Position±5000B		0
chr20	25039719	cg02086310	TM	0.607789	0.105709	1.38e-08	ACSS1	Position±5000B		0
chr20	30132790	cg21427119	TM	-0.909336	0.143088	3.94e-10	HM13	Intragenic		0
chr20	30190720	cg01608731	TM	0.678561	0.115766	7.32e-09	MIR3193	Position±5000B		0
chr20	30190720	cg01608731	TM	0.678561	0.115766	7.32e-09	ID1	Position±5000B		0
chr20	30224355	cg15625791	TM	-0.771008	0.139572	4.81e-08	COX4I2	Position±5000B		1
chr20	30994076	cg11030124	TM	-0.766894	0.137035	3.25e-08	ASXL1	Intragenic		0
chr20	31591776	cg08642068	TM	-0.827473	0.133193	9.34e-10	SUN5	Intragenic		0
chr20	31611438	cg03277950	TM	-0.899736	0.145068	9.94e-10	BPIFB2	Intragenic		0
chr20	32254216	cg12710480	TM	-0.636561	0.115809	5.58e-08	NECAB3	Intragenic		0
chr20	32304371	cg26537568	TM	-0.838469	0.128969	1.59e-10	PXMP4	Intragenic		0
chr20	37059717	cg03260166	TM	0.803108	0.134584	3.98e-09	SNHG17	Intragenic		0
chr20	37059825	cg07234199	TM	0.995028	0.127573	2.5e-14	SNHG17	Intragenic		0
chr20	43730241	cg22866937	TM	-0.767981	0.131219	7.69e-09	KCNS1	Position±5000B		0
chr20	43936853	cg16667508	TM	-0.993953	0.142014	6.47e-12	MATN4	Intragenic		0
chr20	43936853	cg16667508	TM	-0.993953	0.142014	6.47e-12	RBPJL	Intragenic		0
chr20	43936981	cg20256260	TM	-0.964616	0.132428	9.46e-13	MATN4	Intragenic		0
chr20	43936981	cg20256260	TM	-0.964616	0.132428	9.46e-13	RBPJL	Intragenic		0
chr20	43937138	cg06407657	TM	-1.0023	0.141873	4.18e-12	MATN4	Intragenic		0
chr20	43937138	cg06407657	TM	-1.0023	0.141873	4.18e-12	RBPJL	Intragenic		0
chr20	43937155	cg27176129	TM	-0.931883	0.140236	6.44e-11	MATN4	Intragenic		0
chr20	43937155	cg27176129	TM	-0.931883	0.140236	6.44e-11	RBPJL	Intragenic		0
chr3	75704824	cg10989214	TM	0.75636	0.131173	1.26e-08	FRG2EP	Position±1000Bp		1
chr3	75704824	cg10989214	TM	0.75636	0.131173	1.26e-08	FRG2C	Position±1000Bp		1
chr3	75704951	cg03991721	TM	0.70273	0.127714	5.41e-08	FRG2EP	Position±1000Bp		1
chr3	75704951	cg03991721	TM	0.70273	0.127714	5.41e-08	FRG2C	Position±1000Bp		1
chr4	152611527	cg21120951	TM	-0.850492	0.145919	8.84e-09	GATB	Intragenic		0
chr5	137690920	cg09817016	TM	0.785449	0.130999	3.37e-09	KDM3B	Intragenic		0
chr6	167185027	cg24160243	TM	0.591603	0.108959	8e-08	RPS6KA2	Intragenic		0
chr7	57710136	cg10234377	TM	-0.707011	0.109888	2.42e-10	.	Intergenic		1
chr7	157937631	cg24077076	TM	-0.929321	0.146238	3.94e-10	PTPRN2	Intragenic		1
chr8	697377	cg04165337	TM	-0.811368	0.146442	4.4e-08	ERICH1-AS1	Intragenic		0
chr8	2002012	cg09584650	TM	0.889032	0.143371	1e-09	MYOM2	Intragenic		0
chr16	58535384	cg08092105	VEGFR-2	-0.697123	0.118199	5.94e-09	NDRG4	Intragenic		0
chr16	88555715	cg05452084	VEGFR-2	0.658233	0.118514	4.08e-08	ZFPM1	Intragenic		0
chr4	39449130	cg19786733	VEGFR-2	1.02923	0.18309	2.82e-08	KLB	Intragenic		0
chr4	39449130	cg19786733	VEGFR-2	1.02923	0.18309	2.82e-08	MIR1273H	Intragenic		0
chr4	56863399	cg24071851	VEGFR-2	2.02914	0.160799	8.64e-33	CEP135	Intragenic		0
chr4	57547525	cg00019495	VEGFR-2	1.05395	0.1931	6.87e-08	HOPX	Intragenic		0
chr4	62703554	cg06562406	VEGFR-2	0.850885	0.158039	1.02e-07	ADGRL3	Intragenic		0
chr5	149675782	cg00582897	VEGFR-2	1.12085	0.150084	2.65e-13	ARSI	Position±5000B		0
