# Supplementary material for: The relative contribution of DNA methylation and genetic variants on protein biomarkers for human diseases
Source: PLoS Genet. 2017 Sep 15;13(9):e1007005. doi: 10.1371/journal.pgen.1007005 (PMC5617224; doi:10.1371/journal.pgen.1007005)
Supplement: S14 Table — (XLSX) [file pgen.1007005.s021.xlsx]

## Sheet: Supplemental Table S14
Supplemental Table S14. CpG sites with a significant SNP influencing the methylation level (meQTL), and the association between the meQTLs and respective biomarker
*MeQTLs were identified for CpG sites that were associated with a biomarker. Only SNPs within 1Mb from the CpG site was considered and a p-value threshold of 0.5e-8 was used.
** For all SNPs that met the threshold for significance, the most significant SNP per CpG site, were tested for association with the same biomarker as the CpG site was associated with.
*** These analyses were performed on all participants with overlapping EWAS and GWAS data, independent on biomarker measurements
**** R2 - the variance explained by the SNP is calculated for each SNP after adjusting for all covariates.
***** The F-value is the measurement of the strength of the GS as instrumental variable (IV) in the causal inference and MR.
Biomarker	CpG site			Association between SNP and DNA methylation*													Association between SNP and biomarker levels**
	Name	Chromosome	CpG position	meQTL	SNP position	A1	A2	Frequency A1	MAF	HWE (-log 10 P)	Info	N***	Estimate	P	R2****	Distance between met SNP and CpG (bp)	N	F-value****	Estimate	P
CHI3L1	cg13134650	chr1	203156764	rs10399931	203156080	T	C	0.326	0.326	0.35988	0.97117	729	-0.738482	5.24709e-41	0.139403	684	959	155.018	0.71979	4.74754e-41
CHI3L1	cg03625911	chr1	203155737	rs10399931	203156080	T	C	0.326	0.326	0.35988	0.97117	729	-0.973217	1.08288e-77	0.242892	343	959	307.021	0.71979	4.74754e-41
CHI3L1	cg02097014	chr1	203156374	rs10399931	203156080	T	C	0.326	0.326	0.35988	0.97117	729	-0.694975	5.43168e-36	0.131525	294	959	144.932	0.71979	4.74754e-41
CHI3L1	cg07423149	chr1	203156246	rs10399931	203156080	T	C	0.326	0.326	0.35988	0.97117	729	-1.10358	3.27349e-108	0.326928	166	959	464.84	0.71979	4.74754e-41
CHI3L1	cg14085262	chr1	203155938	rs10399931	203156080	T	C	0.326	0.326	0.35988	0.97117	729	-1.0505	1.32827e-94	0.287957	142	959	387.021	0.71979	4.74754e-41
CHI3L1	cg17014757	chr1	203156097	rs10399931	203156080	T	C	0.326	0.326	0.35988	0.97117	729	-1.17874	4.27864e-131	0.338513	17	959	489.741	0.71979	4.74754e-41
ST2	cg05295703	chr2	102895712	rs74505593	102915212	A	G	0.70229	0.29771	0.054602	0.98083	729	0.916729	8.07221e-74	0.276108	19500	961	365.782	0.577136	1.40265e-26
MIA	cg09128733	chr19	41633906	rs2230694	41263403	A	G	0.89054	0.10946	0.58019	0.99952	729	1.16155	5.23468e-42	0.179268	370503	949	206.849	0.838513	2.52037e-26
MIA	cg09274963	chr19	41633902	rs2230694	41263403	A	G	0.89054	0.10946	0.58019	0.99952	729	1.13453	6.4918e-40	0.179521	370499	949	207.204	0.838513	2.52037e-26
IL6RA	cg21262032	chr1	154437693	rs4240872	154436195	C	T	0.31533	0.31533	0.41009	1	729	0.968264	5.19567e-90	0.223587	1498	953	273.864	0.538976	1.80565e-23
MIC-A	cg06100231	chr6	31378421	rs373097763	31391116	TA	T	0.6201	0.3799	0.36764	0.99985	729	-0.861824	1.26819e-72	0.129181	12695	530	78.3258	-0.861788	2.85343e-21
MIC-A	cg27527338	chr6	31381540	rs373097763	31391116	TA	T	0.6201	0.3799	0.36764	0.99985	729	1.05152	1.64563e-123	0.168392	9576	530	106.914	-0.861788	2.85343e-21
MIC-A	cg12182649	chr6	31381779	rs373097763	31391116	TA	T	0.6201	0.3799	0.36764	0.99985	728	1.21751	4.69828e-202	0.203243	9337	530	134.687	-0.861788	2.85343e-21
MIC-A	cg02884661	chr6	31382931	rs373097763	31391116	TA	T	0.6201	0.3799	0.36764	0.99985	729	-1.22382	1.01922e-206	0.223402	8185	530	151.888	-0.861788	2.85343e-21
CCL24	cg12943082	chr7	75419311	7:75419475	75419475	C	CCCTTCCTT	0.4192	0.4192	1.1899	0.86642	729	0.93099	1.75867e-78	0.184913	164	953	215.747	0.468325	6.00849e-18
Cystatin B	cg09468832	chr21	45199094	rs35285321	45201832	G	A	0.67833	0.32167	0.28254	0.99973	729	1.02358	2.1975e-101	0.246387	2738	949	309.613	-0.398688	7.16602e-15
CCL19	cg26805579	chr6	32372962	rs73400892	32374262	G	A	0.79518	0.20482	0.89738	0.99896	729	-1.42347	1.46871e-157	0.250851	1300	953	318.441	0.459652	8.73412e-13
CCL19	cg18584440	chr6	32370815	rs62404576	32373829	G	T	0.79556	0.20444	0.89794	0.99996	729	-1.42477	6.63766e-159	0.29009	3014	953	388.606	0.458382	9.29466e-13
Cystatin B	cg08529987	chr21	45206724	21:45207078	45207078	A	G	0.78534	0.21466	0.18964	0.99905	729	-1.17743	7.48252e-102	0.276158	354	949	361.296	-0.406903	4.97706e-12
MIC-A	cg04628742	chr6	29973221	rs9260164	29911684	C	T	0.87545	0.12455	1.0548	0.97389	729	-1.35888	5.6151e-95	0.089721	61537	530	52.0419	0.623126	5.07751e-11
MIC-A	cg24838316	chr6	29895260	rs2517827	29832846	C	A	0.84013	0.15987	1.6924	0.99678	725	1.20306	4.87083e-93	0.143376	62414	530	88.3728	0.575383	1.7056e-10
CCL4	cg02828397	chr17	34417074	rs113877493	34812273	C	T	0.86304	0.13696	0.62654	0.9045	729	0.918436	1.54179e-31	0.129376	395199	961	142.509	-0.444576	9.18122e-10
MIC-A	cg12001709	chr6	31466798	rs3130924	31462248	T	G	0.7228	0.2772	0.15543	0.99965	729	1.09856	2.82913e-102	0.162863	4550	530	102.721	0.268394	0.000274301
MIC-A	cg03256310	chr6	31371749	rs3130924	31462248	T	G	0.7228	0.2772	0.15543	0.99965	729	1.142	5.52907e-114	0.172772	90499	530	110.276	0.268394	0.000274301
MIC-A	cg04825215	chr6	31466722	rs1065075	31473561	A	G	0.77471	0.22529	0.88274	0.99936	729	1.20335	4.53358e-118	0.181797	6839	530	117.317	0.22439	0.00384532
Flt3L	cg10843276	chr4	726697	rs75125924	709762	A	T	0.69834	0.30166	0.11434	0.95351	729	0.774523	3.41845e-46	0.135759	16935	953	149.387	0.12607	0.0210564
NEMO	cg14560040	chr9	136203305	exm792804	136199466	G	A	0.59306	0.40694	0.70316	1	729	-0.370638	3.2616e-13	0.0482732	3839	961	48.6421	0.103617	0.0299852
Dkk-1	cg00720845	chr4	774393	rs6840352	774574	A	G	0.70373	0.29627	0.25868	0.99731	729	-0.482316	8.63284e-18	0.0787325	181	961	81.9571	-0.102344	0.0582806
CXCL9	cg24690709	chr4	100768712	rs61191235	100982995	C	T	0.76135	0.23865	0.21565	0.93259	729	-0.416093	1.54734e-11	0.0336587	214283	953	33.1243	0.103716	0.0715229
ECP	cg07970948	chr7	149543165	rs4725315	149542627	A	C	0.77657	0.22343	0.032062	0.99524	729	-0.369304	2.97066e-09	0.0273112	538	961	26.9268	0.0961748	0.100725
Flt3L	cg12810800	chr2	159788345	rs138306593	159788346	G	C	0.971944	0.028056	0.26198	0.95871	729	1.12512	1.38538e-10	0.0449628	1	953	44.7727	0.240755	0.120696
RETN	cg02346997	chr19	7733883	rs3745367	7734511	G	A	0.72999	0.27001	0.31959	1	729	-0.64323	3.68671e-31	0.106756	628	961	114.614	0.0819854	0.131698
RETN	cg22322184	chr19	7734203	rs3745367	7734511	G	A	0.72999	0.27001	0.31959	1	729	-0.505288	3.40308e-19	0.0543443	308	961	55.1112	0.0819854	0.131698
GDF-15	cg17602444	chr7	644819	rs28368508	644857	A	G	0.36988	0.36988	0.2958	0.63253	729	0.499136	9.79991e-13	0.0273488	38	953	26.74	-0.0912583	0.135837
CXCL9	cg09801824	chr10	74076930	rs41280388	75056989	C	T	0.935402	0.064598	0.21709	0.9052	729	0.628673	1.18463e-09	0.0249657	980059	953	24.3503	0.145167	0.162085
ECP	cg10142874	chr2	11917623	rs10169802	11893213	T	C	0.56425	0.43575	0.046024	0.99669	729	0.355505	1.59328e-11	0.0423955	24410	961	42.4572	0.0644654	0.182604
MIA	cg21586223	chr13	49227121	rs2515669	48895804	T	A	0.033932	0.033932	0.48613	0.98872	729	-1.52899	1.84013e-19	0.0766895	331317	949	78.6572	-0.138045	0.291565
WFDC2	cg03636183	chr19	17000585	rs1054533	17004049	T	C	0.5605	0.4395	0.27653	0.99891	729	0.411535	1.81818e-15	0.067584	3464	953	68.9311	-0.0423157	0.374669
TNF-RI	cg02664787	chr11	132814660	rs10894606	132671611	C	A	0.048798	0.048798	1.5196	0.99055	729	-1.08243	1.46673e-21	0.0623093	143049	953	63.1937	0.0926636	0.375334
t-PA	cg22103219	chr7	101934892	rs803069	101925065	G	T	0.50552	0.49448	0.49447	0.98339	729	-0.364242	3.8974e-13	0.0431672	9827	961	43.265	-0.042745	0.389979
IL-12	cg06126421	chr6	30720080	rs12526186	30736151	C	T	0.82932	0.17068	0.17922	1	729	0.723453	2.3838e-24	0.0670661	16071	953	68.3648	-0.0577761	0.399147
GDF-15	cg12992827	chr3	101901234	rs13087130	101901067	G	A	0.5428	0.4572	0.24113	0.86623	729	0.332776	4.02067e-09	0.0359466	167	953	35.4599	0.0430629	0.413026
GDF-15	cg02782634	chr17	57916643	rs8078987	57950042	T	C	0.73065	0.26935	2.4544	0.99733	729	-0.44892	4.07153e-17	0.0636833	33399	953	64.682	0.0387994	0.472833
GDF-15	cg27023597	chr17	57918262	rs8078987	57950042	T	C	0.73065	0.26935	2.4544	0.99733	729	-0.496151	8.93434e-21	0.0595849	31780	953	60.2556	0.0387994	0.472833
GDF-15	cg16936953	chr17	57915665	rs9910265	57958086	G	A	0.73019	0.26981	2.3482	0.99122	729	-0.658949	8.56694e-37	0.103629	42421	953	109.945	0.0382838	0.480357
GDF-15	cg12054453	chr17	57915717	rs9910265	57958086	G	A	0.73019	0.26981	2.3482	0.99122	729	-0.679484	2.69263e-39	0.10125	42369	953	107.137	0.0382838	0.480357
GDF-15	cg01409343	chr17	57915740	rs9910265	57958086	G	A	0.73019	0.26981	2.3482	0.99122	729	-0.50582	2.07182e-21	0.0641463	42346	953	65.1845	0.0382838	0.480357
Follistatin	cg16936953	chr17	57915665	rs9910265	57958086	G	A	0.73019	0.26981	2.3482	0.99122	729	-0.658949	8.56694e-37	0.103629	42421	701	80.8115	0.04379	0.482044
PlGF	cg02664787	chr11	132814660	rs10894606	132671611	C	A	0.048798	0.048798	1.5196	0.99055	729	-1.08243	1.46673e-21	0.0623093	143049	953	63.1937	0.0682788	0.510247
Flt3L	cg15693572	chr3	22412385	rs112091229	22380252	C	T	0.83693	0.16307	0.59478	0.99537	729	-0.670177	2.71496e-20	0.0565113	32133	953	56.9612	-0.0435894	0.518779
Flt3L	cg05529343	chr3	22412124	rs112091229	22380252	C	T	0.83693	0.16307	0.59478	0.99537	727	-1.0768	5.06106e-55	0.158856	31872	953	179.603	-0.0435894	0.518779
Flt3L	cg10549018	chr10	98176740	rs189421972	98176768	G	C	0.993312	0.006688	0.001	0.85942	729	1.94658	3.84e-08	0.0302892	-28	953	29.7048	-0.17388	0.581916
IL27-A	cg16936953	chr17	57915665	rs9910265	57958086	G	A	0.73019	0.26981	2.3482	0.99122	729	-0.658949	8.56694e-37	0.103629	42421	961	110.87	0.0295302	0.583129
CXCL11	cg09801824	chr10	74076930	rs41280388	75056989	C	T	0.935402	0.064598	0.21709	0.9052	729	0.628673	1.18463e-09	0.0249657	980059	953	24.3503	0.055889	0.600195
GDF-15	cg18942579	chr17	57915773	rs66716062	57851773	TA	T	0.29813	0.29813	1.7591	0.94821	729	0.591814	2.65679e-29	0.0806102	64000	953	83.3818	-0.0257037	0.634897
Flt3L	cg19570155	chr2	36765605	rs142215385	36761466	AAGG	A	0.966677	0.033323	0	0.94733	729	-1.64629	4.75932e-23	0.0890518	4139	953	92.9671	0.0514457	0.716798
CXCL13	cg16936953	chr17	57915665	rs9910265	57958086	G	A	0.73019	0.26981	2.3482	0.99122	729	-0.658949	8.56694e-37	0.103629	42421	953	109.945	0.0183582	0.734501
CXCL13	cg12054453	chr17	57915717	rs9910265	57958086	G	A	0.73019	0.26981	2.3482	0.99122	729	-0.679484	2.69263e-39	0.10125	42369	953	107.137	0.0183582	0.734501
Midkine	cg12499872	chr16	58019893	rs2304485	58019070	G	T	0.36991	0.36991	0.33354	0.99035	729	0.421864	5.42261e-15	0.0690112	823	953	70.4946	0.0159655	0.752978
IL27-A	cg13139542	chr2	8242815	rs345895	8711367	C	G	0.054751	0.054751	0.65026	0.84655	729	-0.719153	1.82759e-10	0.0156646	-468552	961	15.2614	-0.082752	0.761685
Flt3L	cg08173263	chr19	14276911	rs79311369	14284947	G	A	0.956458	0.043542	0.14443	0.98233	729	1.15106	2.11185e-24	0.0695104	8036	953	71.0426	0.0379923	0.764849
GDF-15	cg06092244	chr2	48796151	rs17039250	48807796	A	C	0.44793	0.44793	0.21048	1	729	0.663044	1.06827e-41	0.145888	11645	953	162.438	-0.0128583	0.793318
Midkine	cg08220120	chr5	138727711	rs11950646	138714474	G	A	0.34716	0.34716	0.050076	1	729	-0.938866	5.31314e-78	0.27048	13237	953	352.597	-0.0125658	0.809701
GDF-15	cg19821297	chr19	12890029	rs76211352	12886478	G	A	0.89084	0.10916	0.20135	0.95723	729	0.727682	1.95924e-18	0.0693098	3551	953	70.8223	0.0191663	0.811986
ESM-1	cg20001791	chr6	16239799	rs9383136	16227877	C	T	0.71603	0.28397	2.6552	0.9981	729	0.335261	1.91718e-09	0.0278582	11922	961	27.4816	-0.0118331	0.814193
RAGE	cg05061804	chr9	135282417	rs10577177	135282986	CTT	C	0.29534	0.29534	0.34134	0.98894	729	-0.42541	9.43763e-14	0.0564689	569	961	57.3947	0.0128379	0.817542
IL27-A	cg23530543	chr11	124788414	rs56355137	124770761	C	T	0.925656	0.074344	0.44308	0.95907	729	-1.26844	4.96087e-37	0.133728	17653	961	148.043	0.0184444	0.84683
IL-12	cg03636183	chr19	17000585	rs1054533	17004049	T	C	0.5605	0.4395	0.27653	0.99891	729	0.411535	1.81818e-15	0.067584	3464	953	68.9311	-0.00466663	0.923865
Flt3L	cg26709300	chr16	30106682	rs9928448	30072530	T	C	0.59499	0.40501	0.28396	1	729	0.59027	6.70663e-31	0.0811115	34152	953	83.9461	0.00302363	0.950984
ECP	cg21220721	chr1	6341230	rs75126985	6425349	C	T	0.961724	0.038276	1.8159	0.98322	729	0.757113	4.546e-09	0.033453	-84119	961	33.1917	0.00726337	0.952605
Flt3L	cg23025459	chr1	3134420	rs142891527	2180528	G	A	0.88257	0.11743	1.6228	0.9117	729	-0.554612	1.41489e-13	0.0407961	953892	953	40.4472	0.00447803	0.957182
